# Supplementary material for: Rational molecular and device design enables organic solar cells approaching 20% efficiency
Source: Nat Commun. 2024 Feb 28;15:1830. doi: 10.1038/s41467-024-46022-3 (PMC10902355; doi:10.1038/s41467-024-46022-3)
Supplement: Supplementary file 5 — Supplementary Data 2 [file 41467_2024_46022_MOESM5_ESM.cif]

data_2
_audit_creation_date               2023-11-29
_audit_creation_method
;
Olex2 1.3
(compiled 2020.11.12 svn.r5f609507 for OlexSys, GUI svn.r6408)
;
_shelx_SHELXL_version_number       '2018/3'
_audit_contact_author_address      ?
_audit_contact_author_email        ?
_audit_contact_author_name         ''
_audit_contact_author_phone        ?
_publ_contact_author_id_orcid      ?
_publ_section_references
;
Dolomanov, O.V., Bourhis, L.J., Gildea, R.J, Howard, J.A.K. & Puschmann, H.
 (2009), J. Appl. Cryst. 42, 339-341.

Sheldrick, G.M. (2015). Acta Cryst. C71, 3-8.
;
_chemical_name_common              ?
_chemical_name_systematic          ?
_chemical_formula_moiety           'C12 H4 Cl2 N2 O'
_chemical_formula_sum              'C12 H4 Cl2 N2 O'
_chemical_formula_weight           263.07
_chemical_melting_point            ?
loop_
  _atom_type_symbol
  _atom_type_description
  _atom_type_scat_dispersion_real
  _atom_type_scat_dispersion_imag
  _atom_type_scat_source
 'C' 'C' 0.0181 0.0091 'International Tables Vol C Tables 4.2.6.8 and 6.1.1.4'
 'H' 'H' 0.0000 0.0000 'International Tables Vol C Tables 4.2.6.8 and 6.1.1.4'
 'Cl' 'Cl' 0.3639 0.7018 'International Tables Vol C Tables 4.2.6.8 and 6.1.1.4'
 'N' 'N' 0.0311 0.0180 'International Tables Vol C Tables 4.2.6.8 and 6.1.1.4'
 'O' 'O' 0.0492 0.0322 'International Tables Vol C Tables 4.2.6.8 and 6.1.1.4'

_shelx_space_group_comment
;
The symmetry employed for this shelxl refinement is uniquely defined
by the following loop, which should always be used as a source of
symmetry information in preference to the above space-group names.
They are only intended as comments.
;
_space_group_crystal_system        'monoclinic'
_space_group_IT_number             14
_space_group_name_H-M_alt          'P 1 21/n 1'
_space_group_name_Hall             '-P 2yn'
loop_
  _space_group_symop_operation_xyz
 'x, y, z'
 '-x+1/2, y+1/2, -z+1/2'
 '-x, -y, -z'
 'x-1/2, -y-1/2, z-1/2'

_cell_length_a                     9.797(2)
_cell_length_b                     6.8991(14)
_cell_length_c                     16.745(3)
_cell_angle_alpha                  90
_cell_angle_beta                   94.343(8)
_cell_angle_gamma                  90
_cell_volume                       1128.5(4)
_cell_formula_units_Z              4
_cell_measurement_reflns_used      9664
_cell_measurement_temperature      287.00
_cell_measurement_theta_max        59.00
_cell_measurement_theta_min        5.07
_shelx_estimated_absorpt_T_max     ?
_shelx_estimated_absorpt_T_min     ?
_exptl_absorpt_coefficient_mu      5.037
_exptl_absorpt_correction_T_max    0.7516
_exptl_absorpt_correction_T_min    0.4017
_exptl_absorpt_correction_type     none
_exptl_absorpt_process_details
;
SADABS-2016/2 (Bruker,2016/2) was used for absorption correction.
wR2(int) was 0.1679 before and 0.1010 after correction.
The Ratio of minimum to maximum transmission is 0.5345.
The \l/2 correction factor is Not present.
;
_exptl_absorpt_special_details     ?
_exptl_crystal_colour              ?
_exptl_crystal_density_diffrn      1.548
_exptl_crystal_density_meas        ?
_exptl_crystal_density_method      ?
_exptl_crystal_description         block
_exptl_crystal_F_000               528
_exptl_crystal_size_max            ?
_exptl_crystal_size_mid            ?
_exptl_crystal_size_min            ?
_exptl_transmission_factor_max     ?
_exptl_transmission_factor_min     ?
_diffrn_reflns_av_R_equivalents    0.0891
_diffrn_reflns_av_unetI/netI       0.0554
_diffrn_reflns_Laue_measured_fraction_full  0.994
_diffrn_reflns_Laue_measured_fraction_max  0.994
_diffrn_reflns_limit_h_max         10
_diffrn_reflns_limit_h_min         -10
_diffrn_reflns_limit_k_max         7
_diffrn_reflns_limit_k_min         -7
_diffrn_reflns_limit_l_max         18
_diffrn_reflns_limit_l_min         -18
_diffrn_reflns_number              17929
_diffrn_reflns_point_group_measured_fraction_full  0.994
_diffrn_reflns_point_group_measured_fraction_max  0.994
_diffrn_reflns_theta_full          58.993
_diffrn_reflns_theta_max           58.993
_diffrn_reflns_theta_min           5.069
_diffrn_ambient_temperature        287.00
_diffrn_detector_area_resol_mean   ?
_diffrn_measured_fraction_theta_full  0.994
_diffrn_measured_fraction_theta_max  0.994
_diffrn_measurement_device_type    'Bruker APEX-II CCD'
_diffrn_measurement_method         '\f and \w scans'
_diffrn_radiation_type             CuK\a
_diffrn_radiation_wavelength       1.54178
_diffrn_source                     ?
_diffrn_source_current             1.11
_diffrn_source_power               0.0555
_diffrn_source_voltage             50.0
_diffrn_standards_number           0
_reflns_Friedel_coverage           0.000
_reflns_Friedel_fraction_full      .
_reflns_Friedel_fraction_max       .
_reflns_number_gt                  1542
_reflns_number_total               1618
_reflns_special_details
;
 Reflections were merged by SHELXL according to the crystal
 class for the calculation of statistics and refinement.
 
 _reflns_Friedel_fraction is defined as the number of unique
 Friedel pairs measured divided by the number that would be
 possible theoretically, ignoring centric projections and
 systematic absences.
;
_reflns_threshold_expression       'I > 2\s(I)'
_computing_cell_refinement         'SAINT V8.40A (Bruker, 2019)'
_computing_data_collection         ?
_computing_data_reduction          'SAINT V8.40A (Bruker, 2019)'
_computing_molecular_graphics      'Olex2 1.3 (Dolomanov et al., 2009)'
_computing_publication_material    'Olex2 1.3 (Dolomanov et al., 2009)'
_computing_structure_refinement    'SHELXL 2018/3 (Sheldrick, 2015)'
_computing_structure_solution      'SHELXT 2018/2 (Sheldrick, 2018)'
_refine_diff_density_max           1.139
_refine_diff_density_min           -1.461
_refine_diff_density_rms           0.430
_refine_ls_extinction_coef         .
_refine_ls_extinction_method       none
_refine_ls_goodness_of_fit_ref     1.297
_refine_ls_hydrogen_treatment      constr
_refine_ls_matrix_type             full
_refine_ls_number_parameters       154
_refine_ls_number_reflns           1618
_refine_ls_number_restraints       12
_refine_ls_R_factor_all            0.1034
_refine_ls_R_factor_gt             0.0818
_refine_ls_restrained_S_all        1.293
_refine_ls_shift/su_max            0.000
_refine_ls_shift/su_mean           0.000
_refine_ls_structure_factor_coef   Fsqd
_refine_ls_weighting_details      
 'w=1/[\s^2^(Fo^2^)+(0.1601P)^2^+0.1188P] where P=(Fo^2^+2Fc^2^)/3'
_refine_ls_weighting_scheme        calc
_refine_ls_wR_factor_gt            0.1960
_refine_ls_wR_factor_ref           0.2229
_refine_special_details            ?
_olex2_refinement_description
;
1. Fixed Uiso
 At 1.2 times of:
  All C(H) groups, All C(H,H) groups
2. Uiso/Uaniso restraints and constraints
Uanis(C00H) \\sim Ueq, Uanis(C00F) \\sim Ueq: with sigma of 0.01 and sigma for
terminal atoms of 0.02
3.a Secondary CH2 refined with riding coordinates:
 C004(H00A,H00B)
3.b Aromatic/amide H refined with riding coordinates:
 C006(H006), C00A(H00C)
;
_atom_sites_solution_hydrogens     geom
_atom_sites_solution_primary       dual
_atom_sites_solution_secondary     ?
loop_
  _atom_site_label
  _atom_site_type_symbol
  _atom_site_fract_x
  _atom_site_fract_y
  _atom_site_fract_z
  _atom_site_U_iso_or_equiv
  _atom_site_adp_type
  _atom_site_occupancy
  _atom_site_site_symmetry_order
  _atom_site_calc_flag
  _atom_site_refinement_flags_posn
  _atom_site_refinement_flags_adp
  _atom_site_refinement_flags_occupancy
  _atom_site_disorder_assembly
  _atom_site_disorder_group
 Cl01 Cl 0.90834(8) 0.66161(14) 0.41852(5) 0.0548(5) Uani 1 1 d . . . . .
 Cl02 Cl 0.87143(9) 0.93076(14) 0.56644(5) 0.0591(5) Uani 1 1 d . . . . .
 O003 O 0.7025(3) 0.8996(4) 0.71568(15) 0.0557(8) Uani 1 1 d . . . . .
 C004 C 0.5466(3) 0.6291(4) 0.71934(17) 0.0338(7) Uani 1 1 d . . . . .
 H00A H 0.572620 0.592851 0.774366 0.041 Uiso 1 1 calc R U . . .
 H00B H 0.460411 0.698782 0.717604 0.041 Uiso 1 1 calc R U . . .
 C005 C 0.6950(3) 0.6549(4) 0.61208(17) 0.0308(7) Uani 1 1 d . . . . .
 C006 C 0.6454(3) 0.3587(4) 0.53712(18) 0.0364(8) Uani 1 1 d . . . . .
 H006 H 0.600076 0.240605 0.531210 0.044 Uiso 1 1 calc R U . . .
 C007 C 0.6249(3) 0.4787(4) 0.60179(17) 0.0290(7) Uani 1 1 d . . . . .
 C008 C 0.6560(3) 0.7518(4) 0.68607(17) 0.0336(8) Uani 1 1 d . . . . .
 C009 C 0.4515(3) 0.3021(4) 0.67920(17) 0.0336(8) Uani 1 1 d . . . . .
 C00A C 0.7341(3) 0.4179(5) 0.48195(18) 0.0382(8) Uani 1 1 d . . . . .
 H00C H 0.748712 0.339326 0.438287 0.046 Uiso 1 1 calc R U . . .
 C00B C 0.4370(3) 0.1346(5) 0.62868(18) 0.0364(8) Uani 1 1 d . . . . .
 N00C N 0.3011(4) 0.2962(6) 0.7984(2) 0.0677(10) Uani 1 1 d . . . . .
 C00D C 0.3681(3) 0.3004(5) 0.7461(2) 0.0419(8) Uani 1 1 d . . . . .
 C00E C 0.5344(3) 0.4529(4) 0.66664(17) 0.0293(7) Uani 1 1 d . . . . .
 C00F C 0.8016(3) 0.5936(4) 0.49106(17) 0.0349(8) Uani 1 1 d . U . . .
 N00G N 0.4237(3) 0.0001(5) 0.5889(2) 0.0583(9) Uani 1 1 d . . . . .
 C00H C 0.7848(3) 0.7155(4) 0.55610(18) 0.0344(8) Uani 1 1 d . U . . .

loop_
  _atom_site_aniso_label
  _atom_site_aniso_U_11
  _atom_site_aniso_U_22
  _atom_site_aniso_U_33
  _atom_site_aniso_U_23
  _atom_site_aniso_U_13
  _atom_site_aniso_U_12
 Cl01 0.0518(7) 0.0695(8) 0.0462(7) 0.0046(4) 0.0233(5) -0.0142(4)
 Cl02 0.0692(8) 0.0525(8) 0.0577(7) -0.0056(4) 0.0179(5) -0.0332(4)
 O003 0.0563(15) 0.0554(16) 0.0564(16) -0.0201(13) 0.0118(12) -0.0194(12)
 C004 0.0367(16) 0.0344(16) 0.0311(15) -0.0032(12) 0.0083(12) 0.0032(12)
 C005 0.0269(14) 0.0356(16) 0.0300(15) 0.0022(12) 0.0020(11) -0.0013(11)
 C006 0.0426(17) 0.0313(16) 0.0363(17) -0.0040(12) 0.0093(13) -0.0072(12)
 C007 0.0265(13) 0.0294(14) 0.0315(15) 0.0019(11) 0.0036(11) 0.0010(10)
 C008 0.0327(15) 0.0328(17) 0.0348(16) -0.0054(11) 0.0000(12) 0.0006(12)
 C009 0.0313(15) 0.0401(16) 0.0303(16) 0.0043(12) 0.0083(12) -0.0025(12)
 C00A 0.0407(17) 0.0433(18) 0.0318(16) -0.0047(13) 0.0119(12) 0.0014(14)
 C00B 0.0371(16) 0.0358(18) 0.0373(17) 0.0040(14) 0.0095(12) -0.0073(12)
 N00C 0.066(2) 0.084(2) 0.058(2) -0.0011(17) 0.0356(19) -0.0137(18)
 C00D 0.0409(17) 0.0453(17) 0.0408(19) 0.0012(14) 0.0108(15) -0.0077(14)
 C00E 0.0271(13) 0.0325(15) 0.0285(14) 0.0034(11) 0.0035(10) 0.0025(11)
 C00F 0.0313(14) 0.0409(17) 0.0331(15) 0.0066(13) 0.0066(11) -0.0017(12)
 N00G 0.0686(19) 0.051(2) 0.0574(19) -0.0061(16) 0.0183(15) -0.0220(15)
 C00H 0.0316(15) 0.0363(16) 0.0354(16) 0.0037(13) 0.0034(12) -0.0066(12)

_geom_special_details
;
 All esds (except the esd in the dihedral angle between two l.s. planes)
 are estimated using the full covariance matrix.  The cell esds are taken
 into account individually in the estimation of esds in distances, angles
 and torsion angles; correlations between esds in cell parameters are only
 used when they are defined by crystal symmetry.  An approximate (isotropic)
 treatment of cell esds is used for estimating esds involving l.s. planes.
;
loop_
  _geom_bond_atom_site_label_1
  _geom_bond_atom_site_label_2
  _geom_bond_distance
  _geom_bond_site_symmetry_2
  _geom_bond_publ_flag
 Cl01 C00F 1.726(3) . ?
 Cl02 C00H 1.713(3) . ?
 O003 C008 1.208(4) . ?
 C004 H00A 0.9700 . ?
 C004 H00B 0.9700 . ?
 C004 C008 1.506(4) . ?
 C004 C00E 1.502(4) . ?
 C005 C007 1.400(4) . ?
 C005 C008 1.483(4) . ?
 C005 C00H 1.397(4) . ?
 C006 H006 0.9300 . ?
 C006 C007 1.390(4) . ?
 C006 C00A 1.377(4) . ?
 C007 C00E 1.464(4) . ?
 C009 C00B 1.433(5) . ?
 C009 C00D 1.436(4) . ?
 C009 C00E 1.346(4) . ?
 C00A H00C 0.9300 . ?
 C00A C00F 1.384(4) . ?
 C00B N00G 1.144(4) . ?
 N00C C00D 1.133(4) . ?
 C00F C00H 1.395(4) . ?

loop_
  _geom_angle_atom_site_label_1
  _geom_angle_atom_site_label_2
  _geom_angle_atom_site_label_3
  _geom_angle
  _geom_angle_site_symmetry_1
  _geom_angle_site_symmetry_3
  _geom_angle_publ_flag
 H00A C004 H00B 108.8 . . ?
 C008 C004 H00A 110.7 . . ?
 C008 C004 H00B 110.7 . . ?
 C00E C004 H00A 110.7 . . ?
 C00E C004 H00B 110.7 . . ?
 C00E C004 C008 105.4(2) . . ?
 C007 C005 C008 109.8(2) . . ?
 C00H C005 C007 120.3(3) . . ?
 C00H C005 C008 129.8(3) . . ?
 C007 C006 H006 120.6 . . ?
 C00A C006 H006 120.6 . . ?
 C00A C006 C007 118.8(3) . . ?
 C005 C007 C00E 109.5(3) . . ?
 C006 C007 C005 121.0(3) . . ?
 C006 C007 C00E 129.6(3) . . ?
 O003 C008 C004 125.4(3) . . ?
 O003 C008 C005 127.7(3) . . ?
 C005 C008 C004 106.9(2) . . ?
 C00B C009 C00D 114.7(3) . . ?
 C00E C009 C00B 124.4(3) . . ?
 C00E C009 C00D 120.9(3) . . ?
 C006 C00A H00C 119.8 . . ?
 C006 C00A C00F 120.4(3) . . ?
 C00F C00A H00C 119.8 . . ?
 N00G C00B C009 179.0(3) . . ?
 N00C C00D C009 178.8(4) . . ?
 C007 C00E C004 108.1(2) . . ?
 C009 C00E C004 123.8(3) . . ?
 C009 C00E C007 128.0(3) . . ?
 C00A C00F Cl01 118.0(2) . . ?
 C00A C00F C00H 122.0(3) . . ?
 C00H C00F Cl01 120.0(2) . . ?
 C005 C00H Cl02 121.6(2) . . ?
 C00F C00H Cl02 120.9(2) . . ?
 C00F C00H C005 117.5(3) . . ?

loop_
  _geom_torsion_atom_site_label_1
  _geom_torsion_atom_site_label_2
  _geom_torsion_atom_site_label_3
  _geom_torsion_atom_site_label_4
  _geom_torsion
  _geom_torsion_site_symmetry_1
  _geom_torsion_site_symmetry_2
  _geom_torsion_site_symmetry_3
  _geom_torsion_site_symmetry_4
  _geom_torsion_publ_flag
 Cl01 C00F C00H Cl02 -1.4(3) . . . . ?
 Cl01 C00F C00H C005 178.7(2) . . . . ?
 C005 C007 C00E C004 1.8(3) . . . . ?
 C005 C007 C00E C009 -178.9(3) . . . . ?
 C006 C007 C00E C004 -177.6(3) . . . . ?
 C006 C007 C00E C009 1.7(5) . . . . ?
 C006 C00A C00F Cl01 -178.5(2) . . . . ?
 C006 C00A C00F C00H 1.0(4) . . . . ?
 C007 C005 C008 O003 175.2(3) . . . . ?
 C007 C005 C008 C004 -4.1(3) . . . . ?
 C007 C005 C00H Cl02 179.6(2) . . . . ?
 C007 C005 C00H C00F -0.5(4) . . . . ?
 C007 C006 C00A C00F 0.1(4) . . . . ?
 C008 C004 C00E C007 -4.2(3) . . . . ?
 C008 C004 C00E C009 176.5(2) . . . . ?
 C008 C005 C007 C006 -179.1(2) . . . . ?
 C008 C005 C007 C00E 1.5(3) . . . . ?
 C008 C005 C00H Cl02 0.3(4) . . . . ?
 C008 C005 C00H C00F -179.7(3) . . . . ?
 C00A C006 C007 C005 -1.4(4) . . . . ?
 C00A C006 C007 C00E 178.0(2) . . . . ?
 C00A C00F C00H Cl02 179.2(2) . . . . ?
 C00A C00F C00H C005 -0.8(4) . . . . ?
 C00B C009 C00E C004 178.9(3) . . . . ?
 C00B C009 C00E C007 -0.4(4) . . . . ?
 C00D C009 C00E C004 -0.4(4) . . . . ?
 C00D C009 C00E C007 -179.7(3) . . . . ?
 C00E C004 C008 O003 -174.4(3) . . . . ?
 C00E C004 C008 C005 5.0(3) . . . . ?
 C00H C005 C007 C006 1.5(4) . . . . ?
 C00H C005 C007 C00E -177.9(2) . . . . ?
 C00H C005 C008 O003 -5.5(5) . . . . ?
 C00H C005 C008 C004 175.2(3) . . . . ?

_shelx_res_file
;
TITL 2_a.res in P2(1)/n
    2.res
    created by SHELXL-2018/3 at 15:05:23 on 29-Nov-2023
REM Old TITL 2 in P2(1)/n
REM SHELXT solution in P2(1)/n: R1 0.220, Rweak 0.008, Alpha 0.060
REM <I/s> 1.384 for 160 systematic absences, Orientation as input
REM Formula found by SHELXT: C12 N2 O1 H4
CELL 1.54178 9.7969 6.8991 16.7449 90 94.343 90
ZERR 4 0.0021 0.0014 0.0034 0 0.008 0
LATT 1
SYMM 0.5-X,0.5+Y,0.5-Z
SFAC C H Cl N O
UNIT 48 16 8 8 4
ISOR 0.01 0.02 C00H C00F

L.S. 10
PLAN  5
TEMP 13.85
CONF
BOND
list 4
MORE -1
BOND $H
fmap 2
acta
OMIT -3 120
REM <olex2.extras>
REM <HklSrc "%.\\2.hkl">
REM </olex2.extras>

WGHT    0.160100    0.118800
FVAR       1.15605
CL01  3    0.908341    0.661607    0.418515    11.00000    0.05175    0.06951 =
         0.04618    0.00456    0.02332   -0.01421
CL02  3    0.871431    0.930760    0.566441    11.00000    0.06916    0.05253 =
         0.05774   -0.00557    0.01794   -0.03325
O003  5    0.702516    0.899551    0.715684    11.00000    0.05629    0.05543 =
         0.05640   -0.02011    0.01176   -0.01944
C004  1    0.546583    0.629107    0.719344    11.00000    0.03669    0.03439 =
         0.03110   -0.00319    0.00826    0.00325
AFIX  23
H00A  2    0.572620    0.592851    0.774366    11.00000   -1.20000
H00B  2    0.460411    0.698782    0.717604    11.00000   -1.20000
AFIX   0
C005  1    0.694988    0.654853    0.612076    11.00000    0.02689    0.03559 =
         0.02997    0.00218    0.00203   -0.00127
C006  1    0.645427    0.358748    0.537125    11.00000    0.04263    0.03126 =
         0.03630   -0.00396    0.00933   -0.00723
AFIX  43
H006  2    0.600076    0.240605    0.531210    11.00000   -1.20000
AFIX   0
C007  1    0.624926    0.478724    0.601791    11.00000    0.02646    0.02940 =
         0.03145    0.00195    0.00364    0.00097
C008  1    0.656044    0.751769    0.686068    11.00000    0.03266    0.03281 =
         0.03483   -0.00541   -0.00002    0.00056
C009  1    0.451511    0.302058    0.679197    11.00000    0.03129    0.04010 =
         0.03026    0.00428    0.00825   -0.00246
C00A  1    0.734114    0.417937    0.481947    11.00000    0.04074    0.04332 =
         0.03183   -0.00470    0.01185    0.00142
AFIX  43
H00C  2    0.748712    0.339326    0.438287    11.00000   -1.20000
AFIX   0
C00B  1    0.437002    0.134578    0.628682    11.00000    0.03714    0.03582 =
         0.03732    0.00398    0.00949   -0.00728
N00C  4    0.301080    0.296247    0.798353    11.00000    0.06553    0.08449 =
         0.05773   -0.00113    0.03563   -0.01367
C00D  1    0.368108    0.300357    0.746147    11.00000    0.04092    0.04530 =
         0.04077    0.00117    0.01085   -0.00767
C00E  1    0.534351    0.452907    0.666641    11.00000    0.02713    0.03246 =
         0.02850    0.00338    0.00350    0.00254
C00F  1    0.801637    0.593639    0.491060    11.00000    0.03135    0.04087 =
         0.03313    0.00656    0.00661   -0.00171
N00G  4    0.423667    0.000110    0.588914    11.00000    0.06859    0.05088 =
         0.05741   -0.00614    0.01827   -0.02200
C00H  1    0.784780    0.715459    0.556098    11.00000    0.03159    0.03635 =
         0.03537    0.00367    0.00337   -0.00658
HKLF 4


REM  2_a.res in P2(1)/n
REM wR2 = 0.2229, GooF = S = 1.297, Restrained GooF = 1.293 for all data
REM R1 = 0.0818 for 1542 Fo > 4sig(Fo) and 0.1034 for all 1618 data
REM 154 parameters refined using 12 restraints

END

WGHT      0.1597      0.1188

REM Highest difference peak  1.139,  deepest hole -1.461,  1-sigma level  0.430
Q1    1   0.8753  0.5693  0.6361  11.00000  0.05    1.14
Q2    1   0.6365  0.5040  0.4006  11.00000  0.05    1.02
Q3    1   0.5776  0.5306  0.4598  11.00000  0.05    1.01
Q4    1   0.9626  0.5459  0.5151  11.00000  0.05    1.00
Q5    1   0.6797  0.4285  0.3844  11.00000  0.05    0.97
;
_shelx_res_checksum                30221
_shelx_hkl_file
;
  -1   0   0    0.40    0.70
   1   0   0    0.30    0.30
   1   0   0    0.10    0.40
   1   0   0    0.60    0.40
   1   0   0    0.70    0.40
  -2   0   0  740.83   61.19
  -2   0   0  765.92   60.59
   2   0   0  832.52   60.59
   2   0   0  858.41   60.49
  -3   0   0    0.50    1.10
  -3   0   0    8.80    3.50
  -3   0   0    2.60    2.00
   3   0   0    1.10    0.90
  -4   0   0 4815.22  363.86
  -5   0   0   -1.10    2.40
  -5   0   0    0.80    0.90
  -5   0   0    0.20    1.40
  -5   0   0   -2.10    2.00
   5   0   0    1.30    0.90
   5   0   0    0.60    1.50
   5   0   0    0.50    1.20
   5   0   0   -0.30    0.90
   5   0   0   -0.40    0.60
   5   0   0    3.50    1.20
  -6   0   0  526.75   45.80
  -6   0   0  585.44   45.70
  -6   0   0  524.55   44.30
  -6   0   0  586.94   46.00
   6   0   0  643.24   44.50
   6   0   0  576.74   44.00
   6   0   0  592.84   51.49
   6   0   0  595.04   44.60
  -7   0   0    0.90    3.10
  -7   0   0    0.90    3.40
  -7   0   0   -1.00    2.00
  -7   0   0   -1.20    0.90
  -7   0   0   -3.00    3.40
  -7   0   0    2.70    1.90
   7   0   0    0.10    0.90
   7   0   0   -0.20    1.20
   7   0   0   -0.10    0.70
   7   0   0    2.20    1.10
   7   0   0   -1.90    1.60
   7   0   0   -0.80    1.00
   7   0   0    0.70    2.90
  -8   0   0   61.39    8.30
  -8   0   0   57.09    7.60
  -8   0   0   50.69   11.10
  -8   0   0   65.79    6.00
   8   0   0   62.19    5.50
   8   0   0   60.29    6.30
   8   0   0   70.79    5.90
  -9   0   0    0.30    3.70
  -9   0   0    1.30    3.10
  -9   0   0   -7.20    8.40
  -9   0   0    0.80    1.10
   9   0   0   -1.00    1.40
   9   0   0    0.50    0.90
   9   0   0   -0.70    0.70
 -10   0   0    7.90    1.70
 -10   0   0   10.20    5.00
  10   0   0    6.80    2.20
  10   0   0    5.60    1.30
  10  -1   0   35.80    4.60
  10  -1   0   45.90    4.40
 -10   1   0   44.60    6.40
 -10   1   0   50.09    4.40
   9  -1   0   17.80    4.50
   9  -1   0   15.00    3.10
   9  -1   0   18.20    2.70
  -9   1   0   21.40    2.90
  -9   1   0   27.40    7.20
  -9   1   0   20.50    8.10
  -9   1   0   17.60    3.50
  -9   1   0   19.00    5.60
   8  -1   0  782.82   58.99
   8  -1   0  673.63   56.99
   8  -1   0  738.73   57.69
   8  -1   0  808.52   57.59
   8  -1   0  789.92   57.69
  -8   1   0  659.93   61.99
  -8   1   0  783.82   60.19
  -8   1   0  741.73   60.39
  -8   1   0  771.42   57.59
   7  -1   0 2334.37  167.98
   7  -1   0 2446.56  169.18
   7  -1   0 2495.15  167.88
   7  -1   0 1995.20  167.38
   7  -1   0 2341.17  167.98
  -7   1   0 2044.20  167.88
  -7   1   0 2142.49  169.58
  -7   1   0 2111.49  169.98
  -7   1   0 2088.49  170.18
   6  -1   0 1461.95   95.89
   6  -1   0 1134.89   95.29
  -6   1   0 1314.77   96.89
  -6   1   0 1195.98   99.59
  -6   1   0 1252.27   97.59
  -6   1   0 1248.78   97.59
  -6   1   0 1231.18   95.69
   5  -1   0   22.30    3.10
   5  -1   0   13.80    1.80
   5  -1   0   14.90    2.90
   5  -1   0   19.90    4.20
   5  -1   0   17.90    2.20
  -5   1   0   12.50    2.20
  -5   1   0   15.20    3.40
  -5   1   0   20.50    3.60
  -5   1   0   16.70    4.80
  -5   1   0   14.30    2.80
   4  -1   0  810.82   55.99
   4  -1   0  612.74   54.99
   4  -1   0  635.34   55.29
   4  -1   0  714.13   55.19
   4  -1   0  766.82   55.39
   4  -1   0  686.83   57.19
  -4   1   0  711.73   57.39
  -4   1   0  757.82   56.19
  -4   1   0  756.62   55.09
  -4   1   0  764.32   56.09
  -4   1   0  777.32   55.59
   3  -1   0  944.01   75.49
   3  -1   0  990.80   75.59
  -3   1   0 1005.10   75.89
  -3   1   0 1017.30   77.09
  -3   1   0 1035.60   76.19
   2  -1   0  207.88   17.20
  -2   1   0  234.08   18.30
  -2   1   0  221.38   17.50
  -2   1   0  229.88   17.40
   1  -1   0  990.10   74.89
   0  -1   0    0.50    0.20
   0  -1   0    0.10    0.30
   0   1   0    0.60    0.60
   0   1   0    0.50    0.30
   0   1   0   -0.10    0.60
   2   1   0  227.98   18.10
  -3  -1   0  672.43   52.19
  -4  -1   0  749.42   58.19
   4   1   0  664.73   57.29
   4   1   0  832.12   57.49
   4   1   0  766.32   57.49
   4   1   0  728.53   58.79
   4   1   0  806.92   57.39
  -5  -1   0   10.60    2.70
  -5  -1   0   12.40    3.80
  -5  -1   0   16.40    4.70
  -5  -1   0   13.00    1.90
  -5  -1   0   16.50    3.30
   5   1   0   13.40    7.10
   5   1   0   19.60    2.00
   5   1   0   14.90    1.80
   5   1   0   14.60    2.60
   5   1   0   15.30    2.00
   5   1   0   15.20    3.80
  -6  -1   0 1360.86   95.59
  -6  -1   0 1319.57   95.49
  -6  -1   0 1132.09   93.69
  -6  -1   0 1207.08   95.29
  -6  -1   0 1080.89   96.09
   6   1   0 1233.48   93.79
   6   1   0 1413.86   93.89
   6   1   0 1138.09   95.89
   6   1   0 1325.77   93.79
   6   1   0 1272.27   93.59
   6   1   0 1102.39   93.79
   6   1   0 1280.07  101.79
  -7  -1   0 2050.59  154.88
  -7  -1   0 2032.10  152.68
  -7  -1   0 2050.29  154.78
  -7  -1   0 1918.61  156.08
  -7  -1   0 2151.18  154.68
   7   1   0 2149.69  152.68
   7   1   0 1757.02  154.98
   7   1   0 1803.52  153.28
   7   1   0 2177.88  152.78
   7   1   0 2122.09  152.48
  -8  -1   0  771.12   56.09
  -8  -1   0  645.54   57.69
  -8  -1   0  727.13   56.39
  -8  -1   0  725.23   53.89
   8   1   0  673.73   53.79
   8   1   0  599.84   56.29
   8   1   0  773.82   53.69
   8   1   0  726.63   53.49
   8   1   0  673.53   54.59
  -9  -1   0   16.20    2.50
  -9  -1   0   17.50    4.00
  -9  -1   0   20.40    5.10
   9   1   0   17.20    3.50
 -10  -1   0   42.70    5.70
 -10  -1   0   45.00    4.10
  10   1   0   37.70    3.60
  10   1   0   33.60    4.60
  10  -2   0   27.10    3.00
  10  -2   0   19.40    2.90
 -10   2   0   26.20    3.00
 -10   2   0   21.90    3.50
   9  -2   0  810.72   60.69
   9  -2   0  716.83   60.69
   9  -2   0  726.13   62.19
   9  -2   0  755.42   60.69
  -9   2   0  819.52   63.49
  -9   2   0  694.63   66.19
  -9   2   0  918.11   62.89
  -9   2   0  829.42   64.19
  -9   2   0  869.81   60.69
   8  -2   0  178.08   15.20
   8  -2   0  159.48   13.50
   8  -2   0  186.88   13.70
  -8   2   0  156.48   16.80
  -8   2   0  170.98   13.70
  -8   2   0  141.09   14.80
  -8   2   0  137.39   18.90
  -8   2   0  166.38   16.30
   7  -2   0  144.29   11.90
   7  -2   0  139.09   10.40
   7  -2   0  133.39   10.30
   7  -2   0  117.79   10.40
  -7   2   0   97.79   15.00
  -7   2   0   96.69   14.40
  -7   2   0  113.19   13.00
  -7   2   0  113.39   10.30
  -7   2   0  109.99   12.50
   6  -2   0   10.40    1.80
   6  -2   0   11.10    2.00
   6  -2   0    6.20    1.50
   6  -2   0    3.20    5.20
   6  -2   0   12.60    3.10
   6  -2   0   12.10   14.50
  -6   2   0   14.50    5.70
  -6   2   0   15.60    6.20
  -6   2   0    5.10    3.40
  -6   2   0    6.00    2.50
  -6   2   0    6.20    1.70
  -6   2   0   11.10    3.80
   5  -2   0  718.43   52.89
   5  -2   0  586.84   55.29
   5  -2   0  651.53   51.79
   5  -2   0  668.83   51.59
   5  -2   0  702.73   52.09
   5  -2   0  597.24   51.69
  -5   2   0  666.53   55.49
  -5   2   0  676.73   53.19
  -5   2   0  746.93   53.39
  -5   2   0  745.73   51.79
  -5   2   0  703.73   52.49
   4  -2   0   50.39    5.50
   4  -2   0   67.89    5.80
   4  -2   0   57.59    5.50
   4  -2   0   54.29    6.30
   4  -2   0   68.79    5.70
   4  -2   0   51.39    9.20
  -4   2   0   78.19    6.70
  -4   2   0   70.19    6.00
  -4   2   0   66.99    6.50
  -4   2   0   72.69    5.50
   3  -2   0  201.38   16.80
   3  -2   0  196.08   16.70
  -3   2   0  231.18   16.70
  -3   2   0  222.38   17.20
  -3   2   0  223.18   17.30
  -2   2   0  460.35   34.30
  -2   2   0  468.45   36.10
  -2   2   0  434.16   34.70
   1  -2   0   26.00    2.70
  -1   2   0   35.40    2.90
   0  -2   0   88.49    7.60
   0   2   0  104.79    8.40
  -1  -2   0   33.50    2.90
   1   2   0   34.90    3.80
  -2  -2   0  415.66   31.80
   2   2   0  415.56   32.70
  -3  -2   0  216.08   17.80
  -3  -2   0  201.78   17.30
   3   2   0  208.78   24.60
   3   2   0  205.98   18.30
   3   2   0  234.28   17.30
   3   2   0  251.07   16.90
   3   2   0  204.58   16.80
   3   2   0  218.78   16.90
  -4  -2   0   66.59    6.80
   4   2   0   63.19    5.70
   4   2   0   64.59    7.60
   4   2   0   76.29    6.50
   4   2   0   77.19    5.90
   4   2   0   62.49   12.70
  -5  -2   0  552.64   50.69
  -5  -2   0  647.04   51.19
   5   2   0  726.93   50.79
   5   2   0  590.04   57.39
   5   2   0  645.44   49.70
   5   2   0  692.33   49.80
   5   2   0  633.34   52.39
   5   2   0  727.33   49.90
  -6  -2   0    3.20    3.40
  -6  -2   0   10.10    4.00
  -6  -2   0    7.90    2.80
  -6  -2   0    8.70    1.60
  -6  -2   0    9.20    4.20
   6   2   0    9.00    1.80
   6   2   0    9.90    1.60
   6   2   0    7.70    3.50
   6   2   0    7.70    2.60
   6   2   0    5.80    1.50
   6   2   0   13.90    7.60
   6   2   0   10.10    1.80
  -7  -2   0  112.29   10.60
  -7  -2   0  108.89   14.90
  -7  -2   0  108.09    9.00
  -7  -2   0  119.59   11.50
  -7  -2   0   87.79   12.60
   7   2   0  115.39    9.10
   7   2   0   95.89   12.40
   7   2   0   93.79    9.00
   7   2   0  117.59    9.00
  -8  -2   0  150.28   13.60
  -8  -2   0  142.89   14.40
  -8  -2   0  150.48   11.90
   8   2   0  129.59   15.60
   8   2   0  148.79   12.00
   8   2   0  154.98   11.80
   8   2   0  125.49   12.90
  -9  -2   0  699.63   54.59
  -9  -2   0  741.93   53.89
  -9  -2   0  728.33   51.89
   9   2   0  670.53   52.79
   9   2   0  691.33   51.59
   9   2   0  591.54   55.39
   9   2   0  614.54   51.79
 -10  -2   0   23.10    4.10
 -10  -2   0   25.70    2.70
  10   2   0   21.80    3.60
  10   2   0   21.90    2.50
   9  -3   0  133.89   11.80
   9  -3   0  163.38   12.00
   9  -3   0  145.99   12.10
  -9   3   0  128.39   12.50
   8  -3   0  130.59   12.40
   8  -3   0  115.29   10.60
   8  -3   0  141.29   10.70
   8  -3   0  123.59   10.40
  -8   3   0  110.09   14.40
  -8   3   0   92.79   17.10
   7  -3   0   11.70    2.50
   7  -3   0   12.50    2.50
   7  -3   0   13.60    3.50
  -7   3   0    5.50    6.30
  -7   3   0    9.60    5.20
   6  -3   0  788.02   71.29
   6  -3   0  845.82   65.29
   6  -3   0  929.51   64.99
   6  -3   0  837.72   65.19
   6  -3   0  946.81   66.79
  -6   3   0  793.42   67.19
  -6   3   0  811.22   70.79
   5  -3   0  632.44   48.50
   5  -3   0  590.04   49.60
   5  -3   0  584.54   48.20
   5  -3   0  517.95   53.79
   5  -3   0  665.63   48.70
  -5   3   0  692.43   49.99
  -5   3   0  661.23   48.00
  -5   3   0  709.23   53.59
   4  -3   0   32.80    3.90
   4  -3   0   41.20    4.20
   4  -3   0   43.90    4.20
   4  -3   0   35.30    4.90
  -4   3   0   43.60    4.90
  -4   3   0   38.70    6.00
  -4   3   0   52.59    7.50
  -4   3   0   45.30    4.10
  -4   3   0   41.60    4.90
   3  -3   0   30.40    9.20
   3  -3   0   40.70    3.70
   3  -3   0   28.10    3.50
   3  -3   0   39.20    3.70
  -3   3   0   43.50    6.20
  -3   3   0   46.60    8.50
  -3   3   0   26.40    5.30
   2  -3   0 3548.45  280.47
  -2   3   0 3601.14  282.27
  -2   3   0 4047.70  286.67
   1  -3   0  130.79   10.80
   1  -3   0  126.09   10.60
  -1   3   0  163.98   10.80
  -1   3   0  117.39   10.90
  -1   3   0  148.09   13.00
  -1   3   0  134.39   16.60
   0  -3   0    0.20    4.30
   0  -3   0    0.80    0.70
   0  -3   0    1.90    1.10
   0   3   0    2.20    1.50
   0   3   0    1.50    4.70
   0   3   0   -0.20    2.00
   0   3   0    1.30    1.00
   0   3   0    1.30    0.80
  -1  -3   0  175.18   12.60
  -1  -3   0  161.58   12.90
   1   3   0  152.08   14.60
   1   3   0  155.28   20.60
   1   3   0  186.08   14.30
   1   3   0  157.28   12.80
   1   3   0  166.88   13.00
   1   3   0  144.29   12.90
  -2  -3   0 4803.32  334.97
   2   3   0 4362.06  334.77
   2   3   0 4361.56  344.77
   2   3   0 4415.36  334.87
   2   3   0 4326.17  336.67
  -3  -3   0   54.49    5.00
   3   3   0   61.29    6.50
   3   3   0   44.70    4.20
   3   3   0   46.30    4.20
   3   3   0   49.70    4.30
   3   3   0   56.49   14.30
   3   3   0   38.90    6.00
   3   3   0   44.70    4.70
  -4  -3   0   38.70    7.40
  -4  -3   0   58.09    5.70
  -4  -3   0   41.50    5.50
   4   3   0   55.49    4.50
   4   3   0   52.09    5.20
   4   3   0   35.30   10.90
   4   3   0   47.10    6.80
   4   3   0   40.70    6.20
   4   3   0   46.60    4.30
   4   3   0   49.60    4.40
  -5  -3   0  647.94   51.59
  -5  -3   0  538.95   50.99
   5   3   0  584.94   59.29
   5   3   0  718.13   50.09
   5   3   0  667.53   49.99
   5   3   0  612.74   51.59
   5   3   0  744.43   51.29
   5   3   0  712.83   50.09
   5   3   0  653.63   53.59
  -6  -3   0  802.92   62.49
  -6  -3   0  721.63   62.79
  -6  -3   0  745.33   63.49
   6   3   0  775.12   62.69
   6   3   0  893.71   61.39
   6   3   0  741.33   65.39
   6   3   0  886.11   61.39
   6   3   0  783.72   71.49
   6   3   0  865.51   61.29
  -7  -3   0    5.60    3.70
  -7  -3   0   10.50    1.80
  -7  -3   0   14.90    4.60
   7   3   0    8.10    1.60
   7   3   0   10.00    1.90
   7   3   0    2.70    3.90
   7   3   0   13.60    8.80
   7   3   0   10.50    2.00
   7   3   0    3.80    3.00
  -8  -3   0  107.99    9.10
  -8  -3   0   90.39   11.90
  -8  -3   0  110.49   10.70
   8   3   0  113.89    9.30
   8   3   0  118.49    9.20
   8   3   0  106.79   13.90
  -9  -3   0  139.19   12.30
  -9  -3   0  132.29   10.70
   9   3   0  123.99   12.00
   9   3   0  136.69   10.70
   9   3   0  128.09   10.90
   9  -4   0   45.50    4.10
   9  -4   0   40.10    4.20
  -9   4   0   36.30    4.50
  -9   4   0   30.50    4.50
   8  -4   0  116.39   11.70
   8  -4   0  108.69    9.80
   8  -4   0  111.49    9.40
   7  -4   0  181.88   15.00
   7  -4   0  190.98   16.70
   7  -4   0  203.48   16.00
  -7   4   0  158.68   17.20
  -7   4   0  149.49   22.00
   6  -4   0  307.57   25.40
   6  -4   0  344.27   27.00
   6  -4   0  346.17   25.10
   6  -4   0  308.77   25.30
  -6   4   0  340.27   32.50
  -6   4   0  264.27   27.10
   5  -4   0   35.50    4.10
   5  -4   0   43.20    5.90
   5  -4   0   36.80    4.40
   5  -4   0   25.60   13.40
  -5   4   0   53.99    9.80
  -5   4   0   44.50    6.30
   4  -4   0   28.90    3.50
   4  -4   0   30.00    3.40
   4  -4   0   14.00   10.30
   4  -4   0   22.30    4.30
   4  -4   0   20.70    3.00
  -4   4   0   32.00    7.10
  -4   4   0   33.30    4.40
  -4   4   0   21.10    4.90
   3  -4   0  872.71   60.49
   3  -4   0  840.62   69.99
   3  -4   0  670.33   61.59
  -3   4   0  696.03   60.49
  -3   4   0  902.91   63.19
   2  -4   0    3.00    1.00
   2  -4   0    3.40    7.10
   2  -4   0    1.60    1.60
   2  -4   0   -1.20    5.60
   2  -4   0    0.10    1.10
  -2   4   0    2.10    2.80
  -2   4   0    0.10    0.80
  -2   4   0    0.20    3.90
  -2   4   0    1.80    1.10
  -2   4   0    2.70    1.20
   1  -4   0 4385.86  367.56
   1  -4   0 4295.07  367.36
  -1   4   0 5426.26  377.56
  -1   4   0 5866.01  371.26
  -1   4   0 4528.75  367.46
   0  -4   0 1015.80   86.39
   0  -4   0 1022.00   86.69
   0   4   0 1191.08   86.69
   0   4   0 1206.98   89.69
   0   4   0 1145.99   96.89
   0   4   0 1263.37   86.29
   0   4   0 1054.59   86.89
   0   4   0 1273.47   86.99
  -1  -4   0 5656.63  443.86
   1   4   0 5787.52  455.75
   1   4   0 6072.69  443.66
   1   4   0 6092.49  446.46
  -2  -4   0    5.80    6.30
  -2  -4   0    2.00    1.40
  -2  -4   0    3.50    1.40
   2   4   0    1.80    1.10
   2   4   0    2.60    7.10
   2   4   0    3.60    1.40
   2   4   0    3.70    2.50
   2   4   0    7.10    3.10
   2   4   0    2.00    1.10
  -3  -4   0 1131.59   99.89
  -3  -4   0 1300.67   99.99
   3   4   0 1367.86  102.49
   3   4   0 1311.87  100.09
   3   4   0 1214.28  101.99
   3   4   0 1372.16   99.39
   3   4   0 1352.16  113.29
   3   4   0 1430.86   99.69
   3   4   0 1369.26   99.59
  -4  -4   0   18.70    7.00
  -4  -4   0   27.60    4.80
  -4  -4   0   29.00    9.90
  -4  -4   0   30.40    4.90
   4   4   0   32.00    4.10
   4   4   0   32.90    3.30
   4   4   0   30.80    5.80
   4   4   0   29.20    6.20
   4   4   0   38.20    3.50
   4   4   0   26.50   11.80
   4   4   0   27.20    3.20
  -5  -4   0   36.90    7.10
  -5  -4   0   29.80    5.90
   5   4   0   42.90    4.10
   5   4   0   29.50   11.20
   5   4   0   41.50    4.00
   5   4   0   40.50    6.40
   5   4   0   41.50    4.10
   5   4   0   43.80    5.50
   5   4   0   43.00    8.10
  -6  -4   0  266.37   25.20
   6   4   0  303.27   26.40
   6   4   0  340.97   24.90
   6   4   0  356.66   24.90
   6   4   0  348.97   24.90
   6   4   0  277.87   29.60
   6   4   0  311.87   35.20
  -7  -4   0  125.39   11.50
  -7  -4   0  131.49   12.60
   7   4   0  145.29   11.70
   7   4   0  164.38   11.90
   7   4   0  167.28   11.90
   7   4   0  140.69   21.10
   7   4   0  116.99   16.60
  -8  -4   0  100.59    8.30
  -8  -4   0   96.19    9.50
   8   4   0   89.49   14.70
   8   4   0  116.69    8.60
   8   4   0   80.69    9.80
   8   4   0  109.09    8.60
  -9  -4   0   33.10    3.30
  -9  -4   0   29.80    4.80
   9   4   0   39.00    3.40
   9   4   0   35.40    3.50
   9   4   0   36.00    4.50
   8  -5   0   81.19    6.70
  -8   5   0   65.69    7.10
   7  -5   0    3.10    3.60
   7  -5   0    1.30    1.20
   7  -5   0   -0.90    1.20
   7  -5   0   -0.90    1.50
  -7   5   0   -2.10    1.40
  -7   5   0   -0.70    1.50
  -6   5   0   71.89    8.40
  -6   5   0   89.29    8.50
   5  -5   0  396.36   34.40
   5  -5   0  478.25   36.50
   5  -5   0  483.85   34.30
  -5   5   0  403.16   34.90
   4  -5   0   25.10    3.40
   4  -5   0   19.10    4.40
   4  -5   0   30.20    4.10
  -4   5   0   32.50    6.10
  -4   5   0   23.10    3.80
  -4   5   0   25.00    3.70
   3  -5   0   15.50    2.60
   3  -5   0   13.40    3.70
  -3   5   0   16.50    2.70
  -3   5   0   32.60   10.30
  -3   5   0   21.50    5.70
  -3   5   0   15.50    2.80
   2  -5   0   61.49   17.50
   2  -5   0   71.29    7.50
  -2   5   0  113.59   16.40
  -2   5   0  100.49   11.50
  -2   5   0   97.49    7.40
  -2   5   0   77.89    7.80
   1  -5   0   34.90   14.80
  -1   5   0   27.30    3.40
  -1   5   0   23.50    3.40
  -1   5   0   28.60    3.30
  -1   5   0   31.70   10.90
  -1   5   0   33.40    7.20
  -1   5   0   27.20    2.60
   0  -5   0    0.60    2.10
   0  -5   0   -0.10    9.60
   0  -5   0   -6.60   10.00
   0   5   0    0.40    1.10
   0   5   0    0.00    1.10
   0   5   0    0.00    1.10
   0   5   0    0.40    3.00
   0   5   0    1.10    6.50
  -1  -5   0   15.50    4.60
  -1  -5   0    6.70    9.90
  -1  -5   0   25.00   12.10
   1   5   0   26.30    3.30
   1   5   0   27.80    3.10
   1   5   0   31.50   13.00
   1   5   0   28.60    3.30
   1   5   0   30.00    6.80
  -2  -5   0   98.49   22.30
   2   5   0  112.29    9.50
   2   5   0  112.69    9.70
   2   5   0  131.09   23.10
   2   5   0  109.59   10.00
   2   5   0  118.29    9.10
   2   5   0  109.39   12.70
   2   5   0  116.99   12.40
  -3  -5   0    1.70   16.20
   3   5   0   24.90    5.90
   3   5   0   30.70    3.40
   3   5   0   24.90    3.80
   3   5   0   20.60    5.30
   3   5   0   32.00    3.20
   3   5   0   28.00    3.00
   3   5   0   27.80   12.40
   4   5   0   28.70   12.30
   4   5   0   37.00    7.20
   4   5   0   41.50    5.50
   4   5   0   41.10    4.40
   4   5   0   42.60    8.30
   4   5   0   53.99    4.60
   4   5   0   46.60    4.40
   5   5   0  570.44   45.40
   5   5   0  551.54   46.40
   5   5   0  604.24   43.90
   5   5   0  522.55   55.59
   5   5   0  567.54   43.90
   5   5   0  550.64   49.40
   5   5   0  606.04   43.90
   6   5   0  120.39   19.60
   6   5   0  112.49   16.90
   6   5   0  137.59   11.00
   6   5   0  145.49   11.10
   6   5   0  142.99   11.00
   6   5   0  112.79   12.50
   7   5   0    1.40    1.10
   7   5   0    3.10    9.60
   7   5   0    0.00    1.00
   7   5   0    0.20    0.90
   7   5   0   -3.90    6.70
   7   5   0   -2.50    1.80
   8   5   0   62.39    7.10
   8   5   0   72.49    5.90
   8   5   0   69.99    6.00
  -6   6   0   82.59    7.80
   5  -6   0   42.30    4.20
   5  -6   0   44.30    7.30
   5  -6   0   37.70    4.40
  -5   6   0   34.20    4.20
  -5   6   0   29.50    4.70
   4  -6   0   -7.40   12.40
   4  -6   0   10.20    2.30
   4  -6   0   12.60    2.50
   4  -6   0   18.10    5.50
  -4   6   0   21.50    8.10
  -4   6   0   12.10    4.50
  -4   6   0    9.80    2.50
  -4   6   0   14.00    2.30
   3  -6   0   52.29    5.90
   3  -6   0   49.90    8.20
  -3   6   0   60.69    8.90
  -3   6   0   67.49    5.20
  -3   6   0   52.49    6.10
   2  -6   0  197.18   20.80
   2  -6   0  230.58   18.80
  -2   6   0  245.28   22.90
  -2   6   0  244.38   19.00
   1  -6   0    2.10    3.40
   1  -6   0   -1.40   13.00
   1  -6   0    2.80    1.60
  -1   6   0    5.70    2.00
  -1   6   0   10.30    7.70
  -1   6   0    3.20    3.10
   0  -6   0   -0.10    1.20
   0  -6   0    1.00   13.10
   0  -6   0    1.60    3.60
   0   6   0    4.60    8.40
   0   6   0   -1.10    1.60
   0   6   0    3.10    3.30
   0   6   0    0.40    1.30
  -1  -6   0   -1.20   11.30
  -1  -6   0    1.70    1.50
  -1  -6   0    1.00    4.00
   1   6   0    4.00    1.80
   1   6   0    5.60    9.10
   1   6   0    7.20    4.60
   1   6   0    4.40    1.80
  -2  -6   0  127.29   15.60
  -2  -6   0  175.18   12.90
   3   6   0   76.29   10.30
   3   6   0   92.99    7.60
   3   6   0   93.49   19.50
   3   6   0   77.49    8.20
   4   6   0   11.80    9.60
   4   6   0   15.20    2.30
   4   6   0   16.40    4.70
   4   6   0   13.90    3.10
   4   6   0   21.10    2.60
   5   6   0   49.80    4.30
   5   6   0   42.80    6.50
   5   6   0   30.50    5.40
   5   6   0   37.50   11.70
   5   6   0   42.10    4.20
   5   6   0   46.50    4.30
   6   6   0  110.99   16.50
   6   6   0  125.99   11.50
   6   6   0  102.79    9.30
   6   6   0  115.59    9.30
   4  -7   0    8.80    1.90
   4  -7   0    5.60    1.90
   4  -7   0    3.60   15.50
  -4   7   0    5.20    1.90
   3  -7   0    1.70   14.30
   3  -7   0   11.60    2.30
   3  -7   0   12.30    2.70
  -3   7   0   27.40    8.50
  -3   7   0   13.90    4.40
  -3   7   0   14.00    2.80
   2  -7   0  138.89   11.30
   2  -7   0  111.69   11.30
  -2   7   0  135.49   11.30
  -2   7   0  133.29   14.50
   1  -7   0  209.08   19.40
  -1   7   0  263.97   24.00
  -1   7   0  256.87   19.50
   0  -7   0   -0.40    1.20
   0  -7   0   -9.40   12.90
   0   7   0    1.20    1.10
   0   7   0    7.70    4.00
   0   7   0    3.30    7.00
   1   7   0  319.27   38.60
   1   7   0  310.47   27.90
   1   7   0  296.17   24.00
  -2  -7   0  104.89    8.90
   3   7   0   17.70    2.50
   3   7   0   10.00    7.60
   3   7   0   15.70    3.30
   3   7   0   16.50    4.80
   4   7   0    6.60    7.10
   4   7   0    6.90    3.00
   4   7   0    7.70    2.10
   4   7   0    5.90    2.50
   4   7  -1  307.27   31.10
   4   7  -1  300.67   24.30
   4   7  -1  249.38   23.40
   4   7  -1  286.97   22.00
   3   7  -1   31.20    3.40
   3   7  -1   30.70    5.80
   3   7  -1   32.70   11.30
   2   7  -1  178.88   17.50
  -1  -7   1   88.59    7.20
  -1  -7   1   69.49    7.00
   0  -7   1   96.79    8.60
  -1   7  -1   55.49    8.90
  -1   7  -1   50.59    5.00
  -1   7  -1   79.29   15.80
   1  -7   1   35.40    5.00
   1  -7   1   47.30    5.10
  -2   7  -1  105.69    9.50
  -2   7  -1  110.59   12.60
   2  -7   1  115.19    9.50
   2  -7   1   94.39    9.60
  -3   7  -1   33.50    6.00
  -3   7  -1   20.60    3.30
   3  -7   1   27.00    3.50
   3  -7   1   21.30    3.50
   3  -7   1    3.90   14.70
  -4   7  -1  436.46   34.50
   6   6  -1   -0.20    1.70
   6   6  -1   -0.40    0.80
   6   6  -1    0.20    0.90
   6   6  -1    2.50    6.60
   6   6  -1   -0.20    1.00
   6   6  -1    2.10    3.30
   5   6  -1   -1.10    1.60
   5   6  -1   -0.10    2.60
   5   6  -1    0.40    5.60
   5   6  -1    1.20    1.10
   5   6  -1    0.20    0.90
   5   6  -1   -0.20    0.90
   4   6  -1   14.20    4.20
   4   6  -1   16.80    2.50
   4   6  -1   11.40    8.80
   4   6  -1   14.90    2.30
   4   6  -1   17.10    2.30
   4   6  -1   15.80    3.50
   3   6  -1  817.22   61.39
   3   6  -1  821.02   76.19
   3   6  -1  723.23   64.39
   3   6  -1  753.82   62.19
   3   6  -1  902.11   61.69
   2   6  -1  521.95   45.00
   2   6  -1  550.94   41.50
   2   6  -1  540.25   41.70
   2   6  -1  517.25   42.00
   2   6  -1  572.94   57.69
   1   6  -1   46.40   15.80
   1   6  -1   26.30    3.50
   1   6  -1   25.50    3.30
   1   6  -1   31.70    7.70
   1   6  -1   27.20    3.70
  -1  -6   1   19.00    5.90
  -1  -6   1   20.80    3.20
   0  -6   1  366.16   26.10
   0  -6   1  285.27   28.20
  -1   6  -1  497.75   36.10
   1  -6   1  419.06   35.80
  -2   6  -1    7.70    4.10
  -2   6  -1   10.00    7.30
  -2   6  -1    6.60    2.00
   2  -6   1    7.60    2.10
   2  -6   1    3.00   13.40
   2  -6   1    5.20    3.60
  -3   6  -1   -1.30    1.90
  -3   6  -1    1.60    1.40
  -3   6  -1    0.90    6.10
  -3   6  -1    2.40    0.90
  -3   6  -1    1.20    2.90
   3  -6   1    2.30    3.70
   3  -6   1    2.40   13.10
   3  -6   1    0.50    1.40
   3  -6   1   -0.60    1.40
  -4   6  -1   14.70    3.30
  -4   6  -1   16.50    2.30
  -4   6  -1   16.90    4.30
   4  -6   1   15.60    2.70
   4  -6   1   10.70    2.50
   4  -6   1    8.30   13.70
   4  -6   1   15.60    4.80
  -5   6  -1    6.40    1.90
  -5   6  -1    4.20    2.00
   5  -6   1    5.10    4.80
   5  -6   1    9.40    2.30
   5  -6   1   -6.60   13.10
   5  -6   1    7.70    1.90
  -6   6  -1   36.70    5.40
  -6   6  -1   57.69    5.20
   8   5  -1   14.00    1.90
   8   5  -1   12.70    1.90
   8   5  -1   10.30    2.60
   7   5  -1    0.90    1.00
   7   5  -1    2.30    1.20
   7   5  -1    3.70    1.20
   7   5  -1   -3.70    8.10
   7   5  -1   -0.50    1.90
   7   5  -1    0.30    8.10
   6   5  -1   66.09    6.20
   6   5  -1   58.49   13.40
   6   5  -1   72.59    6.20
   6   5  -1   69.69    6.20
   5   5  -1 1198.08   94.49
   5   5  -1 1373.66   92.19
   5   5  -1 1295.47   92.09
   5   5  -1 1171.28   91.99
   5   5  -1 1177.28   93.49
   5   5  -1 1155.58   97.79
   5   5  -1 1086.79  102.59
   4   5  -1  671.83   68.69
   4   5  -1  727.63   56.79
   4   5  -1  681.23   59.59
   4   5  -1  811.22   56.89
   4   5  -1  799.42   62.19
   4   5  -1  759.22   57.99
   3   5  -1  149.59   11.50
   3   5  -1  138.99   11.20
   3   5  -1  140.79   11.10
   3   5  -1  121.29   22.20
   3   5  -1  130.39   11.90
   3   5  -1  141.79   15.00
   3   5  -1  120.99   14.00
  -3  -5   1  109.79   26.40
   2   5  -1    1.00    2.70
   2   5  -1    0.80    2.40
   2   5  -1   -2.60    5.90
   2   5  -1    0.10    1.00
   2   5  -1   -0.80    0.80
   2   5  -1    2.00    1.20
   2   5  -1    0.70    1.30
  -2  -5   1    1.20    7.80
  -2  -5   1    0.00    2.50
  -2  -5   1  -11.20   11.20
   1   5  -1  501.85   38.90
   1   5  -1  502.65   52.39
   1   5  -1  494.25   42.20
   1   5  -1  557.64   41.60
   1   5  -1  496.75   39.20
   1   5  -1  484.45   39.20
   0   5  -1  249.78   22.80
   0   5  -1  244.08   30.20
   0   5  -1  227.98   19.40
   0   5  -1  262.37   19.20
   0   5  -1  255.57   19.40
   0  -5   1  185.68   28.50
  -1   5  -1  251.07   28.50
  -1   5  -1  186.98   18.10
  -1   5  -1  236.48   18.00
  -1   5  -1  233.48   21.50
  -1   5  -1  246.28   17.30
   1  -5   1  194.18   29.00
  -2   5  -1  199.28   18.40
  -2   5  -1  182.48   15.20
   2  -5   1  165.88   14.90
   2  -5   1  208.58   29.30
  -3   5  -1  111.79    8.30
  -3   5  -1   94.89   10.90
  -3   5  -1   82.59    8.40
   3  -5   1   76.09    9.70
   3  -5   1   90.59    8.20
  -4   5  -1   53.19    7.80
  -4   5  -1   43.60    5.70
  -4   5  -1   55.19    5.80
  -4   5  -1   66.19    6.10
   4  -5   1   46.60    5.60
   4  -5   1   59.39    7.50
   4  -5   1   56.39    5.60
   4  -5   1   65.59    6.20
  -5   5  -1  530.25   44.50
  -5   5  -1  515.35   44.40
   5  -5   1  587.64   44.50
   5  -5   1  626.44   46.20
   5  -5   1  546.15   44.20
   5  -5   1  614.74   44.00
  -6   5  -1   15.00    3.60
  -6   5  -1   18.30    3.40
   6  -5   1   11.90    4.10
   6  -5   1   12.10    3.00
   6  -5   1   16.00    2.60
   6  -5   1   14.80    2.60
   6  -5   1   13.10   14.50
  -7   5  -1   11.50    2.50
  -7   5  -1    7.00    2.30
  -8   5  -1  181.28   16.30
   8  -5   1  183.88   16.00
   8  -5   1  220.48   15.80
   9   4  -1   58.29    6.20
   9   4  -1   58.59    5.20
   9   4  -1   60.59    5.10
  -9  -4   1   56.99    5.00
  -9  -4   1   54.19    6.30
   8   4  -1   20.30    8.80
   8   4  -1   22.40    2.80
   8   4  -1   19.20    4.20
   8   4  -1   20.60    2.60
   8   4  -1   23.50    2.70
  -8  -4   1   21.50    2.60
  -8  -4   1   22.10    3.70
   7   4  -1  100.89    8.00
   7   4  -1   99.59    8.00
   7   4  -1   98.59    8.00
   7   4  -1   72.89   12.80
  -7  -4   1   78.09   12.00
  -7  -4   1   89.29    8.80
  -7  -4   1   85.39    7.70
   6   4  -1  264.17   28.50
   6   4  -1  361.36   23.70
   6   4  -1  294.97   25.30
   6   4  -1  307.27   33.80
  -6  -4   1  300.27   24.40
  -6  -4   1  264.87   25.40
   5   4  -1 1314.77   99.19
   5   4  -1 1398.66  100.69
   5   4  -1 1486.95   99.39
   5   4  -1 1219.38  103.79
   5   4  -1 1436.06   99.29
   5   4  -1 1189.18  109.39
   5   4  -1 1245.88  101.29
  -5  -4   1 1142.89  100.99
   4   4  -1  172.58   16.50
   4   4  -1  168.88   24.00
   4   4  -1  193.98   15.10
   4   4  -1  175.98   14.00
   4   4  -1  180.48   17.80
   4   4  -1  186.18   14.10
  -4  -4   1  152.48   16.10
  -4  -4   1  165.68   15.50
  -4  -4   1  174.38   20.40
   3   4  -1  149.39   23.00
   3   4  -1  170.68   16.00
   3   4  -1  166.68   13.60
   3   4  -1  184.38   13.30
   3   4  -1  162.58   13.10
   3   4  -1  170.08   13.00
   3   4  -1  152.88   15.40
  -3  -4   1  165.18   13.70
  -3  -4   1  146.09   19.90
  -3  -4   1  143.79   13.40
   2   4  -1  926.11   76.29
   2   4  -1  959.60   74.09
   2   4  -1  993.00   85.79
   2   4  -1  993.20   74.29
   2   4  -1 1026.50   76.19
   2   4  -1 1055.39   73.69
   2   4  -1  957.10   73.89
  -2  -4   1  972.00   73.69
  -2  -4   1  892.31   73.99
   1   4  -1  273.07   31.40
   1   4  -1  263.67   23.70
   1   4  -1  263.67   21.20
   1   4  -1  287.07   21.50
   1   4  -1  314.17   23.30
   1   4  -1  309.27   20.90
   1   4  -1  239.88   21.30
  -1  -4   1  235.08   21.10
   0   4  -1   32.30    4.40
   0   4  -1   27.10    2.80
   0   4  -1   21.60    2.60
   0   4  -1   19.00    2.80
   0   4  -1   24.60    5.40
   0   4  -1   21.70    8.90
   0  -4   1   18.20    7.80
   0  -4   1   20.40    2.40
   0  -4   1   18.00    2.50
  -1   4  -1  731.63   62.59
  -1   4  -1  877.21   71.29
  -1   4  -1  919.61   65.49
  -1   4  -1  887.41   62.29
  -1   4  -1  897.41   62.59
  -1   4  -1  846.52   62.49
   1  -4   1  744.73   62.19
   1  -4   1  666.33   68.59
  -2   4  -1 1650.53  117.79
  -2   4  -1 1330.17  108.89
  -2   4  -1 1539.15  109.09
  -2   4  -1 1232.68  109.09
  -2   4  -1 1441.36  111.59
   2  -4   1 1640.54  108.89
   2  -4   1 1258.67  116.29
  -3   4  -1   20.00    7.20
  -3   4  -1   12.20    2.30
  -3   4  -1    4.90    1.40
  -3   4  -1    6.90    3.20
  -3   4  -1    7.80    1.90
   3  -4   1    9.70    2.80
   3  -4   1    6.20    1.50
   3  -4   1    2.90    8.10
   3  -4   1   14.20    9.00
  -4   4  -1   20.30    7.70
  -4   4  -1    6.20    1.90
  -4   4  -1    6.50    3.40
  -4   4  -1   11.80    2.90
   4  -4   1    8.60    2.80
   4  -4   1    0.50    9.80
   4  -4   1    9.70    1.90
   4  -4   1    9.60    2.00
   4  -4   1    4.80    9.10
  -5   4  -1  420.46   31.00
   5  -4   1  374.16   29.30
   5  -4   1  379.16   40.50
   5  -4   1  373.16   31.00
   5  -4   1  341.07   29.50
  -6   4  -1 1199.38  108.39
   6  -4   1 1538.45  108.59
   6  -4   1 1545.85  106.59
   6  -4   1 1339.07  106.99
   6  -4   1 1396.16  106.89
  -7   4  -1    1.10    6.30
  -7   4  -1   -1.10    1.50
   7  -4   1    0.40    1.40
   7  -4   1    2.90    1.50
   7  -4   1    1.90    2.10
   7  -4   1    2.40    2.60
   7  -4   1    0.90    1.20
  -8   4  -1   13.80    3.10
   8  -4   1   22.60    3.20
   8  -4   1   16.30    2.80
   8  -4   1   18.20    4.20
  -9   4  -1    3.70    1.70
  -9   4  -1    3.40    1.60
   9  -4   1    6.20    1.50
   9  -4   1    2.70    1.40
  10   3  -1   32.40    3.10
  10   3  -1   31.20    4.00
 -10  -3   1   28.70    4.50
 -10  -3   1   34.50    3.10
   9   3  -1   59.69    5.80
   9   3  -1   64.69    5.70
   9   3  -1   64.09    7.00
  -9  -3   1   68.29    5.70
  -9  -3   1   66.89    7.00
   8   3  -1  199.78   17.80
   8   3  -1  197.48   22.00
   8   3  -1  235.58   17.90
   8   3  -1  202.68   19.10
   8   3  -1  250.27   17.80
  -8  -3   1  239.08   17.80
  -8  -3   1  236.98   19.30
  -8  -3   1  220.08   20.30
   7   3  -1  312.97   33.00
   7   3  -1  368.66   29.20
   7   3  -1  413.66   29.10
   7   3  -1  399.36   29.20
  -7  -3   1  417.36   30.80
  -7  -3   1  357.36   29.00
  -7  -3   1  339.27   31.00
   6   3  -1   92.59    9.90
   6   3  -1   99.69   17.10
   6   3  -1  113.79    8.60
   6   3  -1   88.99   12.30
   6   3  -1  120.49    8.70
  -6  -3   1  111.89   12.30
  -6  -3   1  104.59   10.30
  -6  -3   1   84.69    8.40
  -6  -3   1   94.29   12.70
   5   3  -1 1766.62  117.79
   5   3  -1 1436.26  125.19
   5   3  -1 1540.05  117.99
   5   3  -1 1694.73  116.49
   5   3  -1 1584.64  116.29
   5   3  -1 1509.35  120.19
  -5  -3   1 1347.27  117.39
  -5  -3   1 1427.06  117.79
   4   3  -1   52.99    4.80
   4   3  -1   59.89    5.70
   4   3  -1   53.79    7.50
   4   3  -1   46.60    6.60
   4   3  -1   57.09   13.80
   4   3  -1   62.89    5.00
   4   3  -1   55.79    4.90
  -4  -3   1   52.29    6.20
  -4  -3   1   57.99    7.70
  -4  -3   1   51.09    6.70
   3   3  -1 1152.08   80.59
   3   3  -1 1049.99   89.59
   3   3  -1 1117.99   80.89
   3   3  -1  996.70   80.49
   3   3  -1 1047.40   80.39
   3   3  -1 1092.59   82.69
   3   3  -1  983.30   82.19
  -3  -3   1 1070.39   80.99
   2   3  -1  237.28   21.10
   2   3  -1  264.37   19.20
   2   3  -1  266.77   21.00
   2   3  -1  252.27   27.80
   2   3  -1  257.87   19.60
   2   3  -1  231.28   19.30
   2   3  -1  238.08   19.40
  -2  -3   1  252.97   19.50
   1   3  -1  413.46   29.00
   1   3  -1  323.57   28.90
   1   3  -1  366.76   28.80
   1   3  -1  381.86   30.70
   1   3  -1  353.66   36.20
  -1  -3   1  418.46   28.60
  -1  -3   1  372.56   28.80
   0   3  -1 4829.72  382.86
   0   3  -1 5457.05  377.96
   0  -3   1 4723.53  375.76
  -1   3  -1  173.78   13.40
  -1   3  -1  135.59   11.20
  -1   3  -1  123.39   10.90
  -1   3  -1  164.38   17.50
   1  -3   1  143.89   10.90
   1  -3   1  126.09   10.80
   1  -3   1  126.09   15.30
  -2   3  -1   25.40    4.80
  -2   3  -1   14.60    2.10
   2  -3   1   17.20    5.40
   2  -3   1   13.60    2.80
   2  -3   1   17.60    2.10
  -3   3  -1  550.34   44.20
   3  -3   1  562.24   42.70
   3  -3   1  559.04   48.70
  -4   3  -1 1047.00   89.19
  -4   3  -1 1191.68   88.09
   4  -3   1 1295.27   88.69
   4  -3   1 1137.59   88.39
   4  -3   1 1049.40   94.39
   4  -3   1 1348.57   88.69
   4  -3   1 1080.89   89.59
  -5   3  -1   13.30    3.30
  -5   3  -1    3.70    2.40
  -5   3  -1    8.60    1.70
  -5   3  -1    9.00    4.30
   5  -3   1   12.90    3.20
   5  -3   1    9.20    2.00
   5  -3   1   -6.90    9.80
   5  -3   1   10.30    2.50
   5  -3   1    8.60    1.70
   5  -3   1    6.10    6.70
  -6   3  -1   66.49   11.40
  -6   3  -1   66.59    8.70
   6  -3   1   62.09    6.70
   6  -3   1   81.99    8.20
   6  -3   1   75.19   16.90
   6  -3   1   71.69    6.70
   6  -3   1   76.79    6.50
  -7   3  -1  492.05   49.30
  -7   3  -1  469.75   46.10
   7  -3   1  534.55   43.80
   7  -3   1  647.34   45.50
   7  -3   1  650.43   43.90
   7  -3   1  566.64   43.40
  -8   3  -1    6.30    2.70
  -8   3  -1    4.40    7.10
  -8   3  -1   10.70    6.00
   8  -3   1   10.90    2.40
   8  -3   1   12.80    2.30
   8  -3   1    8.50    3.30
   8  -3   1   10.40    2.00
  -9   3  -1   59.39    6.80
   9  -3   1   42.40    4.70
   9  -3   1   52.89    5.00
   9  -3   1   43.00    4.90
  10   2  -1  124.59   11.30
  10   2  -1  122.79   10.30
 -10  -2   1  138.79   12.30
 -10  -2   1  134.09   10.60
   9   2  -1  351.06   26.00
   9   2  -1  341.57   27.20
   9   2  -1  311.07   26.20
   9   2  -1  284.77   29.90
  -9  -2   1  357.66   26.20
  -9  -2   1  341.47   29.00
  -9  -2   1  355.36   28.10
   8   2  -1  704.43   51.69
   8   2  -1  634.84   52.89
   8   2  -1  569.84   55.09
   8   2  -1  664.73   51.89
  -8  -2   1  772.62   54.09
  -8  -2   1  678.83   54.29
  -8  -2   1  712.03   51.89
   7   2  -1  513.35   41.90
   7   2  -1  489.75   45.30
   7   2  -1  593.34   41.90
   7   2  -1  570.74   41.70
  -7  -2   1  547.95   41.90
  -7  -2   1  515.55   44.50
  -7  -2   1  587.44   44.10
  -7  -2   1  536.55   45.40
   6   2  -1  379.76   34.10
   6   2  -1  452.35   30.80
   6   2  -1  427.76   39.30
   6   2  -1  461.05   31.00
  -6  -2   1  400.16   32.90
  -6  -2   1  397.16   32.40
  -6  -2   1  378.76   33.60
  -6  -2   1  354.86   30.80
  -6  -2   1  353.36   32.30
   5   2  -1   50.59   11.40
   5   2  -1   43.00    7.00
   5   2  -1   49.60    4.50
   5   2  -1   57.29    4.60
   5   2  -1   58.89    4.70
   5   2  -1   57.79    5.60
  -5  -2   1   44.10    5.50
  -5  -2   1   37.40    6.00
  -5  -2   1   45.60    7.00
   4   2  -1 1386.26  104.39
   4   2  -1 1222.48  101.89
   4   2  -1 1487.25  102.09
   4   2  -1 1548.65  102.09
   4   2  -1 1284.07  109.09
  -4  -2   1 1363.66  102.99
  -4  -2   1 1162.98  103.49
   3   2  -1 2524.45  186.38
   3   2  -1 2313.87  184.68
   3   2  -1 2348.86  184.58
   3   2  -1 2644.14  185.08
   3   2  -1 2735.83  184.68
   3   2  -1 2557.24  198.58
  -3  -2   1 2073.99  185.88
  -2  -2   1 2306.47  175.68
  -1  -2   1 1995.00  152.58
  -1   2  -1  479.25   39.10
  -1   2  -1  543.75   39.40
  -1   2  -1  520.05   40.20
   2  -2   1  210.98   17.20
  -3   2  -1  254.07   20.50
  -3   2  -1  275.37   20.00
  -3   2  -1  235.18   20.40
  -3   2  -1  273.57   22.00
   3  -2   1  266.97   20.10
   3  -2   1  248.08   20.00
  -4   2  -1  515.45   39.30
  -4   2  -1  454.15   37.30
  -4   2  -1  510.15   36.30
  -4   2  -1  511.15   37.50
  -4   2  -1  505.45   36.80
   4  -2   1  478.25   36.60
   4  -2   1  439.46   36.50
   4  -2   1  497.85   36.70
   4  -2   1  409.06   40.30
   4  -2   1  446.86   37.40
  -5   2  -1   71.69    9.40
  -5   2  -1   62.69    6.00
  -5   2  -1   71.69    7.60
  -5   2  -1   68.09    7.00
  -5   2  -1   64.09    7.40
   5  -2   1   68.99   10.40
   5  -2   1   78.49    6.20
   5  -2   1   71.19    6.30
   5  -2   1   81.49    7.50
   5  -2   1   67.69    6.30
  -6   2  -1  286.97   26.00
  -6   2  -1  278.17   28.60
  -6   2  -1  320.57   26.70
  -6   2  -1  297.57   24.70
  -6   2  -1  297.57   26.70
   6  -2   1  300.87   24.90
   6  -2   1  357.76   26.20
   6  -2   1  338.27   24.90
   6  -2   1  351.76   24.50
  -7   2  -1  453.75   37.20
  -7   2  -1  441.66   34.10
  -7   2  -1  408.36   36.70
  -7   2  -1  428.96   36.30
  -7   2  -1  383.86   38.80
  -7   2  -1  453.75   36.60
   7  -2   1  488.65   34.10
  -8   2  -1   41.90    9.90
  -8   2  -1   37.80    7.70
  -8   2  -1   45.90    4.70
  -8   2  -1   39.20    7.10
   8  -2   1   41.50    4.50
   8  -2   1   42.00    4.70
   8  -2   1   43.20    6.20
   8  -2   1   47.10    4.70
  -9   2  -1   36.90    9.50
  -9   2  -1   22.90    3.00
  -9   2  -1   32.40    7.60
  -9   2  -1   27.10    9.40
  -9   2  -1   17.90    3.40
   9  -2   1   24.20    3.10
   9  -2   1   14.10    4.20
   9  -2   1   24.20    3.10
   9  -2   1   20.00    3.10
 -10   2  -1    2.40    1.50
 -10   2  -1    0.60    1.20
  10  -2   1    0.50    1.00
  10  -2   1    2.90    1.40
  10  -2   1    1.00    1.30
  10   1  -1   87.49    8.20
  10   1  -1   74.19    7.10
 -10  -1   1   94.29    9.40
 -10  -1   1   98.09    7.60
   9   1  -1  259.97   24.10
   9   1  -1  304.17   23.80
   9   1  -1  302.37   24.90
  -9  -1   1  334.17   27.10
  -9  -1   1  327.27   24.30
  -9  -1   1  335.07   26.40
   8   1  -1    7.60    1.60
   8   1  -1    6.20    2.30
   8   1  -1    3.80    4.10
   8   1  -1    5.10    1.70
   8   1  -1    4.20    1.20
  -8  -1   1   10.10    3.90
  -8  -1   1    5.30    5.80
  -8  -1   1   11.10    4.70
  -8  -1   1    9.00    1.90
   7   1  -1    3.90    3.00
   7   1  -1    2.90    1.40
   7   1  -1    3.40    1.30
   7   1  -1    4.00    1.30
   7   1  -1    6.10    2.30
  -7  -1   1    5.70    4.10
  -7  -1   1    1.00    2.30
  -7  -1   1   10.30    4.60
  -7  -1   1    3.40    4.10
   6   1  -1  221.18   26.80
   6   1  -1  223.08   20.10
   6   1  -1  264.77   19.40
   6   1  -1  226.48   21.80
   6   1  -1  287.47   19.60
   6   1  -1  254.37   19.70
  -6  -1   1  268.47   21.40
  -6  -1   1  257.47   21.10
  -6  -1   1  237.88   22.50
  -6  -1   1  260.67   21.60
  -6  -1   1  232.28   19.60
   5   1  -1   57.49    7.50
   5   1  -1   75.99    5.80
   5   1  -1   64.79    5.50
   5   1  -1   73.19    5.80
  -5  -1   1   56.19    6.60
  -5  -1   1   60.89    8.10
   2   1  -1 1418.86   97.29
  -2  -1   1 1146.29   96.89
   1  -1   1   49.10   27.70
   2  -1   1  764.72   60.09
  -3   1  -1 2316.87  171.18
  -3   1  -1 2264.67  170.28
  -3   1  -1 2296.37  169.88
  -3   1  -1 2223.88  170.18
   3  -1   1 2338.07  170.48
   3  -1   1 2110.19  169.58
   3  -1   1 2113.19  171.88
   3  -1   1 2373.36  169.78
  -4   1  -1  509.75   45.30
  -4   1  -1  564.94   43.40
  -4   1  -1  567.44   43.90
  -4   1  -1  556.84   44.30
  -4   1  -1  591.94   44.40
   4  -1   1  658.83   46.20
   4  -1   1  555.74   43.50
   4  -1   1  634.54   43.70
   4  -1   1  502.05   43.50
  -5   1  -1  160.08   13.50
  -5   1  -1  164.18   15.50
  -5   1  -1  160.78   12.60
  -5   1  -1  155.48   13.90
  -5   1  -1  158.28   13.90
   5  -1   1  143.29   12.30
   5  -1   1  166.38   12.80
  -6   1  -1    9.10    1.90
  -6   1  -1   10.20    3.30
  -6   1  -1    8.30    4.40
  -6   1  -1   14.10    3.30
  -6   1  -1   14.30    4.80
  -6   1  -1    5.60    2.10
   6  -1   1   11.80    2.90
   6  -1   1   12.00    2.20
   6  -1   1    9.50    1.60
   6  -1   1   14.00    2.10
   6  -1   1   10.20    1.90
   6  -1   1   11.10    2.90
  -7   1  -1  167.38   14.30
  -7   1  -1  166.98   16.90
  -7   1  -1  172.68   16.80
  -7   1  -1  146.59   17.90
  -7   1  -1  175.68   16.40
   7  -1   1  161.68   13.90
   7  -1   1  197.88   14.60
   7  -1   1  205.78   15.90
   7  -1   1  180.38   14.50
  -8   1  -1  140.29   13.80
  -8   1  -1  134.19   14.40
  -8   1  -1  132.29   11.40
  -8   1  -1  117.29   16.10
   8  -1   1  146.19   11.50
   8  -1   1  127.49   10.90
   8  -1   1  129.19   11.60
   8  -1   1  147.29   11.60
   8  -1   1  143.79   13.10
  -9   1  -1  352.96   30.50
  -9   1  -1  323.97   33.40
  -9   1  -1  383.56   27.30
  -9   1  -1  312.87   27.90
  -9   1  -1  371.76   29.90
   9  -1   1  330.57   27.20
   9  -1   1  335.77   27.50
   9  -1   1  362.66   27.40
 -10   1  -1   23.50    6.90
 -10   1  -1    9.30    1.80
  10  -1   1   10.90    2.40
  10  -1   1   14.30    2.10
  10   0  -1   -0.90    0.80
  10   0  -1   -1.60    1.30
  10   0  -1    0.40    0.80
 -10   0   1    0.40    3.60
 -10   0   1   -0.60    5.30
 -10   0   1    1.10    1.00
   9   0  -1   40.50    4.00
   9   0  -1   42.10    5.00
   9   0  -1   42.10    4.30
  -9   0   1   37.90    9.90
  -9   0   1   46.50    6.40
  -9   0   1   40.80    7.60
  -9   0   1   53.19    4.70
   8   0  -1    2.20    1.10
   8   0  -1    1.20    0.80
   8   0  -1    3.10    1.40
   8   0  -1    0.00    0.90
   8   0  -1   -0.70    4.10
   8   0  -1   -1.60    1.10
  -8   0   1    1.60    3.40
  -8   0   1    0.70    2.40
  -8   0   1    2.00    4.90
  -8   0   1    0.90    1.20
   7   0  -1  543.35   41.20
   7   0  -1  514.65   40.80
   7   0  -1  547.95   41.10
   7   0  -1  583.94   42.40
   7   0  -1  454.25   42.80
   7   0  -1  579.84   41.20
   7   0  -1  564.34   41.50
  -7   0   1  546.65   41.30
  -7   0   1  541.15   43.20
  -7   0   1  545.85   43.30
  -7   0   1  460.05   44.80
  -7   0   1  522.15   43.00
   6   0  -1   -0.30    0.60
   6   0  -1   -0.40    0.80
   6   0  -1    1.90    1.00
   6   0  -1   -0.40    1.30
   6   0  -1    4.00    2.60
   6   0  -1    1.60    1.20
   6   0  -1   -0.10    0.80
  -6   0   1    1.70    2.40
  -6   0   1    2.30    1.60
  -6   0   1    0.10    1.00
  -6   0   1   -1.10    2.90
  -6   0   1   -1.10    2.80
  -6   0   1    0.70    1.60
   5   0  -1   14.40    1.90
   5   0  -1   15.00    2.70
   5   0  -1   16.00    2.20
   5   0  -1    9.50    1.50
   5   0  -1   13.70    1.90
   5   0  -1   10.00    2.80
   5   0  -1    9.90    1.90
  -5   0   1    8.90    2.30
  -5   0   1   20.50    5.90
  -5   0   1    8.80    1.80
  -5   0   1   12.20    4.20
   4   0  -1    1.90    0.80
   4   0  -1    1.20    1.20
   4   0  -1   -0.30    0.90
   4   0  -1    4.30    1.00
  -4   0   1   -0.50    0.80
  -4   0   1   -0.80    3.60
  -4   0   1   -0.80    2.30
  -4   0   1    0.80    1.10
   3   0  -1   50.09    4.80
   3   0  -1   54.89    4.50
  -3   0   1   39.20    5.90
   2   0  -1    0.70    1.00
   2   0  -1    3.10    1.00
   2   0  -1    0.50    0.70
  -2   0   1    0.50    1.70
  -2   0   1    0.80    3.70
   1   0  -1  672.13   47.20
   1   0  -1  577.34   47.60
   0   0  -1   -0.30    0.50
   0   0  -1    0.30    0.20
   0   0  -1    0.50    0.20
   0   0   1    0.20    0.10
   0   0   1    0.70    1.20
   0   0   1    0.20    0.50
  -2   0  -1    0.10    0.70
  -2   0  -1    3.00    1.20
  -2   0  -1    1.80    1.50
  -2   0  -1    1.50    1.00
  -2   0  -1    0.70    0.70
   2   0   1    0.70    2.80
   2   0   1    0.20    1.30
   2   0   1    1.20    0.70
   2   0   1    0.20    0.90
   3   0   1   14.80   34.10
  -4   0  -1    4.00    2.00
  -4   0  -1    0.40    1.00
  -4   0  -1    4.20    2.30
  -5   0  -1 2786.12  226.18
  -5   0  -1 2953.00  223.98
  -5   0  -1 2972.30  225.28
  -5   0  -1 3129.39  224.98
  -5   0  -1 3109.49  225.28
   5   0   1 2918.71  223.78
   5   0   1 2703.63  224.18
   5   0   1 2738.03  224.98
   5   0   1 3480.55  225.48
  -6   0  -1   -0.30    0.90
  -6   0  -1    2.20    2.10
  -6   0  -1   -0.30    2.50
  -6   0  -1    1.20    1.60
  -6   0  -1   -0.90    2.30
  -6   0  -1   -0.30    2.40
   6   0   1   -1.40    1.00
   6   0   1   -0.40    0.90
   6   0   1   -0.50    0.90
   6   0   1    0.80    2.10
   6   0   1   -0.30    1.40
   6   0   1    0.40    0.70
  -7   0  -1  202.28   18.80
  -7   0  -1  191.48   16.50
  -7   0  -1  193.48   18.50
  -7   0  -1  176.38   19.70
  -7   0  -1  208.88   18.40
   7   0   1  199.48   16.20
   7   0   1  222.48   16.70
   7   0   1  206.28   16.60
   7   0   1  211.88   25.20
   7   0   1  200.98   16.90
   7   0   1  223.38   16.70
   7   0   1  227.98   18.20
  -8   0  -1    1.60    3.20
  -8   0  -1    0.40    5.80
  -8   0  -1   -0.40    2.60
   8   0   1    0.40    1.50
   8   0   1    0.30    1.00
   8   0   1    0.00    0.80
   8   0   1   -0.40    1.00
  -9   0  -1 1142.09   83.59
  -9   0  -1 1076.29   86.39
  -9   0  -1 1165.28   86.09
   9   0   1 1017.70   83.99
   9   0   1 1154.68   83.59
   9   0   1 1037.90   83.09
 -10   0  -1    0.30    0.90
 -10   0  -1   -0.70    3.50
  10   0   1    0.50    0.90
  10   0   1    1.50    1.60
  10  -1  -1   87.39    8.30
  10  -1  -1   94.19    8.00
 -10   1   1   99.79    8.00
 -10   1   1   89.99   10.00
   9  -1  -1  333.37   26.10
   9  -1  -1  298.37   27.50
   9  -1  -1  320.17   26.30
  -9   1   1  343.67   29.20
  -9   1   1  350.46   28.70
  -9   1   1  317.47   31.60
  -9   1   1  362.46   26.20
   8  -1  -1    6.20    2.80
   8  -1  -1    5.10    1.40
   8  -1  -1    3.70    1.10
   8  -1  -1    5.70    1.60
   8  -1  -1    6.20    1.90
  -8   1   1    4.40    3.50
  -8   1   1    9.90    5.20
  -8   1   1    4.90    4.70
  -8   1   1    3.20    1.80
  -8   1   1    4.50    1.60
   7  -1  -1   -0.10    3.10
   7  -1  -1    4.50    2.00
   7  -1  -1    5.40    1.50
   7  -1  -1    1.60    1.10
   7  -1  -1    6.40    1.40
  -7   1   1    1.90    3.80
  -7   1   1    1.40    4.00
  -7   1   1    3.70    1.50
  -7   1   1    2.50    1.80
  -7   1   1    4.90    4.10
  -7   1   1    1.80    2.40
   6  -1  -1  238.98   19.80
   6  -1  -1  227.08   21.00
   6  -1  -1  302.57   20.40
  -6   1   1  282.77   21.70
  -6   1   1  252.97   20.30
  -6   1   1  234.88   24.20
  -6   1   1  262.67   22.30
  -6   1   1  250.47   22.10
   5  -1  -1   54.59    5.20
   5  -1  -1   69.09    5.60
   5  -1  -1   52.59    5.50
   5  -1  -1   63.69    7.30
   5  -1  -1   60.69    6.20
   5  -1  -1   76.89    6.00
  -5   1   1   71.89    7.10
  -5   1   1   77.39    9.40
  -5   1   1   67.89    6.60
  -5   1   1   58.19    7.10
  -5   1   1   57.39    5.60
  -4   1   1 1290.77   97.99
  -3   1   1 3047.00  237.48
  -3   1   1 3245.18  238.48
  -2   1   1 1380.96  103.89
  -2   1   1 1374.56  104.39
  -2   1   1 1375.46  104.89
   0   1   1 2037.00  153.38
   1   1   1   13.90   13.40
  -2  -1  -1 1756.62  133.19
  -3  -1  -1 1799.02  155.88
  -3  -1  -1 2212.68  155.58
  -3  -1  -1 2065.99  155.68
   3   1   1 2173.48  156.18
  -4  -1  -1  568.44   42.70
  -4  -1  -1  484.65   42.60
  -4  -1  -1  487.05   42.70
   4   1   1  606.64   42.40
   4   1   1  546.15   42.00
   4   1   1  617.64   42.00
   4   1   1  534.75   49.10
   4   1   1  607.34   42.10
   4   1   1  515.75   41.80
   4   1   1  543.35   43.20
  -5  -1  -1  125.89   13.70
  -5  -1  -1  148.39   13.20
  -5  -1  -1  161.58   13.30
  -5  -1  -1  141.79   13.10
  -5  -1  -1  131.89   12.00
   5   1   1  175.68   12.20
   5   1   1  144.99   13.70
   5   1   1  160.38   12.20
   5   1   1  148.69   12.50
   5   1   1  165.98   12.70
   5   1   1  151.58   11.90
   5   1   1  160.58   12.20
   5   1   1  157.28   19.50
  -6  -1  -1    7.40    2.30
  -6  -1  -1    6.30    3.30
  -6  -1  -1    8.70    2.90
  -6  -1  -1    7.50    1.60
   6   1   1   10.20    1.80
   6   1   1   10.70    2.50
   6   1   1    6.90    7.00
   6   1   1    9.80    3.40
   6   1   1    7.60    1.40
  -7  -1  -1  145.39   16.30
  -7  -1  -1  164.38   14.60
  -7  -1  -1  168.48   16.00
  -7  -1  -1  159.78   15.00
  -7  -1  -1  161.28   12.90
   7   1   1  169.58   13.00
   7   1   1  175.58   13.10
   7   1   1  132.69   13.50
   7   1   1  165.18   22.10
   7   1   1  165.38   12.70
   7   1   1  132.39   15.00
  -8  -1  -1  131.79   10.40
  -8  -1  -1  123.59   13.00
  -8  -1  -1  131.09   12.40
   8   1   1  113.49   11.20
   8   1   1  136.59   10.30
   8   1   1  118.19   10.40
   8   1   1  122.59   10.10
   8   1   1  103.59   13.40
  -9  -1  -1  367.56   30.30
  -9  -1  -1  365.16   29.60
  -9  -1  -1  356.56   27.40
   9   1   1  341.57   27.10
   9   1   1  329.97   28.10
 -10  -1  -1   20.60    5.90
 -10  -1  -1   13.60    2.10
  10   1   1   10.60    1.60
  10   1   1    9.00    2.40
  10  -2  -1  128.29   11.10
  10  -2  -1  135.29   11.00
 -10   2   1  149.09   10.80
 -10   2   1  116.99   11.50
   9  -2  -1  359.16   28.80
   9  -2  -1  368.86   30.60
   9  -2  -1  360.46   28.80
  -9   2   1  410.06   28.80
  -9   2   1  324.77   29.80
  -9   2   1  385.46   32.40
  -9   2   1  397.86   31.70
  -9   2   1  329.57   34.80
   8  -2  -1  760.02   59.09
   8  -2  -1  807.72   60.69
   8  -2  -1  837.42   59.19
   8  -2  -1  736.23   59.19
  -8   2   1  778.72   59.19
  -8   2   1  671.73   64.69
  -8   2   1  773.72   62.39
  -8   2   1  796.02   62.09
   7  -2  -1  589.64   44.50
  -7   2   1  567.54   47.30
  -7   2   1  617.74   47.40
  -7   2   1  599.24   46.90
  -7   2   1  500.35   49.90
  -7   2   1  575.64   44.50
   6  -2  -1  479.45   32.60
  -6   2   1  379.46   37.30
  -6   2   1  398.56   34.60
  -6   2   1  413.86   32.50
  -6   2   1  416.86   33.80
  -6   2   1  409.36   34.60
   5  -2  -1   57.49    5.10
   5  -2  -1   45.70    4.60
   5  -2  -1   44.50    5.00
   5  -2  -1   35.80    8.60
   5  -2  -1   45.20    4.70
   5  -2  -1   53.89    5.70
   5  -2  -1   59.79    5.20
  -5   2   1   49.00    5.90
  -5   2   1   49.00    6.30
  -5   2   1   61.49    6.50
  -5   2   1   53.29    8.70
  -5   2   1   51.19    4.80
   4  -2  -1 1358.16  107.79
   4  -2  -1 1308.27  107.69
  -4   2   1 1465.45  107.59
  -4   2   1 1524.05  111.09
  -4   2   1 1486.05  108.69
  -4   2   1 1380.46  108.69
  -4   2   1 1465.75  107.99
   3  -2  -1 2170.98  183.28
  -3   2   1 2462.15  183.88
  -3   2   1 2601.84  183.78
  -3   2   1 2503.25  185.48
  -2   2   1 3265.07  263.87
  -2   2   1 3671.53  264.27
  -2   2   1 3604.54  265.67
  -1   2   1 3617.54  272.47
  -1   2   1 3636.84  273.57
   0  -2  -1   25.60    4.20
  -1  -2  -1  472.95   36.10
   1   2   1  477.75   37.00
  -2  -2  -1  419.06   32.50
   2   2   1  431.56   33.50
  -3  -2  -1  259.87   19.90
  -3  -2  -1  233.38   19.90
   3   2   1  249.48   28.10
   3   2   1  256.87   19.30
   3   2   1  243.58   20.80
   3   2   1  261.57   19.40
   3   2   1  259.97   19.80
  -4  -2  -1  487.35   37.30
  -4  -2  -1  441.56   37.10
   4   2   1  492.45   36.40
   4   2   1  478.85   36.30
   4   2   1  502.15   36.40
   4   2   1  420.46   37.60
   4   2   1  463.15   45.40
   4   2   1  526.25   37.00
   4   2   1  475.95   38.30
  -5  -2  -1   47.60    4.80
  -5  -2  -1   56.59    6.80
  -5  -2  -1   49.70    5.90
  -5  -2  -1   59.09    6.30
  -5  -2  -1   49.40    6.90
   5   2   1   59.99   13.10
   5   2   1   62.19    7.20
   5   2   1   66.49    5.00
   5   2   1   67.19    7.60
  -6  -2  -1  243.78   22.80
  -6  -2  -1  268.27   22.00
  -6  -2  -1  231.58   20.60
  -6  -2  -1  255.07   22.40
  -6  -2  -1  285.27   23.00
   6   2   1  255.37   23.80
   6   2   1  290.47   20.70
   6   2   1  262.37   20.70
   6   2   1  264.37   29.90
   6   2   1  276.67   21.90
   6   2   1  289.07   20.80
  -7  -2  -1  405.96   32.60
  -7  -2  -1  398.86   34.60
  -7  -2  -1  483.75   37.90
  -7  -2  -1  428.86   34.20
   7   2   1  361.16   35.70
   7   2   1  444.26   32.50
   7   2   1  416.76   42.60
   7   2   1  452.05   32.70
  -8  -2  -1   43.40    7.00
  -8  -2  -1   38.00    4.10
  -8  -2  -1   45.30    5.80
   8   2   1   35.40    7.80
   8   2   1   39.10    4.00
   8   2   1   37.80    4.20
  -9  -2  -1   20.80    2.70
  -9  -2  -1   23.90    4.40
  -9  -2  -1   19.00    5.90
   9   2   1   25.20    2.70
   9   2   1   18.90    4.00
 -10  -2  -1    1.00    3.00
 -10  -2  -1    1.00    0.90
  10   2   1   -1.30    1.30
  10   2   1    1.70    0.80
  10  -3  -1   32.60    3.60
  10  -3  -1   35.10    3.60
   9  -3  -1   84.79    6.70
   9  -3  -1   68.89    6.50
  -9   3   1   61.79    7.20
   8  -3  -1  267.17   21.50
   8  -3  -1  301.17   21.80
   8  -3  -1  244.28   21.70
   8  -3  -1  299.67   23.60
  -8   3   1  261.97   29.10
  -8   3   1  250.17   25.20
   7  -3  -1  460.35   33.10
   7  -3  -1  471.65   34.70
   7  -3  -1  392.26   33.00
  -7   3   1  343.17   39.00
   6  -3  -1  111.09    9.00
   6  -3  -1  113.49    9.30
   6  -3  -1  106.09    9.20
   6  -3  -1   86.79   18.50
   6  -3  -1  123.99   10.80
  -6   3   1   90.49   11.20
  -6   3   1  100.49    8.90
  -6   3   1   86.19   14.40
   5  -3  -1 1496.45  114.19
   5  -3  -1 1587.24  114.29
   5  -3  -1 1325.67  113.79
   5  -3  -1 1277.57  115.09
  -5   3   1 1578.94  113.69
  -5   3   1 1675.33  119.69
  -5   3   1 1626.74  115.59
   4  -3  -1   37.90   10.70
   4  -3  -1   32.50    3.60
   4  -3  -1   31.90    4.50
  -4   3   1   31.40    5.80
  -4   3   1   47.10    4.90
   3  -3  -1  682.93   51.59
  -3   3   1  670.43   53.39
   2  -3  -1  192.08   15.10
   2  -3  -1  171.88   14.80
  -2   3   1  205.68   20.70
  -2   3   1  203.88   17.30
   1  -3  -1  331.27   26.00
   1  -3  -1  327.47   25.60
  -1   3   1  365.06   28.30
  -1   3   1  324.57   31.90
   0   3   1 4848.81  390.06
   0   3   1 5718.53  384.76
   0   3   1 4702.03  382.46
  -1  -3  -1  192.88   15.40
  -1  -3  -1  203.48   15.00
   1   3   1  204.18   15.50
   1   3   1  189.58   17.20
   1   3   1  165.58   15.20
   1   3   1  182.08   23.40
   1   3   1  220.28   16.80
  -2  -3  -1   34.40    3.20
   2   3   1   29.80   10.90
   2   3   1   30.50    4.40
   2   3   1   30.50    2.60
   2   3   1   26.40    2.80
   2   3   1   27.00    2.90
   2   3   1   28.70    3.10
   2   3   1   28.90    5.20
  -3  -3  -1  728.43   60.09
  -3  -3  -1  764.12   60.09
   3   3   1  751.12   61.59
   3   3   1  715.83   61.59
   3   3   1  829.32   59.69
   3   3   1  874.71   59.69
   3   3   1  802.22   71.49
   3   3   1  786.22   60.09
   3   3   1  827.92   59.59
  -4  -3  -1 1249.28  103.09
  -4  -3  -1 1295.07  103.19
   4   3   1 1383.56  102.29
   4   3   1 1447.26  103.09
   4   3   1 1248.18  104.29
   4   3   1 1363.56  114.29
   4   3   1 1472.05  102.39
   4   3   1 1378.86  105.09
  -5  -3  -1   10.30    3.40
  -5  -3  -1    8.90    3.00
  -5  -3  -1   11.30    2.40
   5   3   1   10.30    2.60
   5   3   1    8.40    3.20
   5   3   1   10.90    1.70
   5   3   1   12.00    1.80
   5   3   1   10.80    4.10
   5   3   1    6.50    7.10
   5   3   1   11.40    1.80
  -6  -3  -1   58.99    5.50
  -6  -3  -1   59.39    7.60
  -6  -3  -1   47.80    8.40
  -6  -3  -1   65.09    6.60
   6   3   1   63.19    7.20
   6   3   1   75.89   17.80
   6   3   1   66.29    5.70
   6   3   1   57.89    9.30
   6   3   1   66.09    5.70
   6   3   1   63.49    5.70
  -7  -3  -1  452.95   37.20
  -7  -3  -1  455.65   39.60
  -7  -3  -1  474.05   38.70
   7   3   1  510.65   48.60
   7   3   1  441.86   41.60
   7   3   1  547.65   37.50
   7   3   1  544.05   37.60
   7   3   1  455.75   37.30
  -8  -3  -1   17.90    5.30
  -8  -3  -1    8.50    1.70
  -8  -3  -1   16.20    5.90
   8   3   1    3.80   10.20
   8   3   1    7.20    1.60
   8   3   1    4.10    5.30
   8   3   1    3.60    2.80
   8   3   1   10.30    1.80
  -9  -3  -1   37.60    5.30
  -9  -3  -1   43.80    3.90
   9   3   1   37.80    4.00
   9   3   1   43.60    3.90
   9   3   1   35.30    5.10
   9  -4  -1   75.29    6.00
   9  -4  -1   64.39    5.80
   9  -4  -1   60.69    6.00
  -9   4   1   58.59    6.50
   8  -4  -1   22.80    3.00
   8  -4  -1   30.70    4.00
   8  -4  -1   28.60    5.80
   8  -4  -1   29.70    3.40
  -8   4   1   15.60    9.70
  -8   4   1   22.40    4.30
   7  -4  -1   49.70    5.20
  -7   4   1   82.29   15.20
  -7   4   1   53.29    6.50
  -6   4   1  159.08   14.30
   5  -4  -1  884.01   83.69
   5  -4  -1  968.70   75.89
   5  -4  -1 1049.79   74.29
   4  -4  -1  150.58   10.70
   4  -4  -1   96.59   19.40
   4  -4  -1  120.79   10.30
   4  -4  -1  105.39   11.60
  -4   4   1  126.39   12.50
   3  -4  -1   87.89   16.70
   3  -4  -1   79.99    8.90
  -3   4   1  109.89   10.90
   2  -4  -1  638.34   54.69
   2  -4  -1  722.53   54.99
  -2   4   1  763.32   58.09
  -2   4   1  670.33   54.99
  -2   4   1  836.52   63.59
   1  -4  -1  208.48   18.10
   1  -4  -1  205.58   17.70
  -1   4   1  239.48   26.20
  -1   4   1  204.98   18.10
  -1   4   1  265.57   18.00
  -1   4   1  266.77   21.60
   0  -4  -1   17.80    2.80
   0  -4  -1   18.00    3.60
   0  -4  -1   21.70    2.20
   0   4   1   23.50    2.20
   0   4   1   23.30    3.00
   0   4   1   34.20    6.50
   0   4   1   31.80   11.00
   0   4   1   26.90    2.70
   0   4   1   21.80    2.80
  -1  -4  -1  904.01   73.39
   1   4   1  968.90   75.99
   1   4   1 1033.40   72.69
   1   4   1  980.80   73.39
   1   4   1 1077.49   75.29
   1   4   1  882.11   73.19
   1   4   1  881.11   84.69
   1   4   1  970.90   73.09
  -2  -4  -1 1768.12  135.99
  -2  -4  -1 1722.93  136.49
   2   4   1 1721.53  138.79
   2   4   1 1910.31  151.78
   2   4   1 1866.11  138.39
   2   4   1 1934.61  135.79
   2   4   1 1762.22  136.09
   2   4   1 1757.02  136.19
   2   4   1 1808.32  136.49
  -3  -4  -1   13.00    2.70
  -3  -4  -1    8.60    2.60
  -3  -4  -1    6.40    7.80
   3   4   1   11.80    3.90
   3   4   1   13.70    2.70
   3   4   1   14.30    2.10
   3   4   1   13.50    1.90
   3   4   1   13.40    1.70
   3   4   1   15.10    9.60
   3   4   1   11.20    3.50
  -4  -4  -1   14.50    9.90
  -4  -4  -1   15.50    3.40
  -4  -4  -1   12.90    3.60
   4   4   1   15.30    2.10
   4   4   1    7.90    2.10
   4   4   1   13.90    2.00
   4   4   1    4.40    7.00
   4   4   1   12.20    1.90
   4   4   1   10.30    3.80
   4   4   1   14.20    4.50
  -5  -4  -1  393.46   34.40
  -5  -4  -1  376.36   33.10
  -5  -4  -1  391.26   32.10
   5   4   1  372.76   43.20
   5   4   1  459.05   33.40
   5   4   1  452.25   31.90
   5   4   1  379.76   34.10
   5   4   1  421.86   36.50
   5   4   1  452.65   32.00
   5   4   1  407.86   31.90
  -6  -4  -1 1330.57  103.49
   6   4   1 1418.16  102.79
   6   4   1 1413.96  102.89
   6   4   1 1289.67  114.79
   6   4   1 1360.36  104.59
   6   4   1 1467.75  102.89
   6   4   1 1195.38  107.49
  -7  -4  -1    1.50    1.20
  -7  -4  -1    5.40    3.70
   7   4   1    2.50    1.20
   7   4   1    0.10    2.60
   7   4   1   -6.40    4.90
   7   4   1    2.50    1.30
   7   4   1    2.30    6.80
   7   4   1    1.70    0.90
  -8  -4  -1   15.90    2.20
  -8  -4  -1   16.10    3.40
   8   4   1   19.60    2.50
   8   4   1   12.90   12.10
   8   4   1   10.90    3.80
   8   4   1   17.90    2.40
  -9  -4  -1    2.90    1.00
   9   4   1    1.10    1.60
   9   4   1    3.90    1.10
   8  -5  -1   11.30    2.20
   8  -5  -1   15.50    2.20
  -8   5   1   14.40    3.40
  -8   5   1   11.00    2.50
   7  -5  -1    1.00    1.40
   7  -5  -1    4.10    1.50
   7  -5  -1    1.10    3.60
   7  -5  -1    1.70    1.30
  -7   5   1   -0.60    1.40
  -7   5   1    0.80    1.90
   6  -5  -1   67.89    8.00
   6  -5  -1   54.59    6.40
   6  -5  -1   57.39    6.10
   6  -5  -1   68.99    5.90
   5  -5  -1  876.41   62.99
   5  -5  -1  805.32   60.99
  -5   5   1  697.43   61.39
   4  -5  -1  510.65   38.40
   4  -5  -1  461.75   40.20
  -4   5   1  564.54   41.00
  -4   5   1  471.65   38.90
  -4   5   1  469.35   38.80
   3  -5  -1   88.89    8.00
  -3   5   1   87.39    8.40
  -3   5   1   98.69   11.50
  -3   5   1   88.59    8.10
   2  -5  -1   -1.90    1.90
   2  -5  -1   -3.70    8.60
   2  -5  -1    0.30    1.00
   2  -5  -1   -2.00   13.50
   2  -5  -1   -0.40    2.00
  -2   5   1    3.90    4.00
  -2   5   1    0.10    1.50
  -2   5   1   -0.60    0.80
  -2   5   1   -0.10    1.00
  -2   5   1    0.50    4.40
   1  -5  -1  371.06   32.70
   1  -5  -1  317.67   43.10
  -1   5   1  441.66   32.80
  -1   5   1  402.76   32.70
  -1   5   1  488.35   37.40
  -1   5   1  448.46   32.00
  -1   5   1  462.65   43.90
   0  -5  -1  202.38   17.50
   0  -5  -1  208.18   18.20
   0  -5  -1  178.78   27.90
   0   5   1  222.08   18.00
   0   5   1  248.08   18.20
   0   5   1  270.17   22.50
   0   5   1  253.97   31.00
   0   5   1  222.08   17.70
  -1  -5  -1  200.58   17.70
  -1  -5  -1  209.98   18.60
   1   5   1  239.48   18.50
   1   5   1  234.88   18.30
   1   5   1  229.78   18.00
   1   5   1  262.57   33.50
   1   5   1  249.78   22.10
  -2  -5  -1  242.48   21.40
   2   5   1  272.67   20.80
   2   5   1  281.37   36.70
   2   5   1  243.78   23.80
   2   5   1  281.57   20.60
   2   5   1  252.77   21.10
  -3  -5  -1  109.79   12.00
  -3  -5  -1  112.39   25.30
   3   5   1  132.59   14.30
   3   5   1  150.78   11.00
   3   5   1  143.79   10.90
   3   5   1  136.89   10.60
   3   5   1  128.89   11.60
   3   5   1  127.09   24.40
   3   5   1  104.39   13.60
   4   5   1   91.09    7.00
   4   5   1   64.89   18.00
   4   5   1   77.99    6.90
   4   5   1   73.79    9.90
   4   5   1   73.89    6.70
   4   5   1   71.29   10.80
   4   5   1   77.39    8.00
   5   5   1  670.03   52.69
   5   5   1  613.94   53.59
   5   5   1  648.54   56.49
   5   5   1  725.43   51.09
   5   5   1  630.24   64.09
   5   5   1  660.93   51.09
   5   5   1  705.13   51.19
   6   5   1   10.80    8.00
   6   5   1   12.30    2.10
   6   5   1   12.10    7.10
   6   5   1   14.80    3.90
   6   5   1   14.40    2.20
   7   5   1   21.20    8.90
   7   5   1   19.90    2.50
   7   5   1   19.70    2.60
   8   5   1  195.98   13.90
   8   5   1  175.98   13.90
   8   5   1  149.99   14.90
   6  -6  -1    0.30    1.10
   6  -6  -1   -6.10   17.50
   6  -6  -1    0.10    1.10
  -6   6   1   -0.10    1.40
  -6   6   1   -1.40    1.50
   5  -6  -1   -1.10    1.00
   5  -6  -1    0.60    1.20
   5  -6  -1   -0.40   12.50
   5  -6  -1    2.40    3.60
  -5   6   1   -1.70    1.30
  -5   6   1    0.10    1.30
   4  -6  -1    9.70    2.20
   4  -6  -1    6.80    2.00
   4  -6  -1    9.00    4.20
   4  -6  -1    5.10   13.00
  -4   6   1   11.90    4.30
  -4   6   1   13.30    2.30
  -4   6   1   11.50    2.80
  -4   6   1   19.20    8.50
   3  -6  -1  547.45   43.30
  -3   6   1  590.14   46.80
  -3   6   1  541.35   43.60
   2  -6  -1  355.76   29.40
  -2   6   1  379.36   33.80
  -2   6   1  384.56   29.70
   1  -6  -1   16.50    2.90
   1  -6  -1    5.10   13.40
   1  -6  -1   15.60    4.90
  -1   6   1   26.80    6.80
  -1   6   1   20.30    3.20
  -1   6   1   25.60   10.20
   0   6   1  589.54   58.09
   0   6   1  603.04   47.50
   0   6   1  512.15   42.20
   0   6   1  516.15   42.40
  -1  -6  -1  321.17   25.30
  -2  -6  -1    4.50    5.00
  -2  -6  -1    5.40    2.00
  -2  -6  -1    6.70   12.60
   2   6   1   17.00   13.40
   2   6   1    6.00    3.70
   2   6   1    7.70    2.20
   2   6   1   11.30    2.10
  -3  -6  -1   -1.30    7.00
  -3  -6  -1   -9.00   13.30
   3   6   1   -2.20    1.90
   3   6   1    4.20    3.60
   3   6   1    1.90    1.50
   3   6   1    2.90    1.30
   3   6   1    3.40    8.50
   4   6   1   14.00    2.20
   4   6   1   15.80    3.30
   4   6   1   26.30   12.80
   4   6   1   18.60    4.90
   5   6   1    5.30    6.50
   5   6   1    9.40    3.60
   5   6   1    5.90    1.50
   5   6   1    3.00    2.00
   6   6   1   88.69    9.10
   6   6   1   70.39    6.50
   6   6   1   76.49   14.20
   4  -7  -1  273.07   21.10
   4  -7  -1  258.17   21.30
   3  -7  -1   16.60    3.30
   3  -7  -1    4.40   14.90
   3  -7  -1   22.10    3.30
  -3   7   1   40.70   10.20
  -3   7   1   24.20    3.40
  -3   7   1   24.70    5.40
   2  -7  -1  143.29   12.80
  -2   7   1  147.19   16.40
  -2   7   1  157.88   12.90
   1  -7  -1   81.19    8.90
  -1   7   1  106.79    9.00
  -1   7   1  102.89   13.20
  -1   7   1  141.29   20.40
   0   7   1  159.78   24.10
   0   7   1  122.79   11.00
   0   7   1  138.49   15.30
   1   7   1   56.39    5.50
   1   7   1   68.39    9.70
   1   7   1   62.59   18.10
   2   7   1  145.89   10.80
   2   7   1  112.69   11.30
   2   7   1  127.39   23.10
   2   7   1  127.39   14.00
   3   7   1   19.70    3.80
   3   7   1   32.00   12.20
   3   7   1   27.10    5.70
   4   7   1  598.44   47.90
   4   7  -2   94.79    9.60
   4   7  -2   85.59    7.50
   4   7  -2   92.59   14.60
   3   7  -2   95.09    7.90
   3   7  -2   85.19   10.10
   3   7  -2   97.29   16.90
   2   7  -2   66.29    6.10
   2   7  -2   75.19   16.30
   2   7  -2   60.19    8.60
   1   7  -2   75.19    9.20
  -1  -7   2   49.10    5.30
  -1  -7   2   54.19    5.20
   0   7  -2  180.08   13.70
   0  -7   2  145.69   13.50
   0  -7   2  163.68   13.50
  -1   7  -2  259.37   20.80
  -1   7  -2  291.77   24.90
   1  -7   2  269.17   20.80
   1  -7   2  230.28   20.80
  -2   7  -2   41.90    7.60
  -2   7  -2   44.70    4.90
   2  -7   2   46.10    4.90
   2  -7   2   43.30    5.00
  -3   7  -2  108.89   11.30
  -3   7  -2  144.49   13.50
   3  -7   2  151.78   11.50
   3  -7   2  134.49   11.60
  -4   7  -2   10.80    2.70
   4  -7   2    1.00   15.40
   4  -7   2   17.00    2.80
   6   6  -2  108.69   15.90
   6   6  -2  108.69    8.90
   6   6  -2  111.69    8.90
   6   6  -2  126.89   11.00
   6   6  -2   98.19    8.80
   6   6  -2   94.59    9.80
   5   6  -2   86.49    7.00
   5   6  -2   72.29    8.10
   5   6  -2   74.19   14.20
   5   6  -2   70.69    6.90
   5   6  -2   90.39    9.50
   5   6  -2   87.19    7.10
   5   6  -2   70.29   15.80
   4   6  -2   15.00    2.40
   4   6  -2   20.30   10.20
   4   6  -2   12.20    7.70
   4   6  -2   12.60    2.90
   4   6  -2   20.20    2.70
   4   6  -2   20.00    4.80
   4   6  -2   14.30    2.30
   3   6  -2  236.18   31.30
   3   6  -2  246.88   19.50
   3   6  -2  237.48   20.30
   3   6  -2  221.18   22.30
   3   6  -2  271.17   19.80
   2   6  -2  684.53   63.49
   2   6  -2  626.04   48.30
   2   6  -2  616.74   48.00
   2   6  -2  594.34   51.29
   1   6  -2   47.80    7.70
   1   6  -2   38.20    4.00
   1   6  -2   34.60    4.20
   1   6  -2   52.29   16.30
  -1  -6   2   25.80    3.70
  -1  -6   2   24.70    8.40
   0   6  -2    0.80    6.20
   0   6  -2    4.00    1.70
   0   6  -2    8.50    4.30
   0   6  -2    6.90    1.90
   0  -6   2    2.80    1.40
   0  -6   2    0.90   11.50
   0  -6   2    1.10    3.80
  -1   6  -2  589.24   42.40
  -1   6  -2  488.35   37.70
   1  -6   2  424.96   39.50
   1  -6   2  448.76   37.50
  -2   6  -2  141.99   14.60
  -2   6  -2  135.09   11.40
   2  -6   2  122.79   13.40
   2  -6   2  109.29   11.30
   2  -6   2  138.89   11.30
  -3   6  -2  153.48   15.20
  -3   6  -2  126.69   12.60
  -3   6  -2  162.58   11.60
   3  -6   2  135.19   12.80
   3  -6   2  147.49   15.10
   3  -6   2  157.68   12.70
  -4   6  -2   23.00    4.80
  -4   6  -2   17.30    3.20
  -4   6  -2   19.90    2.50
   4  -6   2   22.30    5.60
   4  -6   2   21.60    3.30
   4  -6   2   -2.80   12.50
   4  -6   2   20.20    3.10
  -5   6  -2   76.39    7.50
   5  -6   2   90.79    8.00
   5  -6   2   92.19    7.80
  -6   6  -2  172.58   14.20
   8   5  -2   34.60    3.30
   8   5  -2   31.60    3.40
   8   5  -2   34.80    4.50
   8   5  -2   34.50    3.40
   7   5  -2   17.10    2.40
   7   5  -2   17.00    4.10
   7   5  -2   15.40    2.40
   7   5  -2   16.60   11.10
   7   5  -2   17.10    2.40
   6   5  -2  214.38   26.80
   6   5  -2  263.27   19.30
   6   5  -2  246.78   19.10
   6   5  -2  229.88   19.10
   5   5  -2    3.00    5.40
   5   5  -2    2.00    1.30
   5   5  -2    0.60    2.40
   5   5  -2    2.00    1.20
   5   5  -2   -0.40    1.00
   5   5  -2    0.00    6.00
   5   5  -2    0.90    2.20
   4   5  -2 2432.86  180.48
   4   5  -2 2157.78  174.78
   4   5  -2 2209.38  177.68
   4   5  -2 2334.97  175.98
   4   5  -2 2456.35  174.98
   3   5  -2  246.28   20.40
   3   5  -2  275.77   20.00
   3   5  -2  246.38   31.10
   3   5  -2  235.48   22.60
   3   5  -2  233.38   19.60
   3   5  -2  254.47   23.60
   3   5  -2  253.87   19.50
  -3  -5   2  235.98   33.30
   2   5  -2   50.39   15.30
   2   5  -2   32.50    6.10
   2   5  -2   31.40    4.00
   2   5  -2   34.70    3.80
   2   5  -2   29.70    3.50
   2   5  -2   33.80    3.30
   2   5  -2   30.70    6.10
  -2  -5   2   23.70   12.90
   1   5  -2   11.90    4.00
   1   5  -2   14.40    9.10
   1   5  -2    9.90    2.00
   1   5  -2    8.10    1.80
   1   5  -2   10.80    2.20
   1   5  -2    5.50    3.10
  -1  -5   2   11.10   10.70
  -1  -5   2    4.80    2.80
  -1  -5   2    7.70    8.60
   0   5  -2  743.83   55.89
   0   5  -2  799.32   59.49
   0   5  -2  754.12   55.89
   0   5  -2  686.43   56.09
   0   5  -2  780.92   68.39
   0  -5   2  617.14   64.99
  -1   5  -2 1624.84  110.99
  -1   5  -2 1624.34  123.79
  -1   5  -2 1533.05  111.89
  -1   5  -2 1500.45  115.19
  -1   5  -2 1303.67  111.89
   1  -5   2 1256.27  121.49
  -2   5  -2    5.30    1.80
  -2   5  -2    2.40    1.40
  -2   5  -2    7.00    3.30
  -2   5  -2    3.00    1.10
  -2   5  -2    6.80    6.10
   2  -5   2    5.70    2.50
   2  -5   2    4.10   10.40
   2  -5   2   -0.80   12.20
   2  -5   2    1.80    1.40
  -3   5  -2  256.67   22.70
  -3   5  -2  306.27   25.30
   3  -5   2  275.47   24.40
   3  -5   2  298.27   22.60
  -4   5  -2    5.80    2.30
  -4   5  -2    8.80    3.60
  -4   5  -2    6.20    2.10
  -4   5  -2   22.60    9.10
  -4   5  -2    7.90    2.20
   4  -5   2    6.70    2.40
   4  -5   2   -1.10   12.30
   4  -5   2    6.00    2.00
   4  -5   2    8.00    3.30
   4  -5   2    5.40    1.80
  -5   5  -2   87.99   10.10
  -5   5  -2  100.39   10.10
   5  -5   2  124.89    9.80
   5  -5   2  118.79   10.40
   5  -5   2  130.29   11.90
   5  -5   2  114.19   10.00
  -6   5  -2    1.80    1.60
  -6   5  -2    2.50    1.90
  -6   5  -2    5.80    2.40
   6  -5   2   10.70   13.80
   6  -5   2    5.50    1.80
   6  -5   2    6.20    1.60
   6  -5   2    3.70    2.10
   6  -5   2   -2.60   14.10
   6  -5   2    2.10    3.10
  -7   5  -2  120.29   10.80
   7  -5   2  133.79   10.10
   7  -5   2   95.89   10.50
   7  -5   2  131.79   10.40
  -8   5  -2    1.30    1.50
  -8   5  -2    0.60    2.00
  -8   5  -2    0.40    1.20
   8  -5   2    0.20    1.10
   8  -5   2    0.20    0.90
   9   4  -2    1.20    0.90
   9   4  -2    0.20    1.40
   9   4  -2    1.40    1.00
  -9  -4   2   -0.10    3.30
  -9  -4   2    2.90    0.90
   8   4  -2   18.70    2.50
   8   4  -2   19.40    7.00
   8   4  -2   20.80    4.20
   8   4  -2   21.60    2.60
   8   4  -2   18.00    2.50
  -8  -4   2   20.80    3.50
  -8  -4   2   19.20    2.40
   7   4  -2   68.69    6.40
   7   4  -2   65.29    6.40
   7   4  -2   80.79    6.40
  -7  -4   2   73.19    7.40
  -7  -4   2   67.29    9.90
   6   4  -2  191.98   14.00
   6   4  -2  153.18   19.10
   6   4  -2  173.78   23.00
  -6  -4   2  160.48   15.90
   5   4  -2   26.80    7.60
   5   4  -2   22.30    2.80
   5   4  -2   30.20    5.60
   5   4  -2   19.40    2.80
   5   4  -2   18.20    9.40
   5   4  -2   27.30    3.00
   5   4  -2   22.30    4.40
  -5  -4   2   18.00    6.60
  -5  -4   2   14.10    6.80
  -5  -4   2   19.00    4.10
   4   4  -2  300.37   27.00
   4   4  -2  335.17   29.10
   4   4  -2  299.27   34.00
   4   4  -2  291.97   24.70
   4   4  -2  331.57   24.90
   4   4  -2  341.37   25.80
  -4  -4   2  360.96   30.60
  -4  -4   2  293.27   26.20
   3   4  -2   16.10    2.30
   3   4  -2   20.30    2.20
   3   4  -2   13.50    4.10
   3   4  -2   17.70    9.00
   3   4  -2   19.00    2.80
   3   4  -2   18.00    4.70
   3   4  -2   18.30    2.50
  -3  -4   2   22.30    8.60
  -3  -4   2   17.80    3.20
  -3  -4   2   18.30    3.00
   2   4  -2   10.50    3.60
   2   4  -2   15.40    3.50
   2   4  -2   11.90    2.20
   2   4  -2   15.00    8.20
   2   4  -2   12.40    1.80
   2   4  -2   11.70    1.90
   2   4  -2   16.00    2.30
  -2  -4   2   15.10    2.10
  -2  -4   2   12.00    6.60
  -2  -4   2   16.20    2.40
   1   4  -2    5.50    6.00
   1   4  -2    9.50    1.70
   1   4  -2    7.50    1.70
   1   4  -2    5.90    1.70
   1   4  -2    8.10    1.20
   1   4  -2    4.70    2.90
   1   4  -2   10.20    3.00
  -1  -4   2    2.00    6.40
  -1  -4   2    4.90    5.10
   0   4  -2  245.68   28.20
   0   4  -2  261.47   20.10
   0   4  -2  212.68   20.10
   0   4  -2  287.87   21.60
   0   4  -2  248.28   22.50
   0   4  -2  281.87   19.50
   0   4  -2  249.38   20.00
  -1   4  -2  339.87   32.20
  -1   4  -2  275.67   23.80
  -1   4  -2  335.17   26.40
  -1   4  -2  316.97   23.70
   1  -4   2  259.37   29.80
  -2   4  -2  130.89   16.20
  -2   4  -2  109.09   11.10
  -2   4  -2   86.69    8.60
  -2   4  -2  117.19    8.80
  -2   4  -2  108.49    8.60
   2  -4   2   88.49   15.50
   2  -4   2   82.39    8.40
  -3   4  -2  230.88   21.60
  -3   4  -2  264.67   19.90
   3  -4   2  233.48   21.10
   3  -4   2  283.67   29.30
   3  -4   2  244.08   19.80
  -4   4  -2  194.58   17.00
  -4   4  -2  242.38   17.80
  -4   4  -2  208.38   18.10
   4  -4   2  196.98   26.60
   4  -4   2  203.98   16.70
   4  -4   2  233.18   17.00
   4  -4   2  211.88   18.40
   4  -4   2  171.38   16.70
  -5   4  -2   13.10    3.00
  -5   4  -2   22.80    4.40
   5  -4   2   18.40    2.90
   5  -4   2   19.00    3.00
   5  -4   2   22.80    4.40
   5  -4   2    0.90   11.30
   5  -4   2   16.10    2.60
   5  -4   2   26.70   13.60
  -6   4  -2  141.79   15.80
   6  -4   2  166.98   13.50
   6  -4   2  160.28   13.80
   6  -4   2  183.98   14.90
   6  -4   2  164.38   15.30
   7  -4   2 1370.46  104.49
   7  -4   2 1329.27  106.09
   7  -4   2 1425.86  105.39
   8  -4   2  142.89   14.30
   8  -4   2  149.29   11.80
   8  -4   2  125.99   11.90
  -9   4  -2    5.50    1.90
  -9   4  -2    5.40    1.70
   9  -4   2    8.60    1.90
  10   3  -2   32.10    4.00
 -10  -3   2   28.90    4.50
 -10  -3   2   38.60    3.30
   9   3  -2    1.40    1.10
   9   3  -2    1.80    1.10
   9   3  -2    1.50    1.70
  -9  -3   2    4.30    2.90
  -9  -3   2    4.20    1.20
   8   3  -2   14.00    2.20
   8   3  -2   12.90    2.30
   8   3  -2   13.50    3.50
   8   3  -2   20.60    2.60
   8   3  -2   10.20    5.20
  -8  -3   2   16.30    2.10
  -8  -3   2   12.70    4.50
  -8  -3   2   17.70    3.50
   7   3  -2  742.73   54.29
   7   3  -2  780.52   54.29
   7   3  -2  589.14   58.09
   7   3  -2  760.32   54.09
  -7  -3   2  729.73   55.89
  -7  -3   2  694.33   56.09
  -7  -3   2  649.83   53.99
   6   3  -2    0.10    2.10
   6   3  -2    2.10    3.70
   6   3  -2    1.30    1.10
   6   3  -2    1.40    1.00
   6   3  -2    5.30    7.00
   6   3  -2    1.60    1.10
  -6  -3   2    0.80    2.10
  -6  -3   2   -2.50    4.40
  -6  -3   2    2.60    4.70
  -6  -3   2   -1.30    4.40
  -6  -3   2    1.10    1.20
   5   3  -2   72.69   14.30
   5   3  -2   92.39    9.50
   5   3  -2  103.49    7.90
   5   3  -2  105.19    7.90
   5   3  -2   92.49    7.70
   5   3  -2  102.99    9.10
   5   3  -2   83.19   11.20
  -5  -3   2   75.29   10.30
  -5  -3   2   77.09    9.70
   4   3  -2  768.92   49.80
   4   3  -2  702.43   50.39
   4   3  -2  651.93   52.79
   4   3  -2  590.84   51.09
   4   3  -2  597.24   49.40
   4   3  -2  661.23   49.60
   4   3  -2  577.04   56.99
  -4  -3   2  590.54   50.59
  -4  -3   2  704.73   51.79
   3   3  -2 1929.71  162.48
   3   3  -2 1891.81  156.28
   3   3  -2 2186.48  154.78
   3   3  -2 1993.70  154.68
   3   3  -2 2213.38  157.28
   3   3  -2 2188.78  155.08
   3   3  -2 2018.80  154.48
  -3  -3   2 2148.49  155.38
  -3  -3   2 1894.11  157.78
   2   3  -2  618.44   48.20
   2   3  -2  626.64   48.20
   2   3  -2  594.64   49.80
   2   3  -2  713.23   49.99
   2   3  -2  621.34   55.79
   2   3  -2  671.93   48.00
   2   3  -2  654.63   48.40
  -2  -3   2  557.94   51.69
   1   3  -2 1372.56  105.39
   1   3  -2 1411.16  112.99
   1   3  -2 1403.66  107.09
   1   3  -2 1230.38  105.39
   1   3  -2 1469.75  105.19
  -1  -3   2 1566.14  105.19
  -1  -3   2 1275.77  105.09
  -1  -3   2 1445.56  105.09
   0   3  -2   15.60    6.40
   0   3  -2   12.20    1.80
   0   3  -2   12.10    1.90
   0   3  -2   14.90    1.40
   0   3  -2   16.50    2.70
   0   3  -2   15.50    3.90
   0  -3   2    3.40    6.60
   0  -3   2    5.50    3.70
  -1   3  -2  997.50   76.49
  -1   3  -2  989.40   74.59
  -1   3  -2 1049.79   81.19
   1  -3   2  819.92   78.79
   1  -3   2 1070.39   74.39
  -2   3  -2 1005.50   80.79
  -2   3  -2 1123.99   82.69
   2  -3   2 1076.89   86.49
  -3   3  -2 3169.08  255.57
   3  -3   2 3693.13  261.37
   3  -3   2 3504.85  254.37
   3  -3   2 3153.28  255.37
  -4   3  -2   14.30    3.90
  -4   3  -2   16.00    3.30
  -4   3  -2   19.60    3.80
  -4   3  -2   20.00    3.40
   4  -3   2   16.70    2.50
   4  -3   2   21.20    3.80
   4  -3   2    0.30    9.40
   4  -3   2   23.30    9.10
   4  -3   2   19.10    2.60
  -5   3  -2  575.84   53.59
  -5   3  -2  705.23   56.89
  -5   3  -2  702.83   54.09
   5  -3   2  700.03   52.59
   5  -3   2  687.73   59.49
   5  -3   2  778.12   54.39
   5  -3   2  673.33   52.89
  -6   3  -2    0.90    1.50
  -6   3  -2    2.80    3.20
  -6   3  -2    5.20    4.70
   6  -3   2    5.90    8.40
   6  -3   2   -0.50    9.90
   6  -3   2    1.00   12.90
   6  -3   2    3.40    2.10
   6  -3   2    2.30    1.40
   6  -3   2    3.60    1.40
   6  -3   2    2.70    1.50
  -7   3  -2  220.68   24.50
  -7   3  -2  197.68   21.40
   7  -3   2  201.68   18.40
   7  -3   2  270.07   20.70
   7  -3   2  264.57   19.00
  -8   3  -2  188.08   21.40
   8  -3   2  206.18   17.80
   8  -3   2  234.78   18.40
   8  -3   2  257.07   20.10
  -9   3  -2   27.20    4.80
   9  -3   2   22.90    3.20
   9  -3   2   23.50    3.10
  10   2  -2    2.20    0.90
  10   2  -2    1.20    1.50
 -10  -2   2    2.90    1.10
 -10  -2   2    2.40    3.20
   9   2  -2  944.91   89.09
   9   2  -2 1136.69   85.69
   9   2  -2 1142.29   86.79
   9   2  -2 1034.20   85.89
  -9  -2   2 1251.87   87.99
  -9  -2   2 1231.78   85.99
  -9  -2   2 1179.48   88.69
   8   2  -2  165.48   13.00
   8   2  -2  136.59   16.40
   8   2  -2  157.28   13.20
   8   2  -2  163.28   14.30
  -8  -2   2  172.48   15.70
  -8  -2   2  178.38   13.30
  -8  -2   2  154.08   19.70
   7   2  -2  496.85   45.70
   7   2  -2  526.25   42.40
   7   2  -2  561.64   42.20
   7   2  -2  508.15   43.30
   7   2  -2  614.44   42.40
  -7  -2   2  541.85   42.40
  -7  -2   2  596.64   44.60
  -7  -2   2  535.45   46.00
  -7  -2   2  593.24   44.40
  -7  -2   2  535.35   44.90
   6   2  -2  796.02   74.19
   6   2  -2  865.81   69.29
  -6  -2   2  958.00   67.89
  -6  -2   2  957.40   67.59
  -6  -2   2  757.42   65.69
  -6  -2   2  873.61   68.99
   5   2  -2 2157.18  173.98
   5   2  -2 2468.15  171.08
   5   2  -2 2138.99  171.98
   5   2  -2 2553.54  172.18
   5   2  -2 2179.08  177.58
  -5  -2   2 2123.99  173.58
   4   2  -2  344.97   24.40
   4   2  -2  267.67   29.10
   4   2  -2  353.06   23.70
   4   2  -2  279.57   24.60
   4   2  -2  287.17   25.80
   4   2  -2  300.57   23.50
  -4  -2   2  297.67   25.40
   3   2  -2    9.50    3.00
   3   2  -2   11.20    1.90
   3   2  -2    6.40    1.10
   3   2  -2    7.50    1.30
  -3  -2   2    9.60    2.60
   2   2  -2 2985.80  216.38
   2   2  -2 2932.01  216.38
  -2  -2   2 2711.23  218.28
  -1  -2   2 2242.58  168.98
   0  -2   2 1495.55  113.09
  -1   2  -2 2500.45  183.58
   1  -2   2 2375.76  183.18
  -2   2  -2 1213.58   91.29
  -2   2  -2 1226.08   91.79
  -2   2  -2 1226.58   95.59
   2  -2   2 1182.38   91.29
  -3   2  -2 2887.01  191.68
  -3   2  -2 2646.64  192.18
  -3   2  -2 2603.54  192.18
   3  -2   2 2395.16  191.68
   3  -2   2 2323.17  192.48
   3  -2   2 2422.86  195.78
   3  -2   2 2535.25  191.68
  -4   2  -2 1299.07   96.59
  -4   2  -2 1235.78   97.59
  -4   2  -2 1297.27   99.39
  -4   2  -2 1276.37   97.79
  -4   2  -2 1282.37   97.09
   4  -2   2 1375.46   98.09
   4  -2   2 1293.47   96.89
   4  -2   2 1177.88   96.99
   4  -2   2 1298.17  101.59
  -5   2  -2  424.06   36.40
  -5   2  -2  426.96   36.50
  -5   2  -2  420.66   38.20
  -5   2  -2  434.16   35.90
  -5   2  -2  421.76   35.00
   5  -2   2  484.55   39.70
   5  -2   2  509.25   36.70
   5  -2   2  463.95   35.50
   5  -2   2  508.45   35.80
   5  -2   2  489.65   35.20
  -6   2  -2   95.19   10.70
  -6   2  -2   87.49   10.40
  -6   2  -2   97.99    8.70
  -6   2  -2  105.19   10.60
  -6   2  -2   99.09   12.60
   6  -2   2  112.69    9.00
   6  -2   2  123.69   10.40
   6  -2   2  100.19    9.00
   6  -2   2  110.79    8.60
   6  -2   2   92.59    8.60
  -7   2  -2   43.70    7.50
  -7   2  -2   61.99    9.40
  -7   2  -2   34.60    6.40
  -7   2  -2   48.00    9.70
  -7   2  -2   45.90    4.90
  -7   2  -2   45.70    6.90
   7  -2   2   46.60    4.90
   7  -2   2   56.09    5.10
   7  -2   2   52.79    5.20
   7  -2   2   61.09    6.70
  -8   2  -2    2.20    4.00
  -8   2  -2    3.20    3.00
  -8   2  -2    4.20    5.60
  -8   2  -2   -0.10    5.80
  -8   2  -2   11.00    2.10
   8  -2   2    1.60    2.40
   8  -2   2    6.10    1.90
   8  -2   2    9.40    2.20
   8  -2   2    5.50    1.70
  -9   2  -2  278.97   25.70
  -9   2  -2  330.37   29.00
  -9   2  -2  357.06   25.10
   9  -2   2  282.57   25.20
   9  -2   2  305.87   26.90
   9  -2   2  353.86   25.40
   9  -2   2  330.07   25.40
 -10   2  -2  228.68   17.30
  10  -2   2  193.08   16.70
  10  -2   2  223.48   16.90
  10  -2   2  195.78   16.70
  10   1  -2   63.19    5.80
  10   1  -2   64.69    6.80
 -10  -1   2   80.39    6.30
 -10  -1   2   72.29    8.00
   9   1  -2  138.69   11.10
   9   1  -2  119.29   11.30
   9   1  -2  121.89   15.50
   9   1  -2  143.29   12.20
  -9  -1   2  153.18   13.60
  -9  -1   2  121.09   20.10
  -9  -1   2  155.98   11.60
  -9  -1   2  142.99   14.30
   8   1  -2   53.39    5.90
   8   1  -2   46.90    5.00
   8   1  -2   55.29    4.80
   8   1  -2   43.20    8.10
   8   1  -2   51.59    4.80
  -8  -1   2   61.29    7.70
  -8  -1   2   43.20    9.60
  -8  -1   2   66.89    7.30
  -8  -1   2   55.79    5.20
   7   1  -2 1993.40  145.09
   7   1  -2 1712.33  147.59
   7   1  -2 1631.74  145.09
   7   1  -2 1957.90  145.79
   7   1  -2 1926.91  144.79
   7   1  -2 2099.19  144.99
  -7  -1   2 1860.91  148.89
  -7  -1   2 1928.21  145.19
  -7  -1   2 2060.19  147.59
  -7  -1   2 1963.40  147.19
  -7  -1   2 2006.70  147.09
   6   1  -2 1577.64  120.99
   6   1  -2 1795.52  120.49
   6   1  -2 1617.64  120.19
   6   1  -2 1436.56  122.59
   6   1  -2 1568.04  120.49
   6   1  -2 1801.92  120.39
  -6  -1   2 1534.65  123.59
  -6  -1   2 1660.43  122.09
  -6  -1   2 1589.64  122.59
  -6  -1   2 1382.86  120.39
  -6  -1   2 1566.24  121.89
   5   1  -2  439.36   36.10
   5   1  -2  494.95   33.90
   5   1  -2  406.96   34.50
  -5  -1   2  437.36   36.80
   4   1  -2    2.00    1.10
   4   1  -2    2.40    0.70
   4   1  -2    2.00    2.10
   4   1  -2    4.60    1.00
  -4  -1   2   -4.30    4.40
  -4  -1   2    3.20    2.30
   3   1  -2 2384.16  175.18
  -3  -1   2 2569.44  175.38
  -3  -1   2 1985.40  174.48
  -2  -1   2 9324.87  701.23
   1   1  -2  706.13   61.39
  -1  -1   2  876.11   60.99
   0   1  -2   10.60    1.30
   0   1  -2    7.20    2.60
   0  -1   2    7.20    2.10
   0  -1   2   11.20    1.10
  -1   1  -2  248.08   18.10
  -1   1  -2  268.87   19.00
  -1   1  -2  239.28   18.40
   1  -1   2  193.98   19.70
   1  -1   2  235.08   18.10
  -3   1  -2 3628.44  284.07
   3  -1   2 3502.65  283.07
   3  -1   2 4161.58  285.87
  -4   1  -2 1498.95  129.19
  -4   1  -2 1600.64  127.99
  -4   1  -2 1672.43  127.49
  -4   1  -2 1569.04  128.39
  -4   1  -2 1653.03  128.49
   4  -1   2 1941.31  128.89
   4  -1   2 1453.95  127.29
   4  -1   2 1933.81  127.99
   4  -1   2 1914.01  127.99
  -5   1  -2  519.25   40.50
  -5   1  -2  499.15   41.60
  -5   1  -2  517.55   39.00
  -5   1  -2  501.35   39.80
  -5   1  -2  509.25   40.30
   5  -1   2  469.45   38.80
   5  -1   2  606.64   39.50
   5  -1   2  465.45   39.10
  -6   1  -2  541.35   42.80
  -6   1  -2  528.55   44.70
  -6   1  -2  578.94   41.50
  -6   1  -2  547.55   43.20
  -6   1  -2  554.14   43.50
   6  -1   2  503.35   41.60
   6  -1   2  492.75   41.20
   6  -1   2  584.54   41.80
  -7   1  -2    2.00    4.20
  -7   1  -2   -0.40    2.40
  -7   1  -2   -2.30    4.20
  -7   1  -2    1.90    1.30
  -7   1  -2    0.80    1.60
  -7   1  -2    2.90    3.70
   7  -1   2    2.20    1.30
   7  -1   2    1.50    1.00
   7  -1   2    4.00    1.60
   7  -1   2    2.10    1.90
  -8   1  -2   89.29   14.00
  -8   1  -2   99.29    8.80
  -8   1  -2  107.09   11.20
  -8   1  -2   94.29   11.70
   8  -1   2   92.59    9.00
   8  -1   2  106.89    9.10
   8  -1   2   99.29   10.50
   8  -1   2  110.19    9.00
  -9   1  -2   33.00    4.60
  -9   1  -2   37.20    4.00
  -9   1  -2   18.80   15.10
  -9   1  -2   41.20    8.00
  -9   1  -2   38.50    6.20
   9  -1   2   34.90    4.10
   9  -1   2   32.20    4.30
   9  -1   2   41.20    4.20
 -10   1  -2   21.20    2.60
  10  -1   2   20.10    2.70
  10  -1   2   17.00    2.80
  10   0  -2   65.69    5.60
  10   0  -2   59.29    5.40
  10   0  -2   63.59    6.40
 -10   0   2   61.09   11.30
 -10   0   2   72.89    6.00
 -10   0   2   67.79    7.90
   9   0  -2    0.30    1.50
   9   0  -2    1.40    1.00
  -9   0   2    1.90    1.30
  -9   0   2    0.60    3.50
  -9   0   2   -1.80    3.20
  -9   0   2    5.30    6.90
   8   0  -2  152.98   12.50
   8   0  -2  135.99   15.30
   8   0  -2  167.98   12.90
   8   0  -2  156.88   13.20
   8   0  -2  134.59   12.80
  -8   0   2  176.98   15.40
  -8   0   2  172.08   15.60
  -8   0   2  158.48   17.90
  -8   0   2  169.38   13.10
   7   0  -2    0.20    1.00
   7   0  -2    1.40    1.30
   7   0  -2    0.10    2.50
   7   0  -2    0.60    1.60
   7   0  -2    0.10    1.00
  -7   0   2   -0.50    0.90
  -7   0   2    7.10    4.30
  -7   0   2    0.30    3.40
  -7   0   2   -0.20    3.60
  -7   0   2    0.00    1.70
   6   0  -2  623.14   49.60
   6   0  -2  744.13   50.89
   6   0  -2  656.03   49.90
   6   0  -2  558.24   51.19
   6   0  -2  674.83   49.90
   6   0  -2  726.43   49.90
   6   0  -2  734.83   50.19
  -6   0   2  637.94   52.09
  -6   0   2  600.04   49.99
  -6   0   2  583.54   53.29
  -6   0   2  640.14   51.39
   5   0  -2    2.40    1.80
   5   0  -2    1.00    1.20
  -5   0   2    3.30    3.00
  -5   0   2   -3.10    3.30
  -5   0   2    0.70    1.60
  -4   0   2 3670.73  265.97
  -4   0   2 3396.56  267.67
   3   0  -2    0.10    0.70
   3   0  -2   -0.50    0.90
   3   0  -2    0.60    1.30
   3   0  -2    0.30    0.80
  -3   0   2   -1.00    4.70
  -3   0   2    3.70    2.60
   2   0  -2    5.70    0.80
   2   0  -2    6.20    1.20
   2   0  -2    7.00    1.20
  -2   0   2   10.10    3.60
  -2   0   2    5.00    2.10
  -2   0   2   -0.70    4.40
   1   0  -2    1.50    1.50
  -1   0   2    0.90    2.50
  -1   0   2   -0.80    1.30
   0   0   2  -12.00   16.00
  -1   0  -2    1.10    1.30
  -1   0  -2    0.50    0.50
  -1   0  -2    0.30    0.50
   1   0   2    2.40    2.60
   1   0   2    0.10    0.50
   1   0   2   -0.10    0.40
   1   0   2    0.90    1.60
   2   0   2   50.49   26.60
  -3   0  -2    0.20    1.60
  -3   0  -2    2.00    1.30
  -3   0  -2    0.30    0.90
  -3   0  -2    0.10    1.50
  -3   0  -2    0.10    0.80
   3   0   2    0.70    1.90
   3   0   2    1.10    1.20
   3   0   2    0.60    1.00
   3   0   2    3.00    3.80
  -4   0  -2  219.98   17.40
  -4   0  -2  209.88   18.10
  -4   0  -2  218.88   16.80
  -4   0  -2  211.98   17.60
  -4   0  -2  206.98   17.50
   4   0   2  212.58   18.80
   4   0   2  251.37   17.30
   4   0   2  214.68   16.70
   4   0   2  227.78   17.00
   4   0   2  196.78   16.80
   4   0   2  225.18   16.90
   4   0   2  203.18   17.40
  -5   0  -2    1.60    2.60
  -5   0  -2    1.60    0.90
  -5   0  -2   -1.50    1.50
  -5   0  -2    0.90    1.90
  -5   0  -2    1.40    1.30
  -5   0  -2    3.00    1.60
   5   0   2    0.50    1.60
   5   0   2    0.70    1.60
   5   0   2    0.80    1.00
   5   0   2    1.10    1.10
   5   0   2   -0.30    0.80
   5   0   2   -0.60    0.50
   5   0   2   -0.30    0.80
  -6   0  -2  844.02   70.89
  -6   0  -2  913.81   69.89
  -6   0  -2  895.61   68.39
  -6   0  -2  932.91   69.89
  -6   0  -2  885.21   70.09
   6   0   2  815.42   68.69
   6   0   2  890.91   68.59
   6   0   2  840.62   68.09
   6   0   2  992.10   70.19
   6   0   2  996.70   68.69
  -7   0  -2    1.00    2.80
  -7   0  -2    0.90    1.70
  -7   0  -2    0.80    4.00
  -7   0  -2    0.80    1.00
  -7   0  -2   -1.50    2.00
  -7   0  -2   -0.40    4.00
   7   0   2   -0.70    1.10
   7   0   2   -1.50    1.90
   7   0   2    0.50    0.80
   7   0   2   -1.10    1.30
   7   0   2    0.80    3.30
   7   0   2    0.10    7.20
   7   0   2    0.90    1.00
  -8   0  -2  446.76   43.00
  -8   0  -2  537.25   41.30
  -8   0  -2  516.95   41.70
  -8   0  -2  518.25   39.00
   8   0   2  458.85   39.40
   8   0   2  469.05   39.10
   8   0   2  563.74   39.30
   8   0   2  515.95   38.60
  -9   0  -2    1.20    1.20
  -9   0  -2   -0.30    3.60
  -9   0  -2    1.70    3.70
   9   0   2    0.50    1.10
   9   0   2   -0.40    0.80
   9   0   2   -1.60    1.50
   9   0   2    1.50    1.10
 -10   0  -2  230.58   19.30
 -10   0  -2  234.08   17.10
  10   0   2  187.78   17.40
  10   0   2  205.88   16.80
  10  -1  -2   75.59    6.60
  10  -1  -2   69.09    7.00
 -10   1   2   81.19    6.70
 -10   1   2   75.39    8.70
   9  -1  -2  153.88   13.10
   9  -1  -2  153.58   12.80
   9  -1  -2  131.09   14.40
  -9   1   2  158.68   15.90
  -9   1   2  177.78   13.00
  -9   1   2  156.68   15.10
  -9   1   2  156.98   19.00
   8  -1  -2   43.70    4.60
   8  -1  -2   49.30    6.40
   8  -1  -2   55.99    5.20
   8  -1  -2   52.59    5.30
  -8   1   2   57.29    8.00
  -8   1   2   49.99   10.70
  -8   1   2   62.19    7.60
  -8   1   2   59.89    5.50
   7  -1  -2 1874.41  160.38
   7  -1  -2 2234.28  161.88
   7  -1  -2 2379.16  160.98
   7  -1  -2 2242.18  160.78
   7  -1  -2 2090.39  160.88
  -7   1   2 1995.00  162.38
  -7   1   2 2008.90  166.08
  -7   1   2 2151.58  161.08
  -7   1   2 2140.79  163.38
  -7   1   2 2179.98  163.38
   6  -1  -2 1746.93  123.59
   6  -1  -2 1510.85  123.49
   6  -1  -2 1537.35  123.09
   6  -1  -2 1497.25  124.39
  -6   1   2 1655.43  123.79
  -6   1   2 1645.34  125.49
  -6   1   2 1884.61  126.39
  -6   1   2 1788.02  124.89
  -6   1   2 1446.16  127.79
   5  -1  -2  519.45   36.60
   5  -1  -2  416.86   35.70
   5  -1  -2  543.25   35.80
   5  -1  -2  525.45   35.90
   5  -1  -2  446.06   35.40
  -5   1   2  460.45   37.90
  -5   1   2  443.66   37.10
  -5   1   2  408.46   39.30
  -5   1   2  422.86   35.90
   4  -1  -2    3.20    1.20
   4  -1  -2    4.40    1.20
   4  -1  -2    7.00    1.50
   4  -1  -2    2.50    0.90
   4  -1  -2    7.40    6.50
  -4   1   2    1.70    3.80
  -4   1   2    3.40    1.30
  -4   1   2    2.70    1.80
  -4   1   2    2.10    3.00
  -3   1   2 2329.37  171.88
  -3   1   2 2216.08  173.58
  -3   1   2 2280.17  172.88
   2  -1  -2 1392.76  105.29
   1  -1  -2  912.51   73.29
  -1   1   2  927.71   76.79
  -1   1   2 1002.90   73.19
  -1   1   2 1040.70   74.19
   0  -1  -2   11.20    1.30
   0  -1  -2   11.70    1.40
   0   1   2   12.70    1.70
   0   1   2   14.00    1.40
   0   1   2   10.70    4.90
  -1  -1  -2  248.58   19.50
  -1  -1  -2  251.67   19.40
   1   1   2  255.47   19.50
   1   1   2  262.57   20.10
   1   1   2  253.77   22.70
  -3  -1  -2 3276.27  259.97
  -3  -1  -2 3735.03  259.97
  -3  -1  -2 3324.17  259.97
  -3  -1  -2 3553.94  259.97
   3   1   2 3378.16  260.47
  -4  -1  -2 1530.45  119.79
  -4  -1  -2 1464.35  119.79
  -4  -1  -2 1594.94  119.69
  -4  -1  -2 1602.04  119.69
  -4  -1  -2 1453.05  118.89
   4   1   2 1512.65  120.19
   4   1   2 1554.44  118.99
   4   1   2 1666.63  119.29
   4   1   2 1562.44  118.89
   4   1   2 1786.32  119.09
   4   1   2 1646.74  127.89
  -5  -1  -2  481.95   37.90
  -5  -1  -2  453.65   36.60
  -5  -1  -2  458.65   38.10
  -5  -1  -2  497.85   37.80
  -5  -1  -2  487.15   37.70
   5   1   2  457.35   38.20
   5   1   2  435.16   37.20
   5   1   2  528.45   37.30
   5   1   2  488.75   45.30
   5   1   2  547.55   36.90
   5   1   2  443.46   36.70
   5   1   2  484.85   36.80
   5   1   2  481.05   36.60
  -6  -1  -2  503.55   38.40
  -6  -1  -2  514.35   40.10
  -6  -1  -2  474.65   40.40
  -6  -1  -2  523.95   39.90
   6   1   2  501.45   38.30
   6   1   2  456.15   40.30
   6   1   2  461.25   38.80
   6   1   2  501.05   38.60
   6   1   2  526.05   48.20
   6   1   2  546.45   38.60
   6   1   2  508.05   39.20
  -7  -1  -2   -1.10    5.20
  -7  -1  -2    4.00    1.30
  -7  -1  -2   -0.70    2.50
  -7  -1  -2   -5.30    4.50
  -7  -1  -2    1.80    2.90
   7   1   2    1.40    0.90
   7   1   2    1.80    1.30
   7   1   2    4.30    3.60
   7   1   2    9.00    2.60
   7   1   2    6.70    7.20
   7   1   2    1.90    1.10
   7   1   2    2.20    1.30
  -8  -1  -2   94.19    8.10
  -8  -1  -2   99.89   10.10
  -8  -1  -2   87.49   10.60
   8   1   2   93.79    9.10
   8   1   2   98.29    8.10
   8   1   2   67.89   11.70
   8   1   2   95.49    7.80
  -9  -1  -2   34.60    6.70
  -9  -1  -2   38.30    5.50
  -9  -1  -2   35.60    3.70
   9   1   2   34.10    3.40
   9   1   2   26.60    4.50
 -10  -1  -2   19.30    4.20
 -10  -1  -2   20.50    2.50
  10   1   2   16.60    3.10
  10   1   2   17.70    2.10
  10  -2  -2    2.60    1.20
  10  -2  -2    1.20    1.30
 -10   2   2    3.80    1.80
 -10   2   2    2.00    1.20
   9  -2  -2 1169.68   95.59
   9  -2  -2 1239.08   95.69
   9  -2  -2 1211.18   97.19
  -9   2   2 1418.26   95.69
  -9   2   2 1184.18  101.59
  -9   2   2 1314.77   98.29
  -9   2   2 1274.37   98.79
   8  -2  -2  197.68   15.60
   8  -2  -2  199.88   17.10
   8  -2  -2  199.98   15.50
   8  -2  -2  175.28   15.60
  -8   2   2  169.68   21.40
  -8   2   2  198.68   18.40
  -8   2   2  194.58   15.70
  -8   2   2  193.18   18.80
   7  -2  -2  713.33   48.60
   7  -2  -2  582.24   48.50
   7  -2  -2  718.73   49.99
  -7   2   2  603.24   51.19
  -7   2   2  559.04   54.39
  -7   2   2  623.24   48.70
  -7   2   2  623.84   51.29
  -7   2   2  607.24   50.79
   6  -2  -2 1086.19   75.59
   6  -2  -2 1092.59   75.89
   6  -2  -2  886.81   75.79
   6  -2  -2 1158.78   75.19
   6  -2  -2 1029.90   75.39
  -6   2   2  846.22   80.49
  -6   2   2 1001.80   77.89
  -6   2   2 1025.00   76.69
  -6   2   2  883.91   77.39
  -6   2   2  878.61   75.39
   5  -2  -2 2109.59  171.88
   5  -2  -2 2220.78  170.78
   5  -2  -2 2441.46  171.08
  -5   2   2 2268.47  171.08
  -5   2   2 2115.19  175.48
  -5   2   2 2327.47  172.98
  -5   2   2 2379.66  172.78
   4  -2  -2  279.37   23.30
   4  -2  -2  276.07   23.20
  -4   2   2  317.37   23.20
  -4   2   2  321.77   24.60
  -4   2   2  276.57   26.40
  -4   2   2  316.17   24.20
   3  -2  -2    0.30    6.40
   3  -2  -2    3.80    1.50
   3  -2  -2    4.10    1.10
   3  -2  -2    5.30    1.20
  -3   2   2    1.40    1.50
  -3   2   2    7.00    1.60
  -3   2   2   10.50    3.00
  -3   2   2    8.80    3.30
   2  -2  -2 1152.68   99.29
   2  -2  -2 1429.26   98.19
   0   2   2 4668.53  351.26
  -1  -2  -2 2508.05  194.88
  -1  -2  -2 2528.55  194.58
   1   2   2 2737.63  195.98
  -2  -2  -2 1173.88   87.89
  -2  -2  -2 1123.99   87.69
   2   2   2 1175.58   97.69
   2   2   2 1175.28   87.79
  -3  -2  -2 2617.24  191.78
  -3  -2  -2 2574.34  191.88
  -3  -2  -2 2290.37  191.38
  -3  -2  -2 2145.49  191.38
   3   2   2 2652.73  191.68
   3   2   2 2658.23  191.38
   3   2   2 2817.32  203.18
   3   2   2 2486.25  192.98
   3   2   2 2690.43  192.98
  -4  -2  -2 1226.08   93.09
  -4  -2  -2 1318.27   92.89
  -4  -2  -2 1069.89   92.59
  -4  -2  -2 1190.38   93.09
   4   2   2 1240.28   92.29
   4   2   2 1296.77  103.59
   4   2   2 1261.67   92.79
   4   2   2 1108.49   93.69
   4   2   2 1128.79   93.99
   4   2   2 1238.78   92.29
   4   2   2 1375.76   92.29
  -5  -2  -2  398.36   30.70
  -5  -2  -2  405.46   31.20
  -5  -2  -2  363.46   29.70
  -5  -2  -2  359.56   30.50
  -5  -2  -2  376.46   31.00
   5   2   2  406.86   29.90
   5   2   2  405.06   29.80
   5   2   2  414.66   29.90
   5   2   2  425.96   30.70
   5   2   2  337.47   31.10
   5   2   2  382.96   32.30
   5   2   2  383.86   39.80
  -6  -2  -2   86.69    7.50
  -6  -2  -2   90.19    9.20
  -6  -2  -2   92.99   10.20
  -6  -2  -2   95.39    8.80
   6   2   2   81.69    7.40
   6   2   2   92.19    8.70
   6   2   2   92.49    7.60
   6   2   2   81.89   16.30
   6   2   2   86.99   10.40
   6   2   2   86.39    7.40
  -7  -2  -2   42.00    5.50
  -7  -2  -2   44.50    4.10
  -7  -2  -2   39.30    6.30
   7   2   2   29.80    5.10
   7   2   2   35.90    7.60
   7   2   2   42.70    4.20
   7   2   2   47.00   13.50
   7   2   2   40.90    4.00
  -8  -2  -2    8.40    4.40
  -8  -2  -2    7.90    3.70
  -8  -2  -2    3.70    1.40
   8   2   2   -3.60    8.20
   8   2   2    5.00    5.10
   8   2   2    1.70    2.30
   8   2   2    4.00    1.40
   8   2   2    6.30    1.70
  -9  -2  -2  285.67   26.50
  -9  -2  -2  321.27   25.50
  -9  -2  -2  308.07   23.40
   9   2   2  301.17   23.20
   9   2   2  271.97   24.30
 -10  -2  -2  237.78   19.40
 -10  -2  -2  235.58   17.60
  10   2   2  219.58   17.40
  10   2   2  200.08   18.20
  10  -3  -2   37.00    3.80
   9  -3  -2    2.00    1.10
   9  -3  -2    2.60    1.40
   9  -3  -2    3.00    1.40
  -9   3   2    1.70    1.60
   8  -3  -2   22.80    3.70
   8  -3  -2   19.90    4.40
   8  -3  -2   21.00    2.80
   8  -3  -2   24.50    3.00
  -8   3   2   13.40    4.10
  -8   3   2   15.70    6.00
  -8   3   2   13.50    7.80
  -7   3   2  647.64   56.39
  -7   3   2  611.74   51.29
   6  -3  -2    1.20    1.20
   6  -3  -2   -8.10   11.50
   6  -3  -2    3.10    2.20
   6  -3  -2    0.90    1.10
   6  -3  -2    1.30    1.40
   6  -3  -2    3.10   10.10
  -6   3   2   -0.70    1.20
  -6   3   2   -0.80    4.50
  -6   3   2   -0.20    6.70
  -6   3   2    0.10    1.30
  -6   3   2    1.90    3.00
   5  -3  -2   74.29    8.40
   5  -3  -2   92.89    7.60
   5  -3  -2   70.09   13.80
   5  -3  -2   73.49    7.20
   5  -3  -2   87.29    7.50
  -5   3   2   87.59   12.40
  -5   3   2   85.89    7.10
  -5   3   2   90.69    9.00
   4  -3  -2  562.34   46.30
  -4   3   2  552.54   46.20
  -4   3   2  662.43   50.49
  -4   3   2  646.14   46.90
   3  -3  -2 1632.34  147.39
   3  -3  -2 1826.62  147.49
  -3   3   2 1852.91  152.38
  -3   3   2 2149.39  147.59
  -3   3   2 2198.48  146.99
  -3   3   2 2051.59  146.89
   2  -3  -2  528.05   45.00
  -2   3   2  548.35   50.19
  -2   3   2  656.63   45.20
  -2   3   2  520.55   47.00
  -2   3   2  674.43   44.80
   1  -3  -2 1330.27   99.69
   1  -3  -2 1337.27  100.09
   1  -3  -2 1137.29  101.59
  -1   3   2 1551.04  100.29
  -1   3   2 1379.16  102.49
  -1   3   2 1193.78  106.09
   0  -3  -2   13.40    1.90
   0  -3  -2    4.60    5.60
   0   3   2   14.30    3.90
   0   3   2   10.70    1.70
   0   3   2   10.30    6.70
  -1  -3  -2 1166.58   82.59
  -1  -3  -2 1124.39   82.29
  -1  -3  -2 1106.29   82.99
   1   3   2 1194.58   82.99
   1   3   2  968.40   82.69
   1   3   2 1090.39   84.89
   1   3   2  990.60   92.49
  -2  -3  -2 1384.06  104.79
  -2  -3  -2 1406.86  105.09
   2   3   2 1338.07  117.19
   2   3   2 1492.45  104.69
   2   3   2 1393.76  104.89
   2   3   2 1297.27  104.89
   2   3   2 1476.05  106.79
   2   3   2 1328.37  106.99
   2   3   2 1387.16  105.29
  -3  -3  -2 4450.85  341.07
  -3  -3  -2 4384.26  340.77
   3   3   2 4643.34  340.57
   3   3   2 5036.60  340.57
   3   3   2 4389.36  342.57
   3   3   2 4187.38  342.57
   3   3   2 4618.74  354.56
  -4  -3  -2   19.30    3.40
  -4  -3  -2   21.30    2.60
  -4  -3  -2   18.30    3.30
   4   3   2   22.80    5.40
   4   3   2   23.90    2.40
   4   3   2   24.60    2.50
   4   3   2   21.80    2.40
   4   3   2   26.80   11.40
   4   3   2   15.40    3.90
   4   3   2   24.50    3.20
  -5  -3  -2  658.73   50.29
  -5  -3  -2  595.64   49.40
  -5  -3  -2  625.24   50.79
  -5  -3  -2  642.84   51.19
   5   3   2  705.53   49.60
   5   3   2  666.63   49.70
   5   3   2  677.93   49.70
   5   3   2  669.03   62.19
   5   3   2  612.64   52.69
   5   3   2  712.33   50.79
   5   3   2  597.44   51.39
  -6  -3  -2    4.00    1.10
  -6  -3  -2    3.50    5.10
  -6  -3  -2    7.70    3.20
  -6  -3  -2    7.60    3.40
   6   3   2    2.70    2.30
   6   3   2    5.90    7.30
   6   3   2    3.30    1.20
   6   3   2    0.20    3.10
   6   3   2    3.20    1.30
   6   3   2    4.50    1.30
  -7  -3  -2  211.28   17.60
  -7  -3  -2  189.78   18.50
  -7  -3  -2  202.78   16.00
   7   3   2  194.98   26.60
   7   3   2  169.98   17.40
   7   3   2  220.58   16.20
   7   3   2  187.28   20.40
   7   3   2  216.28   16.30
  -8  -3  -2  190.68   20.40
  -8  -3  -2  215.48   18.50
  -8  -3  -2  204.38   16.70
   8   3   2  237.68   16.90
   8   3   2  186.48   21.50
   8   3   2  216.08   17.00
  -9  -3  -2   20.50    2.40
  -9  -3  -2   19.20    3.80
   9   3   2   11.30    3.00
   9   3   2   19.50    2.30
   9  -4  -2    1.10    1.00
   9  -4  -2    2.60    1.20
   9  -4  -2    2.80    1.30
  -9   4   2   -0.10    1.20
   8  -4  -2   23.30    3.00
   8  -4  -2   23.20    5.10
   8  -4  -2   25.60    3.20
   8  -4  -2   26.20    3.90
  -8   4   2   28.00   11.10
  -7   4   2   30.10    9.80
  -7   4   2   40.90    6.10
   6  -4  -2  188.18   15.20
   6  -4  -2  176.48   16.60
   6  -4  -2  187.98   15.30
   6  -4  -2  181.28   14.90
   6  -4  -2  188.28   15.40
  -6   4   2  164.38   22.30
   5  -4  -2   14.90    2.60
   5  -4  -2   22.00   13.90
   5  -4  -2   13.80    3.40
   5  -4  -2   22.30    3.10
   5  -4  -2   -1.40   11.00
  -5   4   2   19.30    6.60
   4  -4  -2  210.28   16.60
   4  -4  -2  175.38   25.90
  -4   4   2  223.38   19.10
   3  -4  -2   16.30    2.80
   3  -4  -2   16.30    2.80
  -3   4   2   17.40    7.20
  -3   4   2   15.40    4.80
  -3   4   2   18.90    2.90
  -3   4   2   15.80    4.40
   2  -4  -2   10.70    2.00
   2  -4  -2    6.00    1.30
   2  -4  -2    8.40    8.20
   2  -4  -2    6.10    2.00
  -2   4   2    6.20    1.70
  -2   4   2   13.60    3.00
  -2   4   2    6.90    5.40
  -2   4   2    7.10    4.30
   1  -4  -2    5.10    1.10
   1  -4  -2    2.60    1.80
   1  -4  -2    2.40    8.90
   1  -4  -2    6.10    1.70
  -1   4   2    5.80    5.80
  -1   4   2    4.10    3.20
  -1   4   2    5.40    1.60
  -1   4   2    5.60    2.30
  -1   4   2   10.00    2.10
   0  -4  -2  244.28   20.00
   0  -4  -2  246.58   19.30
   0   4   2  261.37   23.10
   0   4   2  282.67   20.20
   0   4   2  272.37   19.70
   0   4   2  248.78   29.70
   0   4   2  213.28   19.80
  -1  -4  -2  354.36   27.00
  -1  -4  -2  329.47   26.10
   1   4   2  337.67   29.50
   1   4   2  362.36   27.00
   1   4   2  321.57   26.60
   1   4   2  331.67   26.40
   1   4   2  381.76   26.20
   1   4   2  317.17   38.30
  -2  -4  -2  114.89   10.70
  -2  -4  -2  117.69    9.70
  -2  -4  -2  119.99   10.20
   2   4   2  126.09   10.20
   2   4   2  115.19   22.10
   2   4   2  116.79   12.80
   2   4   2  134.99    9.80
   2   4   2  134.29   12.60
   2   4   2  122.19   10.60
   2   4   2  133.49   10.10
  -3  -4  -2  316.37   27.10
   3   4   2  317.17   29.20
   3   4   2  342.77   29.20
   3   4   2  344.67   41.40
   3   4   2  329.67   27.10
   3   4   2  350.76   26.40
   3   4   2  374.56   26.60
   3   4   2  360.26   26.50
  -4  -4  -2  222.28   20.20
  -4  -4  -2  229.08   18.80
   4   4   2  232.38   21.60
   4   4   2  236.18   22.10
   4   4   2  251.37   18.80
   4   4   2  231.28   32.20
   4   4   2  255.87   18.90
   4   4   2  251.37   19.80
  -5  -4  -2   17.20    2.80
  -5  -4  -2   15.80    6.20
   5   4   2   18.40    2.60
   5   4   2   18.80    2.40
   5   4   2   18.70    5.10
   5   4   2   16.70    5.50
   5   4   2   16.50    9.10
   5   4   2   22.60    3.90
   5   4   2   25.10    2.70
  -6  -4  -2  127.19   12.00
  -6  -4  -2  128.49   11.00
   6   4   2  122.09   21.90
   6   4   2  139.39   16.30
   6   4   2  140.39   13.00
   6   4   2  145.69   11.40
   6   4   2  153.28   11.50
  -7  -4  -2 1080.29   83.89
  -7  -4  -2 1049.59   82.59
   7   4   2 1039.30   93.89
   7   4   2  965.60   87.59
   7   4   2 1185.38   82.89
   7   4   2 1197.08   82.89
  -8  -4  -2  100.69    9.60
   8   4   2  122.59    9.90
   8   4   2  136.19    9.90
  -9  -4  -2    9.90    2.00
  -9  -4  -2    9.90   17.20
  -9  -4  -2    6.80    1.30
   9   4   2    5.20    1.10
   9   4   2    5.20    2.40
   8  -5  -2   45.30    4.00
   8  -5  -2   36.70    3.80
  -8   5   2   32.20    4.70
  -8   5   2   32.90    4.50
   7  -5  -2   18.30    2.80
   7  -5  -2   17.00    5.30
   7  -5  -2   26.80    4.60
   7  -5  -2   16.90    2.80
  -7   5   2    9.00    3.40
   6  -5  -2  206.98   19.00
   6  -5  -2  234.18   18.00
   6  -5  -2  195.88   17.30
   6  -5  -2  212.78   17.00
   5  -5  -2    4.30    2.80
   5  -5  -2    2.80    2.60
   5  -5  -2   -0.20    1.40
   5  -5  -2    1.40    1.30
   5  -5  -2   -9.80   10.90
   5  -5  -2   -0.90    1.80
  -5   5   2   -0.60    1.60
   4  -5  -2 1244.58  108.49
   4  -5  -2 1506.85  106.79
  -4   5   2 1462.05  107.59
   3  -5  -2  156.88   12.50
  -3   5   2  126.29   12.60
  -3   5   2  158.98   13.00
  -3   5   2  167.68   16.30
   2  -5  -2   11.50    3.70
   2  -5  -2   10.60    9.80
   2  -5  -2   29.80   18.30
   2  -5  -2   28.60    3.90
   2  -5  -2   20.40    2.70
  -2   5   2   22.60    3.10
  -2   5   2   26.20    6.40
  -2   5   2   16.20    2.50
  -2   5   2   20.80    8.20
   1  -5  -2    7.00    1.60
   1  -5  -2    5.80   11.60
   1  -5  -2   11.90    2.70
   1  -5  -2    2.70    2.40
  -1   5   2   10.10    2.20
  -1   5   2   13.40    5.30
  -1   5   2   10.10    7.00
  -1   5   2    7.00    1.30
  -1   5   2   10.30    2.10
   0  -5  -2  691.53   54.69
   0  -5  -2  657.33   53.79
   0   5   2  806.42   59.19
   0   5   2  740.53   68.59
   0   5   2  727.73   54.49
   0   5   2  659.63   54.19
  -1  -5  -2 1479.85  117.69
  -1  -5  -2 1510.75  116.69
   1   5   2 1635.94  121.39
   1   5   2 1634.54  117.59
   1   5   2 1501.75  117.19
   1   5   2 1524.75  134.29
  -2  -5  -2    5.70    2.60
  -2  -5  -2    1.50    2.90
  -2  -5  -2    5.40    1.10
  -2  -5  -2    4.70   12.90
  -2  -5  -2   -0.70    8.00
   2   5   2    6.20    9.80
   2   5   2    6.90    2.10
   2   5   2    4.20    1.50
   2   5   2    8.00    3.60
  -3  -5  -2  352.96   30.50
   3   5   2  336.47   32.40
   3   5   2  417.26   47.90
   3   5   2  398.36   30.10
   3   5   2  392.06   28.90
  -4  -5  -2    9.00    4.10
  -4  -5  -2   -9.40   10.60
   4   5   2    8.20    2.50
   4   5   2    7.30    3.80
   4   5   2    5.50    8.30
   4   5   2    8.60    1.50
   4   5   2   10.50    1.90
   4   5   2    5.70    4.00
   5   5   2  116.99   22.00
   5   5   2  126.99   15.60
   5   5   2  117.49   13.00
   5   5   2  132.29   10.50
   5   5   2  129.09   12.00
   5   5   2  123.09   10.40
  -6  -5  -2    1.50    9.00
   6   5   2    6.40    1.50
   6   5   2    2.40    7.50
   6   5   2    0.70    2.10
   6   5   2   -0.50    3.10
   6   5   2    3.20    1.20
   7   5   2   58.99    7.30
   8   5   2   -0.50    0.80
   8   5   2   -0.60    1.50
   6  -6  -2   36.20    6.10
  -6   6   2   42.60    5.40
   5  -6  -2   62.59    8.60
   5  -6  -2   58.29    6.00
   5  -6  -2   71.09    5.90
  -5   6   2   51.29    6.10
   4  -6  -2   13.50    4.80
   4  -6  -2    9.60    2.20
   4  -6  -2   -0.70   12.00
  -4   6   2   21.40    8.30
  -4   6   2   14.20    4.50
  -4   6   2   11.20    2.30
  -4   6   2   11.10    2.80
   3  -6  -2  150.88   14.30
  -3   6   2  191.88   14.00
  -3   6   2  164.88   14.80
  -3   6   2  188.98   18.10
   2  -6  -2  399.56   33.20
  -2   6   2  421.26   38.00
  -2   6   2  451.35   33.60
   1  -6  -2   14.90    5.40
   1  -6  -2   26.70    3.50
  -1   6   2   29.70    3.70
  -1   6   2   48.60   14.90
  -1   6   2   28.30    7.60
   0  -6  -2  -10.00   12.90
   0  -6  -2    0.50    3.30
   0  -6  -2    1.10    1.30
   0   6   2    5.10    7.00
   0   6   2    2.00    1.50
   0   6   2    5.00    4.60
   0   6   2    3.30    1.70
   1   6   2  554.64   44.90
   1   6   2  602.94   49.40
   1   6   2  587.34   44.50
   1   6   2  562.34   61.89
  -2  -6  -2  104.39   10.40
   2   6   2  163.48   15.40
   2   6   2  168.78   28.50
   3   6   2  203.58   30.80
   3   6   2  171.38   17.90
   3   6   2  178.78   15.40
  -4  -6  -2  -16.00   16.30
   4   6   2   25.40   13.00
   4   6   2   19.40    5.80
   5   6   2   76.39    9.20
   5   6   2   85.19   17.40
   5   6   2   81.99    6.70
   5   6   2   73.19    8.20
   6   6   2  189.08   23.80
   6   6   2  205.58   17.70
   6   6   2  197.48   15.60
   4  -7  -2   75.39    6.40
   4  -7  -2   65.79    6.50
  -4   7   2   61.59    6.80
   3  -7  -2   64.39    6.30
  -3   7   2   67.19    6.70
  -3   7   2   60.09    8.70
   2  -7  -2   44.60    5.30
  -2   7   2   65.69   12.90
  -2   7   2   51.39    5.40
  -2   7   2   55.09    9.00
   1  -7  -2   46.60    5.80
  -1   7   2   67.29   14.50
  -1   7   2   61.99    5.70
  -1   7   2   56.09   10.10
   0  -7  -2   99.49    9.00
  -1  -7  -2  145.39   13.40
  -2  -7  -2   10.50   14.30
  -2  -7  -2   25.80    3.50
   2   7   2   48.60   14.70
   3   7   2  131.49   22.90
   3   7   2  119.69   11.20
   3   7   2  133.39   13.30
   4   7   2    8.70    2.50
   4   7   2   17.10    4.10
   4   7   2    9.80    8.30
   4   7  -3   17.90    2.30
   4   7  -3   22.20    4.40
   4   7  -3   19.50    7.80
   4   7  -3   18.40    2.60
   3   7  -3    4.30    1.30
   3   7  -3    6.10    6.60
   3   7  -3    4.50    1.50
   3   7  -3    2.50    2.20
   2   7  -3  193.38   15.40
   2   7  -3  232.18   27.30
   2   7  -3  186.48   18.00
   2   7  -3  197.08   15.30
  -2  -7   3  169.78   15.00
   1   7  -3   12.20    4.10
   1   7  -3   11.60    8.30
   1   7  -3   14.20    2.50
   1   7  -3   15.00    2.40
  -1  -7   3   41.80   19.70
  -1  -7   3   10.60    2.10
  -1  -7   3   -5.50   11.00
   0   7  -3    5.40    7.40
   0   7  -3    6.10    3.70
   0   7  -3    5.20    1.70
   0  -7   3   -5.60   11.90
   0  -7   3   15.40   14.40
   0  -7   3    4.10    1.50
   0  -7   3    2.50    1.40
  -1   7  -3  267.87   23.10
  -1   7  -3  219.68   19.30
   1  -7   3  236.08   19.50
   1  -7   3  251.77   19.40
  -2   7  -3  125.49   13.20
  -2   7  -3  106.69   10.40
   2  -7   3  125.79   10.70
   2  -7   3  132.59   10.60
  -3   7  -3   16.50    4.40
  -3   7  -3   12.80    2.70
   3  -7   3   13.70    2.70
   3  -7   3   14.40    2.60
   3  -7   3   -2.50   14.70
   6   6  -3   23.40    2.90
   6   6  -3   25.20    2.80
   6   6  -3   24.70    4.10
   6   6  -3   25.90    3.00
   6   6  -3   33.10    5.90
   5   6  -3    3.80    1.30
   5   6  -3    6.70    1.50
   5   6  -3    3.80    2.50
   5   6  -3    3.20    2.70
   5   6  -3    2.10    1.10
   5   6  -3    3.00    6.20
   4   6  -3  187.58   22.20
   4   6  -3  184.88   17.60
   4   6  -3  181.48   14.80
   4   6  -3  192.28   24.00
   3   6  -3 1835.42  145.49
   3   6  -3 2062.09  140.99
   3   6  -3 1889.51  153.28
   3   6  -3 1830.52  140.69
   3   6  -3 1680.23  143.39
   2   6  -3   14.10    2.70
   2   6  -3    8.50    1.80
   2   6  -3   13.10    4.30
   2   6  -3   12.90    7.20
  -2  -6   3   19.20   12.10
  -2  -6   3    8.70   10.10
  -2  -6   3    6.80    1.80
   1   6  -3    2.90    1.40
   1   6  -3    3.00    1.50
   1   6  -3    4.00    3.20
   1   6  -3    5.40    7.50
  -1  -6   3    2.50    1.30
  -1  -6   3   11.80   10.90
   0   6  -3    2.00    1.40
   0   6  -3    4.30    3.40
   0   6  -3   -0.70    6.20
   0   6  -3    1.80    1.40
   0  -6   3    0.50   11.10
   0  -6   3    0.60    1.10
   0  -6   3    2.60    4.40
   0  -6   3    0.30    1.10
  -1   6  -3   62.99    5.70
  -1   6  -3   69.89    9.30
  -1   6  -3   53.59    5.70
  -1   6  -3   84.59   17.10
   1  -6   3   52.99    5.50
   1  -6   3   49.40    8.20
   1  -6   3   44.60    5.60
  -2   6  -3  152.28   12.10
  -2   6  -3  128.69   12.00
  -2   6  -3  143.79   15.10
   2  -6   3  127.39   12.00
   2  -6   3  136.99   11.90
   2  -6   3  148.29   14.60
  -3   6  -3  186.78   18.40
  -3   6  -3  238.18   20.90
  -3   6  -3  216.68   17.30
  -3   6  -3  229.88   18.70
   3  -6   3  239.28   18.50
   3  -6   3  260.47   21.30
   3  -6   3  224.48   18.70
  -4   6  -3    1.30    1.50
  -4   6  -3    1.10    0.80
  -4   6  -3   -3.80    3.20
  -4   6  -3   -1.20    1.70
   4  -6   3    1.30    1.40
   4  -6   3    7.50   14.90
   4  -6   3   -1.80    4.20
   4  -6   3    0.50    1.30
   4  -6   3    2.60   10.80
  -5   6  -3   53.39    6.50
  -5   6  -3   60.09    5.80
   5  -6   3   73.89    6.20
   5  -6   3   66.49    6.30
  -6   6  -3   99.29   12.20
  -6   6  -3   98.09    9.10
   6  -6   3  121.09    9.40
   8   5  -3   67.29    6.50
   8   5  -3   80.69    7.50
   8   5  -3   78.29    6.40
   8   5  -3   80.89    6.60
   7   5  -3  115.09    9.20
   7   5  -3  105.09    9.00
   7   5  -3   96.69   10.20
   7   5  -3  111.59    9.10
   6   5  -3   12.50    2.00
   6   5  -3   -7.60    6.40
   6   5  -3    5.60    3.00
   6   5  -3   10.60    3.40
   6   5  -3    0.40    6.30
   5   5  -3  117.39   16.60
   5   5  -3  107.89   18.30
   5   5  -3  127.49   10.90
   5   5  -3  127.79   12.20
   5   5  -3  150.88   11.10
   5   5  -3  141.49   13.50
   4   5  -3   21.60    3.10
   4   5  -3   22.70    5.80
   4   5  -3   26.30   11.20
   4   5  -3   35.80    8.80
   4   5  -3   34.60    3.70
   4   5  -3   28.00    3.30
   4   5  -3   24.50    4.20
  -4  -5   3   24.70    7.90
   3   5  -3  221.08   18.70
   3   5  -3  236.98   19.40
   3   5  -3  261.77   19.10
   3   5  -3  229.78   21.60
   3   5  -3  255.27   23.00
   3   5  -3  237.38   29.10
   3   5  -3  216.98   18.50
  -3  -5   3  232.28   33.20
   2   5  -3  142.69   11.80
   2   5  -3  149.59   22.00
   2   5  -3  125.39   13.90
   2   5  -3  142.89   11.20
   2   5  -3  125.79   11.40
   2   5  -3  151.28   14.70
   2   5  -3  134.99   11.70
  -2  -5   3  157.88   25.00
   1   5  -3 1372.96  109.19
   1   5  -3 1411.26   95.59
   1   5  -3 1205.38   95.89
   1   5  -3 1296.47   98.19
   1   5  -3 1154.88   96.09
   1   5  -3 1247.48   98.99
  -1  -5   3 1176.18  105.69
   0   5  -3  254.07   21.40
   0   5  -3  295.97   24.50
   0   5  -3  268.67   21.20
   0  -5   3  251.77   31.70
  -1   5  -3  186.28   23.30
  -1   5  -3  138.99   13.30
  -1   5  -3  168.08   12.40
  -1   5  -3  163.88   13.30
  -1   5  -3  168.28   16.40
   1  -5   3  140.89   24.70
  -2   5  -3    8.60    2.20
  -2   5  -3   14.00    7.80
  -2   5  -3    9.10    4.10
  -2   5  -3    9.10    2.10
  -2   5  -3   10.00    1.70
   2  -5   3    5.80    2.90
   2  -5   3    7.90    1.90
   2  -5   3   -2.80   10.50
   2  -5   3    2.80   15.00
  -3   5  -3 1279.07   97.89
  -3   5  -3 1401.76   95.99
  -3   5  -3 1087.69   95.69
   3  -5   3 1326.07   97.59
   3  -5   3 1135.29   95.69
   3  -5   3 1315.07   95.69
  -4   5  -3  289.97   23.80
  -4   5  -3  277.97   22.10
  -4   5  -3  245.08   22.40
   4  -5   3  260.57   22.30
   4  -5   3  279.37   22.10
   4  -5   3  293.57   22.50
   4  -5   3  294.17   24.10
  -5   5  -3  273.27   24.00
   5  -5   3  278.37   24.20
   5  -5   3  305.17   24.00
   5  -5   3  317.47   23.80
   5  -5   3  325.27   25.80
  -6   5  -3    6.10    2.30
  -6   5  -3    7.20    2.70
  -6   5  -3    7.40    2.30
   6  -5   3    7.60    3.40
   6  -5   3   16.40   14.30
   6  -5   3   11.50    2.10
   6  -5   3   19.20   16.00
   6  -5   3    7.60    1.90
   6  -5   3    6.10    2.40
  -7   5  -3    4.40    1.90
  -7   5  -3    0.80    1.50
  -7   5  -3   -0.70    1.40
   7  -5   3    2.40    1.30
   7  -5   3   -2.70    1.50
   7  -5   3    1.20    1.40
   9   4  -3    0.40    0.80
   9   4  -3    0.70    1.50
   9   4  -3    0.30    0.80
  -9  -4   3    2.50    0.90
  -9  -4   3    1.00    3.40
   8   4  -3  413.46   32.90
   8   4  -3  355.86   36.10
   8   4  -3  427.76   31.50
   8   4  -3  437.26   31.70
   8   4  -3  379.06   31.60
  -8  -4   3  425.06   32.60
  -8  -4   3  408.86   31.40
   7   4  -3  169.88   21.50
   7   4  -3  219.68   16.80
   7   4  -3  236.98   17.20
   7   4  -3  243.18   17.10
  -7  -4   3  209.08   18.20
  -7  -4   3  184.68   19.20
  -7  -4   3  195.38   16.60
   6   4  -3  168.68   19.30
   6   4  -3  164.88   15.10
   5   4  -3  412.16   34.50
   5   4  -3  435.96   33.20
   5   4  -3  387.16   41.20
   5   4  -3  444.16   35.30
   5   4  -3  484.25   33.40
  -5  -4   3  399.96   36.80
   4   4  -3    8.10    1.80
   4   4  -3    4.60    6.60
   4   4  -3   10.00    2.50
   4   4  -3    7.60    1.70
   4   4  -3    4.60    4.10
   4   4  -3    3.00    2.80
  -4  -4   3   12.70    4.50
  -4  -4   3    1.60    7.40
  -4  -4   3   20.80    9.30
   3   4  -3  135.39   14.00
   3   4  -3  145.69   11.90
   3   4  -3  153.88   12.00
   3   4  -3  152.18   12.30
   3   4  -3  140.09   19.90
   3   4  -3  136.59   11.60
   3   4  -3  154.68   15.20
  -3  -4   3  156.98   18.60
  -3  -4   3  141.69   12.90
   2   4  -3   22.80    9.10
   2   4  -3   19.70    2.60
   2   4  -3   10.80    3.30
   2   4  -3   14.20    2.20
   2   4  -3   14.80    1.90
   2   4  -3   20.00    4.20
   2   4  -3   15.90    2.20
  -2  -4   3   15.90    6.40
  -2  -4   3   15.90    2.40
   1   4  -3  323.97   27.00
   1   4  -3  316.37   27.10
   1   4  -3  343.87   29.20
   1   4  -3  379.26   26.70
   1   4  -3  364.16   36.30
   1   4  -3  359.96   27.10
   1   4  -3  382.86   28.80
  -1  -4   3  317.67   33.10
   0   4  -3 1098.39   74.39
   0   4  -3 1114.79   76.19
   0   4  -3  830.12   74.79
   0   4  -3  912.11   74.69
   0   4  -3 1003.90   77.19
   0   4  -3 1038.00   74.09
   0   4  -3 1017.20   83.89
   0   4  -3  961.70   74.59
   0  -4   3  881.61   80.99
  -1   4  -3  389.96   35.60
  -1   4  -3  381.36   29.50
  -1   4  -3  299.87   26.90
  -1   4  -3  344.77   26.90
   1  -4   3  336.07   33.90
  -2   4  -3 1122.69   78.29
  -2   4  -3 1143.79   80.79
  -2   4  -3  958.30   78.29
   2  -4   3  975.80   78.09
   2  -4   3 1060.39   86.59
   2  -4   3  919.21   79.29
  -3   4  -3    0.20    1.20
  -3   4  -3    2.10    1.60
  -3   4  -3   -1.10    2.20
  -3   4  -3    0.30    0.90
  -3   4  -3    1.00    4.90
   3  -4   3   -0.30    1.60
   3  -4   3    0.00    1.10
   3  -4   3    2.00    6.50
   3  -4   3   -1.00    1.40
   3  -4   3   -2.40   10.10
   3  -4   3    4.30    1.50
  -4   4  -3  505.85   41.80
  -4   4  -3  531.35   41.40
  -4   4  -3  495.55   40.70
   4  -4   3  535.55   40.60
   4  -4   3  548.45   42.20
   4  -4   3  528.65   50.49
   4  -4   3  504.75   40.80
   4  -4   3  550.14   40.80
  -5   4  -3   80.29    9.40
   5  -4   3   91.99    9.80
   5  -4   3   82.79   29.00
   5  -4   3  102.99    9.20
   5  -4   3   89.19    8.10
  -6   4  -3  199.68   19.80
   6  -4   3  224.78   17.80
   6  -4   3  186.98   17.80
   6  -4   3  240.58   17.50
   6  -4   3  228.08   19.40
  -7   4  -3  289.47   23.10
   7  -4   3  210.48   20.60
   7  -4   3  257.57   22.30
   7  -4   3  273.37   20.60
  -8   4  -3   -1.20    1.40
  -8   4  -3    1.30    1.70
   8  -4   3    1.00    1.30
   8  -4   3    2.50    1.30
   9   3  -3  131.69   11.80
   9   3  -3  119.59   10.90
   9   3  -3  132.69   10.70
  -9  -3   3  143.69   12.30
  -9  -3   3  137.89   10.80
   8   3  -3  226.88   17.50
   8   3  -3  221.88   18.70
   8   3  -3  181.98   21.20
   8   3  -3  186.78   17.40
   8   3  -3  229.98   17.30
  -8  -3   3  226.38   17.30
  -8  -3   3  254.87   19.30
  -8  -3   3  206.88   19.70
   7   3  -3  665.33   44.20
   7   3  -3  518.15   48.30
   7   3  -3  647.34   44.00
   7   3  -3  507.15   45.30
   7   3  -3  637.94   44.30
  -7  -3   3  546.05   48.30
  -7  -3   3  580.94   46.00
  -7  -3   3  518.55   43.90
  -7  -3   3  529.05   45.90
   6   3  -3   25.40    2.80
   6   3  -3   28.50    3.10
   6   3  -3   17.50    4.10
   6   3  -3   30.70    3.00
   6   3  -3   22.00    6.40
  -6  -3   3   14.40    5.60
  -6  -3   3   25.30    6.90
  -6  -3   3   19.50    2.80
   5   3  -3 1436.76   96.29
   5   3  -3 1375.96   97.69
   5   3  -3 1182.28  102.99
   5   3  -3 1262.27   97.29
   5   3  -3 1315.77   95.99
  -5  -3   3 1071.09   97.39
  -5  -3   3 1223.48   99.09
   4   3  -3    3.40    1.50
   4   3  -3    7.00    3.50
   4   3  -3    4.50    1.10
   4   3  -3    2.90    5.30
   4   3  -3    6.20    1.40
   4   3  -3    4.50    2.60
  -4  -3   3    5.80    3.90
  -4  -3   3   15.30    6.40
   3   3  -3   13.70    2.20
   3   3  -3   11.10    1.70
   3   3  -3   11.70    3.10
   3   3  -3    9.80    5.70
   3   3  -3   11.40    3.60
   3   3  -3   10.10    1.50
   3   3  -3   11.80    1.80
  -3  -3   3    8.00    4.10
   2   3  -3  283.47   22.90
   2   3  -3  288.77   24.40
   2   3  -3  296.47   22.90
   2   3  -3  295.17   22.60
   2   3  -3  308.67   23.00
   2   3  -3  294.97   29.70
   2   3  -3  345.27   25.00
  -2  -3   3  260.17   23.00
  -2  -3   3  289.77   26.60
   1   3  -3 1574.24  132.59
   1   3  -3 1807.92  132.59
   1   3  -3 1901.51  133.89
   1   3  -3 1866.11  140.09
   1   3  -3 1790.42  134.19
   1   3  -3 1737.63  132.29
  -1  -3   3 1608.94  136.49
  -1  -3   3 1784.22  132.39
   0   3  -3  717.53   55.99
   0   3  -3  846.12   56.09
   0   3  -3  745.63   58.09
   0   3  -3  756.42   62.99
   0   3  -3  736.53   56.39
   0  -3   3  638.64   60.19
  -1   3  -3 2523.65  196.88
  -1   3  -3 2797.52  195.08
  -1   3  -3 2863.21  195.48
  -1   3  -3 2617.34  201.48
   1  -3   3 2140.29  199.28
  -2   3  -3 1674.13  117.09
  -2   3  -3 1597.94  118.79
   2  -3   3 1473.75  116.99
   2  -3   3 1618.34  123.09
   2  -3   3 1385.36  117.89
  -3   3  -3 2670.13  236.48
  -3   3  -3 3539.95  237.18
  -3   3  -3 2710.33  237.48
  -3   3  -3 3440.66  235.88
   3  -3   3 3268.17  243.38
   3  -3   3 2943.01  237.58
   3  -3   3 3502.65  236.58
   3  -3   3 3046.80  236.48
  -4   3  -3  164.98   13.10
  -4   3  -3  137.29   12.50
  -4   3  -3  133.19   12.30
   4  -3   3  123.49   11.70
   4  -3   3  136.29   18.10
   4  -3   3  145.39   11.60
   4  -3   3  133.29   11.60
   4  -3   3  153.48   13.00
  -5   3  -3   34.00    7.30
  -5   3  -3   24.30    4.50
  -5   3  -3   21.70    4.00
   5  -3   3   28.70    3.40
   5  -3   3   30.40    3.70
   5  -3   3   28.50    3.90
   5  -3   3   34.50    4.90
   5  -3   3   33.20   10.20
  -6   3  -3    1.40    2.60
   6  -3   3   -5.10   13.20
   6  -3   3    7.10   10.70
   6  -3   3   14.60    9.30
   6  -3   3    4.00    2.60
   6  -3   3    3.90    1.50
   6  -3   3    2.20    1.40
   6  -3   3    1.20    1.30
   6  -3   3    5.10    1.50
  -7   3  -3   71.99    8.90
  -7   3  -3   82.39   10.90
   7  -3   3  104.19    9.90
   7  -3   3  102.69    8.10
   7  -3   3   72.69    7.50
  -8   3  -3  475.35   34.50
  -8   3  -3  348.17   35.50
   8  -3   3  405.66   34.00
   8  -3   3  452.35   32.40
   8  -3   3  372.76   32.40
  -9   3  -3    0.90    1.20
  -9   3  -3    0.10    1.30
   9  -3   3    0.50    1.20
   9  -3   3    1.60    1.20
  10   2  -3    2.70    1.00
  10   2  -3    1.50    1.00
  10   2  -3    4.70    2.10
 -10  -2   3    3.30    1.10
 -10  -2   3    5.60    3.60
   9   2  -3   47.30    4.60
   9   2  -3   49.40    5.70
   9   2  -3   52.29   10.20
   9   2  -3   44.10    4.80
  -9  -2   3   55.59    6.60
  -9  -2   3   49.60    8.40
  -9  -2   3   55.29    5.00
   8   2  -3  283.87   22.20
   8   2  -3  291.57   23.50
   8   2  -3  278.27   22.50
   8   2  -3  239.68   25.60
  -8  -2   3  289.97   22.60
  -8  -2   3  288.17   27.70
  -8  -2   3  287.57   24.80
  -8  -2   3  326.77   24.90
   7   2  -3  622.34   43.60
   7   2  -3  541.55   43.70
   7   2  -3  519.35   47.00
   7   2  -3  608.04   43.40
   7   2  -3  573.74   44.70
  -7  -2   3  561.04   47.50
  -7  -2   3  579.54   45.50
  -7  -2   3  526.35   43.60
  -7  -2   3  578.34   46.00
   6   2  -3  804.62   68.79
   6   2  -3  867.11   71.29
  -6  -2   3  995.50   69.99
  -6  -2   3  922.01   71.49
   5   2  -3 1124.09   80.19
   5   2  -3 1207.58   80.39
   5   2  -3  908.91   85.19
  -5  -2   3  982.60   82.99
   4   2  -3 2705.23  224.68
   4   2  -3 2724.33  225.68
   4   2  -3 2916.11  224.88
   4   2  -3 3375.26  224.98
   4   2  -3 3015.30  225.48
  -4  -2   3 3337.37  226.58
  -4  -2   3 2847.02  226.78
   3   2  -3 1968.10  168.28
   3   2  -3 2506.65  167.88
   3   2  -3 2203.08  169.38
   3   2  -3 2238.88  167.28
   3   2  -3 2068.69  167.28
   3   2  -3 2456.45  167.48
   3   2  -3 2126.49  167.38
   2   2  -3 3508.35  278.17
  -2  -2   3 3858.51  279.17
   1   2  -3  207.18   15.60
  -1  -2   3  200.58   15.80
  -1  -2   3  208.38   18.40
   0   2  -3 2383.06  177.58
   0   2  -3 2431.86  177.38
   0  -2   3 2251.57  177.08
  -1   2  -3   17.90    5.70
  -1   2  -3   14.90    2.10
  -1   2  -3   14.70    1.50
  -1   2  -3   17.30    2.00
   1  -2   3   14.50    1.70
  -2   2  -3 4334.07  314.07
  -2   2  -3 4585.94  314.37
   2  -2   3 3769.12  314.47
   2  -2   3 4042.40  318.37
  -3   2  -3  950.70   69.99
  -3   2  -3  934.11   70.59
  -3   2  -3  848.42   70.29
  -3   2  -3  998.40   72.09
   3  -2   3  964.90   74.69
   3  -2   3  876.41   69.89
   3  -2   3  913.01   69.99
   3  -2   3  999.10   71.09
   3  -2   3  835.92   70.09
  -4   2  -3 5625.14  422.46
  -4   2  -3 5583.44  420.26
  -4   2  -3 4780.02  420.46
  -4   2  -3 5045.50  420.66
   4  -2   3 6084.39  420.06
   4  -2   3 6424.66  425.66
  -5   2  -3  835.42   65.29
  -5   2  -3  831.02   63.69
  -5   2  -3  845.32   64.59
  -5   2  -3  810.12   66.89
  -5   2  -3  812.12   65.09
   5  -2   3  774.62   64.09
   5  -2   3  932.11   64.29
   5  -2   3  991.70   65.69
   5  -2   3  736.73   63.69
  -6   2  -3  119.89   11.60
  -6   2  -3  114.89   13.50
  -6   2  -3  114.69    9.60
  -6   2  -3  111.99   11.30
  -6   2  -3  110.79   11.60
  -6   2  -3  106.79   11.80
   6  -2   3  121.39    9.60
   6  -2   3  120.49   10.00
  -7   2  -3  118.09   15.30
  -7   2  -3  126.49   13.70
  -7   2  -3  144.79   13.40
  -7   2  -3  133.39   10.90
  -7   2  -3   99.79   16.30
   7  -2   3  146.79   11.20
   7  -2   3  124.09   11.20
   7  -2   3  106.99   10.80
   7  -2   3  145.69   12.90
  -8   2  -3  206.88   17.00
  -8   2  -3  142.69   17.40
  -8   2  -3  170.08   14.60
   8  -2   3  176.78   16.40
   8  -2   3  195.98   15.00
   8  -2   3  176.78   15.00
  -9   2  -3  146.79   13.90
  -9   2  -3  159.08   17.30
  -9   2  -3  181.78   13.50
  -9   2  -3  189.38   13.40
   9  -2   3  137.39   13.30
   9  -2   3  165.18   13.70
   9  -2   3  176.28   13.70
   9  -2   3  147.59   15.20
 -10   2  -3    2.80    1.60
 -10   2  -3    0.60    1.60
  10  -2   3    1.50    1.10
  10  -2   3    1.80    1.10
  10   1  -3   73.39    6.90
  10   1  -3   80.89    7.90
 -10  -1   3   96.79    7.50
 -10  -1   3   91.39    9.20
   9   1  -3  189.58   15.80
   9   1  -3  163.48   15.10
   9   1  -3  187.58   14.80
   9   1  -3  158.98   18.70
  -9  -1   3  214.78   17.60
  -9  -1   3  158.38   21.70
  -9  -1   3  219.68   15.40
  -9  -1   3  203.48   18.10
   8   1  -3  406.06   31.70
   8   1  -3  366.36   34.70
   8   1  -3  425.76   32.70
   8   1  -3  446.66   31.70
   8   1  -3  381.76   31.90
  -8  -1   3  444.26   34.60
  -8  -1   3  400.46   36.60
  -8  -1   3  434.06   32.20
   7   1  -3   14.10    4.30
   7   1  -3   19.70    2.20
   7   1  -3   17.50    2.30
   7   1  -3   11.70    2.40
   7   1  -3   16.80    3.00
   7   1  -3   14.40    2.10
  -7  -1   3   20.50    5.10
  -7  -1   3   29.00    7.30
  -7  -1   3   13.80    3.50
  -7  -1   3   13.90    2.50
  -7  -1   3   15.70    5.40
   6   1  -3 1353.96   99.79
   6   1  -3 1249.38  100.09
   6   1  -3 1455.05   99.99
   6   1  -3 1430.76  100.59
   6   1  -3 1222.98  102.19
   6   1  -3 1509.25   99.99
  -6  -1   3 1306.07  101.39
  -6  -1   3 1273.57  103.39
  -6  -1   3 1091.69   99.99
   5   1  -3  238.18   20.10
   5   1  -3  281.07   19.70
   5   1  -3  218.98   21.40
   5   1  -3  288.87   19.70
   5   1  -3  260.77   19.80
   5   1  -3  249.78   19.50
  -5  -1   3  223.88   22.30
   4   1  -3  449.56   40.90
   4   1  -3  486.85   39.30
   4   1  -3  528.55   39.50
   4   1  -3  578.44   39.60
   4   1  -3  579.04   39.60
   4   1  -3  518.75   39.40
  -4  -1   3  489.05   41.70
   3   1  -3  548.25   41.00
   3   1  -3  528.65   41.10
   3   1  -3  505.85   41.00
   3   1  -3  483.05   42.30
  -3  -1   3  647.04   42.90
  -3  -1   3  549.65   42.90
   1   1  -3 1161.18   78.79
   1   1  -3  921.61   77.79
   1   1  -3  883.01   80.39
   1   1  -3 1125.09   77.89
  -1  -1   3  942.01   77.99
  -1  -1   3 1172.38   79.49
   0   1  -3  366.76   28.60
   0   1  -3  365.06   28.50
   0  -1   3  375.46   30.20
   0  -1   3  386.76   28.50
   0  -1   3  382.06   28.50
  -1   1  -3  286.67   23.10
  -1   1  -3  297.97   22.90
   1  -1   3  320.97   23.20
   1  -1   3  286.17   22.90
   1  -1   3  307.77   25.10
   2  -1   3  119.09   13.30
  -3   1  -3  850.51   68.39
  -3   1  -3  869.21   67.69
  -3   1  -3  858.61   69.09
  -3   1  -3  839.32   68.39
  -3   1  -3  910.21   68.19
   3  -1   3  821.72   67.79
   3  -1   3 1053.39   68.89
   3  -1   3  976.80   68.19
  -4   1  -3  150.18   11.60
  -4   1  -3  142.99   13.40
  -4   1  -3  154.58   12.40
  -4   1  -3  141.29   12.60
  -4   1  -3  145.49   12.50
   4  -1   3  144.39   11.80
   4  -1   3  177.18   13.20
   4  -1   3  142.49   11.70
   4  -1   3  137.29   11.50
  -5   1  -3  573.24   44.30
  -5   1  -3  550.64   43.30
  -5   1  -3  564.94   44.80
  -5   1  -3  559.44   44.60
  -5   1  -3  524.75   45.60
   5  -1   3  499.05   43.50
   5  -1   3  657.63   46.60
   5  -1   3  637.14   43.90
   5  -1   3  506.95   43.20
   5  -1   3  629.24   45.10
  -6   1  -3  400.16   35.90
  -6   1  -3  435.06   34.70
  -6   1  -3  436.06   35.00
  -6   1  -3  431.96   33.00
  -6   1  -3  450.55   34.70
   6  -1   3  467.55   34.90
   6  -1   3  487.45   33.50
   6  -1   3  377.26   32.80
   6  -1   3  447.26   33.50
   6  -1   3  363.96   33.20
  -7   1  -3  321.07   26.70
  -7   1  -3  266.77   25.50
  -7   1  -3  332.47   24.60
  -7   1  -3  299.07   26.90
  -7   1  -3  288.07   28.20
  -7   1  -3  304.97   27.30
   7  -1   3  363.06   25.00
   7  -1   3  343.27   25.10
   7  -1   3  269.67   24.70
   7  -1   3  333.97   26.50
  -8   1  -3    9.10    2.10
  -8   1  -3   11.80    2.80
  -8   1  -3    6.80    3.70
  -8   1  -3   19.40    7.30
  -8   1  -3   17.60    5.90
   8  -1   3   14.00    2.70
   8  -1   3    3.90    9.60
   8  -1   3   13.10    2.80
   8  -1   3   10.60    3.60
   8  -1   3   13.80    2.60
  -9   1  -3   10.00    5.20
  -9   1  -3    8.50    2.10
  -9   1  -3   16.10    6.40
  -9   1  -3    5.80    1.60
   9  -1   3    5.40    1.70
   9  -1   3    6.40    2.00
   9  -1   3    9.40    2.10
 -10   1  -3   -0.30   22.50
 -10   1  -3    8.10    1.90
 -10   1  -3    6.60    1.50
  10  -1   3    4.30    1.80
  10  -1   3    7.50    1.70
  10  -1   3    6.00    1.60
  10   0  -3    0.20    1.30
  10   0  -3   -1.00    0.90
 -10   0   3    1.50    1.10
 -10   0   3   -2.00    3.20
   9   0  -3 1871.31  143.49
   9   0  -3 1902.51  142.89
   9   0  -3 1693.63  142.59
  -9   0   3 1769.32  148.09
  -9   0   3 1914.51  145.79
  -9   0   3 2063.09  143.29
  -9   0   3 2036.50  145.69
   8   0  -3    1.70    1.00
   8   0  -3   -0.50    3.50
   8   0  -3   -0.30    0.90
   8   0  -3   -0.10    0.70
   8   0  -3    0.90    1.20
  -8   0   3   -0.70    1.00
  -8   0   3    3.20    2.90
  -8   0   3   -0.10    3.40
  -8   0   3    5.30    5.00
   7   0  -3  156.38   13.50
   7   0  -3  143.69   12.60
   7   0  -3  159.88   12.60
   7   0  -3  184.98   13.10
   7   0  -3  148.49   12.30
   7   0  -3  131.79   14.40
  -7   0   3  160.58   15.10
  -7   0   3  156.48   14.60
  -7   0   3  159.58   12.90
  -7   0   3  162.58   15.20
  -7   0   3  156.18   17.20
   6   0  -3    2.30    2.00
   6   0  -3    3.20    1.10
   6   0  -3    1.20    1.40
   6   0  -3   -1.40    1.00
   6   0  -3   -0.50    0.60
  -6   0   3    0.60    3.00
  -6   0   3   -0.50    1.00
  -6   0   3    0.80    1.50
  -6   0   3   -0.80    3.60
  -5   0   3 6339.57  478.95
   4   0  -3    0.00    0.50
   4   0  -3    0.80    0.80
   4   0  -3    0.40    0.50
   4   0  -3    0.70    0.60
   4   0  -3    0.40    1.70
   4   0  -3    0.60    0.90
   4   0  -3    1.20    0.80
   4   0  -3    2.00    1.40
   4   0  -3    0.10    0.90
  -4   0   3    2.00    2.50
  -4   0   3    0.00    0.90
  -4   0   3   -0.30    4.40
   3   0  -3 1569.64  107.89
   3   0  -3 1538.15  107.79
   3   0  -3 1393.16  107.29
  -3   0   3 1392.76  109.79
  -3   0   3 1232.58  109.79
   2   0  -3    2.70    0.80
   2   0  -3    0.00    0.50
   2   0  -3    2.70    2.10
  -2   0   3    4.20    5.00
  -2   0   3    1.10    3.40
  -2   0   3   -1.70    1.60
   0   0  -3    4.90    2.40
   0   0   3    4.20    0.90
   0   0   3    2.50    2.00
   1   0   3    3.40   23.50
  -2   0  -3    0.30    1.20
  -2   0  -3    0.40    0.70
  -2   0  -3    1.40    1.00
  -2   0  -3    0.60    0.80
  -2   0  -3   -0.80    1.60
   2   0   3   -0.60    0.80
   2   0   3   -0.60    2.20
   2   0   3    0.40    0.90
   2   0   3    2.60    4.80
  -3   0  -3 1939.61  152.58
  -3   0  -3 2011.50  152.28
  -3   0  -3 1932.91  152.38
  -3   0  -3 1973.70  151.88
  -3   0  -3 1936.01  152.38
   3   0   3 2066.59  152.38
   3   0   3 1974.10  151.88
   3   0   3 2137.49  152.48
   3   0   3 1997.60  152.18
   3   0   3 2213.98  152.88
   4   0   3    0.50    4.00
  -5   0  -3 3624.74  256.47
  -5   0  -3 3357.26  258.17
  -5   0  -3 3591.84  257.87
  -5   0  -3 3602.54  257.57
   5   0   3 3260.47  257.37
   5   0   3 3344.57  256.37
   5   0   3 3323.27  257.87
   5   0   3 3106.29  257.97
   5   0   3 3479.35  256.77
  -6   0  -3    1.80    2.80
  -6   0  -3    0.20    0.90
  -6   0  -3   -0.70    1.60
  -6   0  -3    0.80    2.40
  -6   0  -3    1.50    1.60
  -6   0  -3   -0.50    2.70
   6   0   3   -0.20    0.80
   6   0   3    3.10    2.50
   6   0   3    2.80    1.40
   6   0   3    0.50    1.90
   6   0   3    0.20    1.10
   6   0   3    0.60    1.20
  -7   0  -3  160.58   15.90
  -7   0  -3  149.19   16.10
  -7   0  -3  153.88   14.30
  -7   0  -3  151.78   14.60
  -7   0  -3  150.98   12.40
   7   0   3  134.39   12.90
   7   0   3  154.38   12.80
   7   0   3  151.38   12.20
   7   0   3  166.38   13.00
   7   0   3  155.38   22.70
  -8   0  -3    1.90    2.60
  -8   0  -3    0.10    1.10
  -8   0  -3    0.20    3.30
  -8   0  -3   -0.80    2.70
   8   0   3   -0.90    1.40
   8   0   3    1.70    1.40
   8   0   3    1.80    8.60
   8   0   3    0.50    1.30
   8   0   3    0.70    0.90
  -9   0  -3  227.78   17.80
  -9   0  -3  214.98   20.90
  -9   0  -3  241.48   20.30
   9   0   3  196.58   18.20
   9   0   3  227.88   17.90
 -10   0  -3    0.40    1.00
  10   0   3    0.90    1.00
  10   0   3    0.00    1.40
  10  -1  -3   86.39    8.20
  10  -1  -3   91.79    7.80
 -10   1   3   96.19    7.90
 -10   1   3   93.19    9.90
   9  -1  -3  193.48   16.70
   9  -1  -3  208.88   17.00
  -9   1   3  224.08   19.30
  -9   1   3  206.78   19.60
  -9   1   3  217.28   16.90
  -9   1   3  202.58   22.80
   8  -1  -3  447.36   36.00
   8  -1  -3  480.65   36.20
   8  -1  -3  437.96   37.00
  -8   1   3  512.45   38.90
  -8   1   3  443.26   41.60
  -8   1   3  473.35   36.20
  -8   1   3  458.75   38.60
   7  -1  -3   14.60    3.80
   7  -1  -3   17.60    3.40
   7  -1  -3   13.30    1.90
   7  -1  -3   18.90    2.30
   7  -1  -3   18.30    2.50
  -7   1   3   14.00    4.80
  -7   1   3   16.70    2.80
  -7   1   3   16.20    3.80
  -7   1   3   18.50    4.50
  -7   1   3   11.00    5.20
   6  -1  -3 1650.73  108.99
   6  -1  -3 1296.57  108.89
   6  -1  -3 1398.06  107.99
   6  -1  -3 1216.08  107.89
   6  -1  -3 1600.14  107.89
   6  -1  -3 1297.87  107.59
   6  -1  -3 1441.86  108.49
  -6   1   3 1454.95  109.99
  -6   1   3 1414.46  108.29
  -6   1   3 1362.96  112.89
  -6   1   3 1575.44  110.99
   5  -1  -3  257.27   19.70
   5  -1  -3  261.47   19.40
   5  -1  -3  236.98   18.90
   5  -1  -3  221.58   18.70
   5  -1  -3  271.07   19.90
   5  -1  -3  222.08   19.00
   5  -1  -3  270.07   19.20
  -5   1   3  240.28   19.40
  -5   1   3  231.88   21.40
  -5   1   3  220.68   22.90
  -5   1   3  242.58   20.50
   4  -1  -3  474.95   31.20
   4  -1  -3  471.05   30.80
   4  -1  -3  368.36   31.60
   4  -1  -3  355.86   31.00
  -4   1   3  360.36   31.30
  -4   1   3  367.76   34.40
  -4   1   3  380.66   33.40
  -4   1   3  461.65   32.30
  -3   1   3  325.07   29.10
  -3   1   3  399.26   30.30
  -3   1   3  342.07   27.30
   2  -1  -3 2435.06  185.48
   1  -1  -3 1018.20   72.49
   1  -1  -3  916.41   72.09
  -1   1   3  983.90   73.59
  -1   1   3 1024.60   72.39
  -1   1   3  839.32   76.89
   0  -1  -3  387.96   27.70
   0  -1  -3  354.36   28.00
   0  -1  -3  380.36   27.90
   0   1   3  389.26   28.00
   0   1   3  315.37   32.40
   0   1   3  359.96   28.30
  -1  -1  -3  281.07   21.90
  -1  -1  -3  284.87   21.80
  -1  -1  -3  273.87   21.90
   1   1   3  299.37   22.10
   1   1   3  293.67   26.70
   2   1   3   55.69   26.00
  -3  -1  -3  839.02   63.19
  -3  -1  -3  839.62   63.19
  -3  -1  -3  803.82   63.09
  -3  -1  -3  796.52   62.79
   3   1   3  858.61   63.79
   3   1   3  768.02   65.49
   3   1   3  825.72   62.89
   3   1   3  865.11   62.79
   3   1   3  868.41   62.59
  -4  -1  -3  114.59   12.30
  -4  -1  -3  144.39   12.00
  -4  -1  -3  143.09   11.10
  -4  -1  -3  138.79   11.90
  -4  -1  -3  142.89   11.80
  -4  -1  -3  132.39   11.70
   4   1   3  159.78   11.40
   4   1   3  136.99   12.40
   4   1   3  148.09   11.50
   4   1   3  147.39   11.10
   4   1   3  140.59   11.20
  -5  -1  -3  501.25   40.70
  -5  -1  -3  527.65   40.60
  -5  -1  -3  551.44   40.80
  -5  -1  -3  512.15   39.50
  -5  -1  -3  490.75   40.50
   5   1   3  508.35   39.70
   5   1   3  596.54   40.00
   5   1   3  511.05   39.50
   5   1   3  542.85   49.70
   5   1   3  504.95   41.20
   5   1   3  550.84   40.10
   5   1   3  439.36   40.20
  -6  -1  -3  410.06   31.50
  -6  -1  -3  430.86   32.00
  -6  -1  -3  396.96   31.80
  -6  -1  -3  410.26   30.00
  -6  -1  -3  369.06   31.50
   6   1   3  399.76   30.80
   6   1   3  371.06   30.30
   6   1   3  397.96   30.20
   6   1   3  407.56   29.90
   6   1   3  390.36   40.20
   6   1   3  345.27   30.60
   6   1   3  352.76   31.80
  -7  -1  -3  286.47   24.70
  -7  -1  -3  297.87   22.50
  -7  -1  -3  313.87   24.50
  -7  -1  -3  334.27   26.10
   7   1   3  300.37   22.70
   7   1   3  248.88   24.70
   7   1   3  293.17   32.90
   7   1   3  272.67   23.30
   7   1   3  252.27   22.70
   7   1   3  288.57   22.30
  -8  -1  -3    8.70    3.90
  -8  -1  -3   18.80    5.70
  -8  -1  -3    9.70    1.90
   8   1   3    7.30    1.50
   8   1   3   11.90    2.30
   8   1   3    9.10    2.70
   8   1   3    7.60    8.80
   8   1   3    6.60    1.90
  -9  -1  -3   10.80    4.80
  -9  -1  -3    6.00    1.60
  -9  -1  -3   12.60    5.60
   9   1   3    7.00    1.40
   9   1   3    3.10    2.20
 -10  -1  -3   13.30    5.10
 -10  -1  -3    5.20    1.30
  10   1   3    4.80    2.10
  10  -2  -3    5.20    1.90
  10  -2  -3    4.10    1.30
 -10   2   3    1.40    1.60
 -10   2   3    3.40    1.30
   9  -2  -3   59.09    5.60
   9  -2  -3   48.60    8.20
   9  -2  -3   50.39    5.40
  -9   2   3   61.19   13.20
  -9   2   3   47.20    8.50
  -9   2   3   65.49    5.50
  -9   2   3   55.69    8.10
   8  -2  -3  286.07   25.60
   8  -2  -3  347.97   25.80
   8  -2  -3  341.67   27.20
  -8   2   3  329.07   28.40
  -8   2   3  330.77   28.80
  -8   2   3  301.57   32.10
  -8   2   3  346.77   25.90
   7  -2  -3  711.83   50.99
   7  -2  -3  750.52   52.39
   7  -2  -3  599.84   50.89
  -7   2   3  705.83   51.29
  -7   2   3  640.14   53.69
  -7   2   3  610.14   53.09
  -7   2   3  666.33   53.79
  -7   2   3  613.64   57.39
   6  -2  -3 1147.79   79.79
   6  -2  -3 1083.09   80.49
   6  -2  -3 1053.99   80.09
   6  -2  -3 1014.70   80.69
   6  -2  -3 1035.90   79.99
   6  -2  -3 1133.59   81.29
  -6   2   3 1025.80   82.29
  -6   2   3 1032.60   82.59
  -6   2   3  961.90   85.79
  -6   2   3 1124.99   81.39
  -6   2   3  962.60   80.19
   5  -2  -3  848.92   67.39
   5  -2  -3  931.41   66.39
  -5   2   3  866.21   68.19
  -5   2   3  842.02   66.59
  -5   2   3  901.01   68.79
  -5   2   3  850.11   71.69
   4  -2  -3 2547.84  194.08
   4  -2  -3 2532.55  193.88
  -4   2   3 2392.86  197.68
  -4   2   3 2716.03  195.68
  -4   2   3 2640.64  194.98
  -4   2   3 2603.84  193.88
   3  -2  -3 1847.82  163.68
  -3   2   3 2357.26  164.88
  -3   2   3 2285.17  164.28
  -3   2   3 2064.29  163.78
  -3   2   3 2305.97  163.68
  -3   2   3 2178.48  166.58
  -2   2   3 3970.80  310.37
  -2   2   3 4057.39  312.17
  -2   2   3 4359.06  310.47
   1  -2  -3  220.68   18.00
   1  -2  -3  208.18   17.40
  -1   2   3  243.88   18.90
  -1   2   3  251.17   17.80
   0  -2  -3 2232.68  179.48
   0  -2  -3 2331.47  179.98
   0  -2  -3 2331.67  179.68
   0   2   3 2451.35  179.78
   0   2   3 2603.44  180.38
  -1  -2  -3   14.10    1.80
  -1  -2  -3   13.10    1.40
   1   2   3   10.00    7.70
   1   2   3   14.30    2.10
   1   2   3   14.90    2.20
   1   2   3   18.30    3.10
  -2  -2  -3 4418.66  309.57
   2   2   3 3750.22  319.87
   2   2   3 4164.08  311.27
  -3  -2  -3  909.31   69.19
  -3  -2  -3  910.81   69.29
  -3  -2  -3  890.21   68.99
   3   2   3  907.61   68.69
   3   2   3  950.00   68.69
   3   2   3  901.01   69.09
   3   2   3  832.52   70.39
   3   2   3  984.10   81.39
   3   2   3  918.91   70.29
  -4  -2  -3 5239.78  380.86
  -4  -2  -3 5049.69  379.86
  -4  -2  -3 5004.90  380.86
   4   2   3 5298.77  392.86
   4   2   3 5045.10  381.96
   4   2   3 4718.43  381.66
  -5  -2  -3  754.12   56.49
  -5  -2  -3  720.53   57.89
  -5  -2  -3  751.32   57.79
  -5  -2  -3  759.82   57.49
   5   2   3  807.52   57.39
   5   2   3  774.22   56.59
   5   2   3  694.93   57.99
   5   2   3  748.43   56.69
   5   2   3  700.33   56.59
   5   2   3  718.03   67.69
   5   2   3  758.02   59.09
  -6  -2  -3  113.59   11.50
  -6  -2  -3  104.89   10.30
  -6  -2  -3  106.59    8.50
  -6  -2  -3  101.19    9.70
   6   2   3  106.19    9.60
   6   2   3   91.69   11.20
   6   2   3  102.29    8.70
   6   2   3  102.29    8.50
   6   2   3   96.59   18.10
  -7  -2  -3  132.19   11.90
  -7  -2  -3  121.49   10.10
  -7  -2  -3  116.19   12.30
   7   2   3  118.59   10.20
   7   2   3  111.69   13.30
   7   2   3  123.79   20.20
   7   2   3  108.59   11.20
   7   2   3  135.09   10.10
  -8  -2  -3  137.19   14.90
  -8  -2  -3  165.58   14.40
  -8  -2  -3  153.88   12.30
   8   2   3  158.08   22.90
   8   2   3  124.39   13.30
   8   2   3  156.88   12.20
  -9  -2  -3  169.88   14.70
  -9  -2  -3  141.79   16.50
  -9  -2  -3  158.38   12.60
   9   2   3  159.48   12.40
   9   2   3  132.59   13.40
 -10  -2  -3    1.50    0.90
  10   2   3   -0.50    1.30
  10   2   3    1.10    0.70
   9  -3  -3  133.59   11.50
   9  -3  -3  142.29   11.50
   8  -3  -3  265.47   19.50
   8  -3  -3  268.57   21.40
   8  -3  -3  213.88   19.50
  -8   3   3  227.88   27.00
  -8   3   3  239.08   23.20
   7  -3  -3  609.24   49.70
   7  -3  -3  735.53   51.59
   7  -3  -3  694.23   49.80
  -7   3   3  592.74   52.29
  -7   3   3  576.94   56.89
   6  -3  -3   13.20   11.20
   6  -3  -3   22.90    4.30
   6  -3  -3   19.00    2.90
   6  -3  -3   26.80    3.40
   6  -3  -3   23.30    2.90
   6  -3  -3   -1.10   12.20
  -6   3   3   18.40    5.10
  -6   3   3   19.30    3.00
   5  -3  -3 1029.50   86.79
   5  -3  -3 1277.77   87.39
  -5   3   3 1154.28   86.69
  -5   3   3 1208.98   88.49
  -5   3   3 1047.90   92.49
   4  -3  -3    5.00    2.00
   4  -3  -3    8.70    2.60
   4  -3  -3   -2.10    7.50
   4  -3  -3    3.80    1.50
  -4   3   3    3.60    3.10
  -4   3   3    5.10    2.10
  -4   3   3    7.20    5.30
  -4   3   3    2.90    3.10
   3  -3  -3    6.20    7.70
   3  -3  -3   12.40    2.40
   3  -3  -3   14.30    2.20
  -3   3   3   11.60    5.30
  -3   3   3   11.30    4.00
  -3   3   3   13.10    2.30
  -3   3   3   11.30    2.10
  -3   3   3   12.00    4.10
   2  -3  -3  249.08   21.10
   2  -3  -3  255.57   21.50
  -2   3   3  308.37   21.70
  -2   3   3  253.37   26.60
  -2   3   3  242.58   23.70
  -2   3   3  332.67   23.80
   1  -3  -3 1623.34  138.39
   1  -3  -3 1767.32  136.19
   1  -3  -3 1795.12  136.79
  -1   3   3 1837.92  139.29
  -1   3   3 2059.29  136.19
  -1   3   3 1555.94  142.69
  -1   3   3 2010.30  136.79
   0  -3  -3  794.82   59.19
   0  -3  -3  803.82   59.19
   0  -3  -3  789.22   59.79
   0  -3  -3  727.73   58.99
   0   3   3  827.42   62.29
   0   3   3  670.23   67.19
   0   3   3  863.11   59.89
  -1  -3  -3 2655.73  202.28
  -1  -3  -3 2719.63  201.48
  -1  -3  -3 2828.32  201.88
   1   3   3 2276.87  211.98
   1   3   3 2867.81  202.18
   1   3   3 2710.43  204.28
  -2  -3  -3 1932.21  142.39
   2   3   3 2076.09  144.19
   2   3   3 1930.61  142.49
   2   3   3 1685.93  142.09
   2   3   3 1711.03  155.08
   2   3   3 2049.99  141.89
   2   3   3 1840.82  144.39
   2   3   3 1837.82  142.09
  -3  -3  -3 3267.97  260.87
  -3  -3  -3 3308.87  260.87
  -3  -3  -3 3463.55  261.37
   3   3   3 3568.94  276.67
   3   3   3 3967.80  260.77
   3   3   3 3444.06  262.97
   3   3   3 3374.76  261.27
   3   3   3 3233.28  263.07
   3   3   3 3586.34  260.77
  -4  -3  -3  130.69   10.60
  -4  -3  -3  130.69   12.00
  -4  -3  -3  133.49   11.20
  -4  -3  -3  138.39   11.50
   4   3   3  136.19   10.90
   4   3   3  140.69   10.90
   4   3   3  147.79   10.80
   4   3   3  133.19   11.60
   4   3   3  139.19   13.40
   4   3   3  120.49   13.10
   4   3   3  146.79   23.70
  -5  -3  -3   22.30    4.40
  -5  -3  -3   25.10    4.40
  -5  -3  -3   31.20    2.70
  -5  -3  -3   22.70    3.30
   5   3   3   28.80    3.90
   5   3   3   23.80    2.70
   5   3   3   25.50    2.80
   5   3   3   30.30    5.90
   5   3   3   19.60    9.90
   5   3   3   20.70    4.90
   5   3   3   27.20    2.90
  -6  -3  -3    4.40    1.20
  -6  -3  -3   -0.20    5.10
  -6  -3  -3    6.70    3.30
  -6  -3  -3    0.40    3.10
   6   3   3    1.70    1.20
   6   3   3    4.60    2.20
   6   3   3    3.80    1.40
   6   3   3    2.90    6.90
   6   3   3   -1.00    3.30
  -7  -3  -3   91.59    8.80
  -7  -3  -3   77.09   10.30
  -7  -3  -3   79.79    7.10
   7   3   3   84.09    7.20
   7   3   3   81.39   11.80
   7   3   3   80.19    7.30
   7   3   3   80.09   17.70
   7   3   3   79.09    8.70
  -8  -3  -3  272.87   32.00
  -8  -3  -3  349.67   27.40
  -8  -3  -3  375.96   29.40
   8   3   3  348.17   37.60
   8   3   3  353.06   27.60
   8   3   3  387.76   27.50
  -9  -3  -3    0.90    0.90
   9   3   3    1.20    0.80
   9   3   3    0.30    1.60
   9  -4  -3    0.50    1.10
   9  -4  -3    2.00    1.10
   9  -4  -3    0.30    0.90
  -9   4   3    1.00    1.50
   8  -4  -3  508.35   42.60
   8  -4  -3  516.05   40.70
   8  -4  -3  590.24   41.70
  -8   4   3  483.95   48.70
   7  -4  -3  245.48   21.70
   7  -4  -3  244.28   19.90
   7  -4  -3  274.97   20.60
  -7   4   3  209.18   27.90
   6  -4  -3  237.38   19.00
   6  -4  -3  209.48   19.10
   6  -4  -3  264.67   19.50
   6  -4  -3  257.87   19.50
   6  -4  -3  252.97   21.00
  -6   4   3  181.78   25.50
   5  -4  -3  387.66   28.60
   5  -4  -3  315.77   28.00
  -5   4   3  391.16   35.20
   4  -4  -3    4.10    1.70
   4  -4  -3    3.40    1.40
   4  -4  -3    4.00    1.50
   4  -4  -3    0.00    9.20
   4  -4  -3    5.40    2.50
  -4   4   3   11.90    6.60
  -4   4   3    4.20    3.90
  -4   4   3    8.60    4.10
   3  -4  -3  108.09    8.80
   3  -4  -3   89.69    8.20
  -3   4   3   93.29   11.50
   2  -4  -3   11.00    2.10
   2  -4  -3   16.10    9.80
   2  -4  -3   13.00    3.50
   2  -4  -3   11.60    1.80
  -2   4   3   10.60    5.80
  -2   4   3    8.70    3.90
  -2   4   3   17.40    4.20
   1  -4  -3  290.67   23.70
   1  -4  -3  306.27   23.10
  -1   4   3  323.77   32.60
  -1   4   3  260.27   23.30
  -1   4   3  346.07   27.70
   0  -4  -3  937.21   69.39
   0  -4  -3  937.61   70.29
   0  -4  -3  861.01   72.29
   0   4   3 1039.70   73.99
   0   4   3  796.42   69.79
   0   4   3 1030.80   70.29
   0   4   3  836.42   80.49
  -1  -4  -3  380.76   28.90
  -1  -4  -3  360.36   28.90
  -1  -4  -3  383.16   29.90
   1   4   3  422.96   28.90
   1   4   3  390.66   32.70
   1   4   3  401.56   29.80
   1   4   3  330.47   41.30
   1   4   3  351.36   29.30
  -2  -4  -3 1336.77   99.69
  -2  -4  -3 1231.78   99.09
  -2  -4  -3 1295.67  100.29
  -2  -4  -3 1212.48   99.09
   2   4   3 1366.46   99.19
   2   4   3 1267.27  102.59
   2   4   3 1366.36  100.09
   2   4   3 1522.85   99.39
   2   4   3 1183.28  115.19
   2   4   3 1345.27   99.49
  -3  -4  -3   -2.50    2.20
  -3  -4  -3    1.20    1.60
  -3  -4  -3   -0.60    0.70
  -3  -4  -3    3.30    6.60
   3   4   3    0.20    0.60
   3   4   3   -0.70    1.00
   3   4   3    0.00    1.40
   3   4   3    1.50    0.90
   3   4   3    1.90    2.40
   3   4   3    3.20    8.10
   3   4   3    0.50    2.30
  -4  -4  -3  528.85   44.40
   4   4   3  574.64   43.20
   4   4   3  573.44   46.70
   4   4   3  555.94   59.39
   4   4   3  503.65   45.90
   4   4   3  562.64   44.10
   4   4   3  636.94   43.20
  -5  -4  -3   70.29   10.30
  -5  -4  -3   74.59    6.70
   5   4   3   83.79    7.00
   5   4   3   80.59   10.80
   5   4   3   88.39   18.80
   5   4   3   85.39    8.30
   5   4   3   86.49    7.10
   5   4   3   78.39    9.60
  -6  -4  -3  190.28   15.60
   6   4   3  174.38   27.10
   6   4   3  197.28   15.90
   6   4   3  214.78   17.60
   6   4   3  202.18   20.80
   6   4   3  203.28   15.90
  -7  -4  -3  216.68   16.90
   7   4   3  223.28   17.20
   7   4   3  183.88   18.60
   7   4   3  236.48   17.20
   7   4   3  198.48   27.50
  -8  -4  -3    1.10    0.90
  -8  -4  -3   -2.30   15.80
  -8  -4  -3    0.20    1.50
   8   4   3    1.10    1.10
   8   4   3    2.50    7.90
   8   4   3   -1.80    1.80
   8  -5  -3   80.39    6.60
   8  -5  -3   75.99    6.90
   8  -5  -3   87.79    6.80
  -8   5   3   62.99    7.50
  -8   5   3   70.29    7.40
   7  -5  -3  115.69    9.40
   7  -5  -3  105.29    9.00
   7  -5  -3   99.49    9.50
   6  -5  -3   12.60    3.80
   6  -5  -3   12.30    2.70
   6  -5  -3    7.30   13.80
   6  -5  -3    9.20    2.00
   6  -5  -3   10.30    2.10
   5  -5  -3   89.59    9.90
   5  -5  -3   94.89    7.90
  -5   5   3   74.69    8.80
   4  -5  -3   15.70    3.00
   4  -5  -3   -1.10   10.60
   4  -5  -3   17.20    4.70
   4  -5  -3   15.60    2.80
   4  -5  -3   23.90    3.70
  -4   5   3   33.40   10.10
  -4   5   3   23.80    5.50
  -4   5   3   18.90    3.90
   3  -5  -3  140.59   11.80
   3  -5  -3  111.09   13.30
  -3   5   3  155.88   12.40
  -3   5   3  168.78   16.20
   2  -5  -3   95.19    8.60
   2  -5  -3  102.59    9.40
  -2   5   3  104.09   13.10
  -2   5   3   97.39    9.00
  -2   5   3  120.99   17.50
   1  -5  -3  946.11   78.89
   1  -5  -3 1014.90   79.69
  -1   5   3 1143.79   84.79
  -1   5   3 1122.99   79.49
  -1   5   3 1077.59   91.09
  -1   5   3  966.00   79.19
   0  -5  -3  247.28   21.00
   0  -5  -3  245.88   20.10
   0   5   3  275.27   20.90
   0   5   3  317.47   26.00
   0   5   3  235.38   20.40
   0   5   3  256.87   33.00
  -1  -5  -3  155.68   14.10
  -1  -5  -3  165.58   13.00
   1   5   3  157.88   13.40
   1   5   3  173.08   13.90
   1   5   3  171.88   17.60
   1   5   3  167.18   27.60
  -2  -5  -3    8.70    1.60
  -2  -5  -3    4.10    8.80
  -2  -5  -3    7.60    2.80
   2   5   3   11.40    4.60
   2   5   3   10.60    2.60
   2   5   3   10.60    2.00
   2   5   3   12.20   11.50
  -3  -5  -3 1536.05  115.59
  -3  -5  -3 1454.45  113.59
   3   5   3 1511.45  113.69
   3   5   3 1534.55  114.99
   3   5   3 1414.96  117.49
   3   5   3 1629.14  136.99
  -4  -5  -3  280.77   24.40
   4   5   3  254.17   25.40
   4   5   3  293.37   23.60
   4   5   3  299.27   22.20
   4   5   3  308.77   40.10
  -5  -5  -3  246.18   24.90
   5   5   3  264.27   25.00
   5   5   3  314.97   37.60
   5   5   3  299.67   22.30
   5   5   3  305.37   23.90
  -6  -5  -3    2.70    7.30
  -6  -5  -3   -5.30   17.10
   6   5   3   -2.50    3.00
   6   5   3    6.90    2.60
   6   5   3    7.90    1.50
   6   5   3    3.20    6.60
  -7  -5  -3  -23.40   20.70
   7   5   3   -0.70    2.00
   7   5   3    0.30    0.80
   7   5   3    3.00    7.20
   6  -6  -3   16.60    3.20
   6  -6  -3   19.00    2.60
   6  -6  -3   15.70   19.40
  -6   6   3   12.20    3.40
  -6   6   3   13.90    2.80
   5  -6  -3    5.40    4.80
   5  -6  -3    2.80    1.40
   5  -6  -3    2.00    1.40
   5  -6  -3    0.60   12.80
  -5   6   3   -0.60    1.50
  -5   6   3    3.30    1.60
   4  -6  -3  111.69   12.70
   4  -6  -3  116.69   10.40
  -4   6   3  137.09   13.20
  -4   6   3  129.19   11.40
  -4   6   3  116.69   10.50
   3  -6  -3 1155.08   98.89
  -3   6   3 1318.67   99.59
  -3   6   3 1400.46   98.69
  -3   6   3 1335.87  102.99
   2  -6  -3    1.50   13.60
   2  -6  -3    4.40    3.50
   2  -6  -3    4.70    1.70
  -2   6   3    7.90    6.10
  -2   6   3    8.10    2.30
  -2   6   3    8.60    5.00
   1  -6  -3   -2.80   14.00
   1  -6  -3    1.50    1.20
   1  -6  -3   -0.10    3.30
  -1   6   3    4.70    1.80
  -1   6   3    4.80    6.60
  -1   6   3    1.40    4.00
   0  -6  -3    0.80    3.70
   0  -6  -3    1.10   13.80
   0  -6  -3    0.10    1.10
   0   6   3    1.20    1.50
   0   6   3    6.20    8.40
   0   6   3    4.90    4.20
   0   6   3    0.20    1.20
  -1  -6  -3   47.40    5.40
   1   6   3   69.79   21.30
   1   6   3   76.59   10.70
   1   6   3   54.69    5.90
   1   6   3   62.99    5.50
  -2  -6  -3  121.19   11.70
   2   6   3  163.98   16.40
   2   6   3  156.48   12.70
   2   6   3  148.59   28.40
  -3  -6  -3  159.98   13.00
   4   6   3    1.70    2.70
   4   6   3    6.40    9.20
   4   6   3    1.60    1.60
   5   6   3   58.89    7.80
   5   6   3   79.09   17.20
   5   6   3   56.89    6.80
   6   6   3  107.49    8.70
   6   6   3  104.49   11.60
   6   6   3  106.39   17.20
   4  -7  -3   11.10    2.40
   4  -7  -3   11.20    2.10
  -4   7   3   13.10    2.70
   3  -7  -3    0.50    1.20
   3  -7  -3   -1.60   13.30
  -3   7   3    2.00    1.60
  -3   7   3    5.20    3.80
  -3   7   3    5.50    5.60
   2  -7  -3  125.49   11.80
  -2   7   3  125.39   15.20
  -2   7   3  157.58   12.00
   1  -7  -3   14.10   16.10
   1  -7  -3    6.30    2.00
  -1   7   3   12.50    2.40
  -1   7   3    9.80    6.50
  -1   7   3    8.00    4.30
   0  -7  -3    6.70   15.10
   0   7   3    9.00    5.10
   0   7   3    8.30    7.30
  -1  -7  -3  100.69    8.90
  -2  -7  -3   53.59    5.40
  -3  -7  -3   -1.90   18.10
   3   7   3   18.30    4.90
   3   7   3   10.10    8.80
   3   7   3   10.80    2.60
   3   7  -4  113.79    9.80
   3   7  -4  115.59   11.90
   3   7  -4  151.38   18.60
   3   7  -4  118.79   10.00
   2   7  -4   99.29    8.20
   2   7  -4   91.89    8.00
   2   7  -4   98.39   10.70
  -2  -7   4   88.39    7.90
   1   7  -4  365.56   29.80
   1   7  -4  330.57   26.70
   1   7  -4  347.07   26.70
  -1  -7   4  326.67   26.40
   0   7  -4   49.50    5.10
   0   7  -4   49.00    5.20
   0   7  -4   63.89    8.50
   0  -7   4   50.89    4.90
  -1   7  -4   14.60   10.20
  -1   7  -4    6.00    4.10
  -1   7  -4    1.60    1.30
  -1   7  -4    0.20    1.60
   1  -7   4    0.70    1.30
   1  -7   4    1.40    1.40
   1  -7   4    1.40   12.20
   1  -7   4   -3.50   13.50
  -2   7  -4   13.00    4.30
  -2   7  -4   13.50    3.00
  -2   7  -4   17.50    2.70
   2  -7   4   19.80    2.80
   2  -7   4   -1.70   13.20
   2  -7   4   24.50    3.10
  -3   7  -4    1.60    1.40
  -3   7  -4   -9.30    4.80
   3  -7   4    3.50    1.60
   3  -7   4    2.60    1.30
   3  -7   4   12.10   15.00
   6   6  -4   39.60    3.80
   6   6  -4   34.10    3.50
   6   6  -4   32.70    3.50
   5   6  -4   56.29   12.50
   5   6  -4   51.89    4.80
   5   6  -4   43.20    4.70
   5   6  -4   53.49    4.90
   5   6  -4   51.09    7.00
   4   6  -4    0.80    8.00
   4   6  -4    1.90    1.20
   4   6  -4    4.60    1.30
   4   6  -4    6.10    3.10
   4   6  -4    8.20    7.30
   4   6  -4    4.20    1.60
   3   6  -4   10.30    4.20
   3   6  -4    7.20    1.60
   3   6  -4    5.60    1.50
   3   6  -4    3.20    7.30
   3   6  -4    8.90    7.90
  -3  -6   4   14.00   18.70
  -3  -6   4   -9.30   11.80
   2   6  -4 2151.98  153.68
   2   6  -4 1876.01  139.29
   2   6  -4 1825.42  142.19
   2   6  -4 1732.83  138.99
  -2  -6   4 1662.93  138.79
   1   6  -4    9.60    2.30
   1   6  -4    8.90    9.00
   1   6  -4    8.80    2.10
   1   6  -4   17.00    4.80
  -1  -6   4   20.50   12.30
  -1  -6   4    9.60    2.00
  -1  -6   4   -4.20    9.90
  -1  -6   4    8.40    1.90
   0   6  -4  471.05   37.50
   0   6  -4  569.24   41.50
   0   6  -4  515.25   37.40
   0  -6   4  419.56   37.20
   0  -6   4  451.15   37.10
  -1   6  -4  521.75   39.60
  -1   6  -4  418.86   35.80
  -1   6  -4  502.95   36.00
   1  -6   4  431.76   38.20
   1  -6   4  468.05   35.70
   1  -6   4  422.66   35.80
  -2   6  -4  519.35   47.20
  -2   6  -4  604.74   50.09
  -2   6  -4  629.64   47.40
   2  -6   4  597.04   47.40
   2  -6   4  670.43   49.30
   2  -6   4  646.44   47.30
  -3   6  -4    0.90    2.90
  -3   6  -4    2.30    1.60
  -3   6  -4    2.70    1.60
   3  -6   4    3.80    1.80
   3  -6   4   13.30   11.80
   3  -6   4   13.80   14.40
   3  -6   4    4.30    1.80
   3  -6   4    2.70    4.70
  -4   6  -4    1.90    0.80
  -4   6  -4    2.30    1.50
  -4   6  -4   -0.40    1.70
   4  -6   4   15.30   14.20
   4  -6   4    2.40    1.40
   4  -6   4    2.70    1.40
   4  -6   4    3.40    5.60
   4  -6   4    1.90   13.30
  -5   6  -4  153.08   12.40
  -6   6  -4  244.28   21.60
  -6   6  -4  259.57   22.10
   6  -6   4  316.27   21.80
   6  -6   4  288.87   22.00
   8   5  -4   -0.60    0.80
   8   5  -4   -0.70    0.80
   8   5  -4    2.80    1.70
   8   5  -4    0.20    0.80
   7   5  -4   32.60    3.60
   7   5  -4   31.40    4.50
   7   5  -4   28.50    3.30
   7   5  -4   36.70    3.60
   6   5  -4   80.99    9.40
   6   5  -4  102.99    8.40
   6   5  -4   92.29    8.20
   6   5  -4  109.19    8.70
   5   5  -4   74.09   14.40
   5   5  -4   81.39    8.70
   5   5  -4   94.39    7.70
   5   5  -4   91.39    7.50
   5   5  -4   81.49    7.30
   5   5  -4   56.99   12.80
   5   5  -4   92.39   10.00
   4   5  -4   56.19   11.30
   4   5  -4   62.89    7.00
   4   5  -4   54.79    5.80
   4   5  -4   69.79    6.10
   4   5  -4   74.79    6.40
   4   5  -4   65.39    8.80
   3   5  -4   17.90    2.70
   3   5  -4   23.70    6.70
   3   5  -4   15.40    8.00
   3   5  -4   19.40    5.10
   3   5  -4   21.70    3.00
  -3  -5   4   14.90   16.90
  -3  -5   4    3.50    9.00
   2   5  -4   27.50    3.00
   2   5  -4   31.10    6.40
   2   5  -4   21.20    4.80
   2   5  -4   40.20   12.80
   2   5  -4   30.30    3.60
   2   5  -4   28.50    3.40
  -2  -5   4   23.40    3.10
  -2  -5   4   27.80   14.20
   1   5  -4  168.28   15.20
   1   5  -4  192.98   23.90
   1   5  -4  152.28   15.70
   1   5  -4  169.88   12.60
   1   5  -4  155.08   13.00
   1   5  -4  138.99   13.10
  -1  -5   4  130.29   24.30
   0   5  -4 1582.34  107.79
   0   5  -4 1348.47  104.39
   0   5  -4 1397.96  104.29
   0  -5   4 1147.69  103.89
   0  -5   4 1424.16  115.09
  -1   5  -4   38.50    4.20
  -1   5  -4   53.39    7.50
  -1   5  -4   40.00    3.20
  -1   5  -4   53.99   13.90
  -1   5  -4   35.60    4.40
   1  -5   4   38.60   14.60
   1  -5   4   32.30    4.00
   1  -5   4   34.80    5.60
  -2   5  -4  248.28   19.60
  -2   5  -4  240.28   22.10
  -2   5  -4  215.08   19.60
  -2   5  -4  280.07   19.00
   2  -5   4  247.58   19.50
   2  -5   4  207.88   19.50
   2  -5   4  254.07   21.10
  -3   5  -4  645.34   52.29
  -3   5  -4  626.34   54.09
  -3   5  -4  740.43   51.89
   3  -5   4  725.73   53.99
   3  -5   4  689.93   52.19
   3  -5   4  633.34   52.39
  -4   5  -4  265.87   21.20
  -4   5  -4  229.88   21.50
  -4   5  -4  316.17   23.40
   4  -5   4  264.77   21.60
   4  -5   4  271.97   21.30
   4  -5   4  258.27   21.80
  -5   5  -4   27.40    6.90
  -5   5  -4   33.70    4.20
  -5   5  -4   24.00    4.20
  -5   5  -4   24.70    4.30
   5  -5   4   32.10    4.60
   5  -5   4   38.00    6.20
   5  -5   4    6.10   14.30
   5  -5   4   42.90    4.40
   5  -5   4   41.90    4.20
  -6   5  -4   40.20    4.90
   6  -5   4   34.00    4.90
   6  -5   4   49.90    4.60
   6  -5   4   46.00    4.80
   6  -5   4   45.00    7.50
  -7   5  -4    5.90    1.90
  -7   5  -4    8.60    2.10
  -7   5  -4    3.70    1.90
   7  -5   4    3.90    1.90
   9   4  -4   78.29    7.20
   9   4  -4   86.29    7.10
   9   4  -4   83.59    7.90
  -9  -4   4   91.59    7.00
  -9  -4   4   83.69    8.10
   8   4  -4   52.49   11.30
   8   4  -4   51.49    4.80
   8   4  -4   47.40    5.70
   8   4  -4   47.50    4.50
   8   4  -4   44.30    4.70
  -8  -4   4   50.69    5.80
  -8  -4   4   47.10    4.40
   7   4  -4  101.49    8.10
   7   4  -4   70.29   12.70
   7   4  -4   84.09    9.10
   7   4  -4   98.49    7.70
  -7  -4   4   82.89   10.50
  -7  -4   4   82.89    9.40
  -7  -4   4   87.49    7.60
   6   4  -4   53.59   10.80
   6   4  -4   48.20    6.60
  -6  -4   4   75.99   13.20
   5   4  -4  445.16   45.20
   5   4  -4  468.15   39.40
   5   4  -4  482.15   38.10
   5   4  -4  548.95   38.40
   5   4  -4  523.75   40.20
  -5  -4   4  502.85   42.70
   4   4  -4    0.30    2.20
   4   4  -4    1.60    1.20
   4   4  -4    0.90    0.80
   4   4  -4    0.70    0.90
   4   4  -4   -1.50    5.20
   4   4  -4    2.30    3.60
   4   4  -4    0.60    1.70
  -4  -4   4   -8.00    8.10
  -4  -4   4   -2.10    4.40
  -4  -4   4    4.30    5.90
  -4  -4   4   -4.80    8.10
   3   4  -4 2124.89  173.18
   3   4  -4 2227.98  164.78
   3   4  -4 2101.89  164.38
   3   4  -4 2421.36  168.78
   3   4  -4 2084.09  166.78
   3   4  -4 2269.87  165.18
   3   4  -4 2167.88  164.78
  -3  -4   4 2066.29  165.28
   2   4  -4  162.68   14.20
   2   4  -4  166.28   16.10
   2   4  -4  179.38   14.30
   2   4  -4  167.58   14.20
   2   4  -4  188.18   22.20
   2   4  -4  172.08   13.80
   2   4  -4  198.48   16.80
  -2  -4   4  186.98   20.70
  -2  -4   4  179.68   14.30
   1   4  -4   49.90    6.50
   1   4  -4   41.20    4.20
   1   4  -4   38.60    4.20
   1   4  -4   40.00    4.10
   1   4  -4   46.30    5.80
   1   4  -4   45.60   11.50
   1   4  -4   42.20    3.70
  -1  -4   4   30.00    8.10
   0   4  -4  237.88   19.60
   0   4  -4  266.47   19.00
   0   4  -4  271.37   20.80
   0   4  -4  254.47   21.90
   0   4  -4  280.67   28.30
   0   4  -4  238.18   19.20
   0   4  -4  215.18   19.60
   0  -4   4  239.78   26.10
  -1   4  -4  147.49   13.10
  -1   4  -4  187.38   15.70
  -1   4  -4  167.28   13.10
  -1   4  -4  180.08   12.60
   1  -4   4  172.88   20.60
   1  -4   4  136.39   13.70
   1  -4   4  143.09   12.90
  -2   4  -4  621.74   55.79
  -2   4  -4  704.33   55.79
  -2   4  -4  761.92   58.09
  -2   4  -4  830.32   56.29
   2  -4   4  787.92   64.59
   2  -4   4  706.53   55.79
   2  -4   4  716.43   56.99
  -3   4  -4  215.58   16.90
  -3   4  -4  191.98   18.50
  -3   4  -4  214.28   17.50
   3  -4   4  211.38   26.20
   3  -4   4  206.38   16.90
   3  -4   4  231.38   18.50
   3  -4   4  187.68   17.00
   3  -4   4  222.68   17.20
  -4   4  -4   81.79    8.40
  -4   4  -4   72.39    7.60
  -4   4  -4   68.29    6.80
   4  -4   4   69.49    6.70
   4  -4   4   68.09    6.80
   4  -4   4   70.19    6.90
   4  -4   4   64.09   16.40
   4  -4   4   82.49    8.50
  -5   4  -4  221.38   20.20
  -5   4  -4  192.18   18.80
   5  -4   4  255.27   20.60
   5  -4   4  263.87   18.80
   5  -4   4  220.28   18.90
   5  -4   4  243.48   19.00
  -6   4  -4   11.10    4.40
  -6   4  -4   11.60    3.00
   6  -4   4   17.30    3.20
   6  -4   4   14.80    4.30
   6  -4   4   19.00    3.00
   6  -4   4   -4.50   14.60
   6  -4   4   19.50    3.00
   6  -4   4   42.10   14.80
  -7   4  -4  134.69   13.60
  -7   4  -4  117.59   16.70
   7  -4   4  177.08   13.40
   7  -4   4  175.88   14.30
   7  -4   4  166.98   15.30
  -8   4  -4    0.70    1.30
  -8   4  -4    1.50    1.40
   8  -4   4    4.40    1.90
   8  -4   4    3.50    1.40
   9   3  -4  433.76   34.60
   9   3  -4  438.66   34.30
   9   3  -4  422.16   35.30
  -9  -3   4  482.85   36.20
  -9  -3   4  462.55   34.50
   8   3  -4  187.88   20.80
   8   3  -4  215.28   16.80
   8   3  -4  213.08   17.90
   8   3  -4  215.68   16.50
   8   3  -4  181.58   16.80
  -8  -3   4  203.78   19.20
  -8  -3   4  213.78   16.70
  -8  -3   4  240.08   19.00
   7   3  -4 1143.79   77.49
   7   3  -4  990.80   78.79
   7   3  -4 1137.79   77.89
   7   3  -4  921.31   81.79
  -7  -3   4 1000.90   82.09
  -7  -3   4 1045.50   79.59
  -7  -3   4  894.71   77.49
   6   3  -4   65.39    7.10
   6   3  -4   77.09   10.70
  -6  -3   4   54.19    5.60
  -6  -3   4   92.69   10.60
   5   3  -4 1919.71  149.88
   5   3  -4 1697.83  155.38
   5   3  -4 2082.29  151.48
   5   3  -4 2108.29  150.18
   5   3  -4 2181.38  150.18
  -5  -3   4 1927.11  153.38
   4   3  -4 2480.75  196.68
   4   3  -4 2653.53  195.38
   4   3  -4 2348.27  201.18
   4   3  -4 2287.47  198.68
   4   3  -4 2561.84  195.08
   4   3  -4 2782.52  196.08
  -4  -3   4 3022.20  198.58
   3   3  -4 1488.75  127.79
   3   3  -4 1496.75  123.19
   3   3  -4 1574.24  121.49
   3   3  -4 1769.62  125.09
   3   3  -4 1569.24  121.79
   3   3  -4 1666.33  121.79
   3   3  -4 1723.23  122.19
   2   3  -4   20.30    1.90
   2   3  -4   15.10    3.30
   2   3  -4   23.30    4.20
   2   3  -4   16.80    2.20
   2   3  -4   15.30    6.30
   2   3  -4   18.50    2.00
   2   3  -4   18.80    2.40
   2   3  -4   20.50    2.40
  -2  -3   4   16.10    2.80
  -2  -3   4   26.10    5.90
   1   3  -4 1020.20   78.69
   1   3  -4 1163.88   78.59
   1   3  -4  985.60   76.69
   1   3  -4  894.11   76.99
   1   3  -4  966.50   76.49
   1   3  -4 1007.70   77.09
   1   3  -4 1152.68   84.69
  -1  -3   4 1004.40   76.99
  -1  -3   4  990.10   81.19
   0   3  -4  717.23   58.09
   0   3  -4  714.23   58.49
   0   3  -4  816.12   58.99
   0   3  -4  784.42   58.19
   0   3  -4  761.22   60.19
   0   3  -4  828.82   65.59
   0   3  -4  834.82   59.39
   0  -3   4  684.73   62.59
   0  -3   4  795.22   58.19
  -1   3  -4 1571.64  124.09
  -1   3  -4 1732.43  124.79
  -1   3  -4 1778.92  124.39
  -1   3  -4 1663.53  126.29
   1  -3   4 1489.05  129.09
  -2   3  -4    5.50    4.80
  -2   3  -4    1.80    1.00
  -2   3  -4    3.10    2.40
  -2   3  -4    2.20    1.40
   2  -3   4    1.60    0.90
   2  -3   4    0.80    3.10
   2  -3   4    2.40    1.50
   2  -3   4    3.20    9.20
   2  -3   4    0.30    0.90
   2  -3   4    2.10    1.10
  -3   3  -4  907.41   80.79
  -3   3  -4  964.60   79.79
  -3   3  -4 1071.79   79.39
  -3   3  -4 1054.69   80.49
   3  -3   4 1070.19   79.89
   3  -3   4  969.60   79.99
   3  -3   4 1166.18   81.19
   3  -3   4 1132.39   79.99
   3  -3   4 1140.59   86.99
  -4   3  -4  253.67   23.00
   4  -3   4  306.77   23.70
   4  -3   4  262.77   22.20
   4  -3   4  311.57   22.30
   4  -3   4  260.97   22.40
   4  -3   4  307.87   29.80
  -5   3  -4  192.38   17.50
   5  -3   4  222.98   16.20
   5  -3   4  161.98   16.10
   5  -3   4  224.58   24.50
   5  -3   4  215.18   17.80
   5  -3   4  198.18   16.40
  -6   3  -4   81.59   10.40
   6  -3   4   94.69    8.80
   6  -3   4  103.99   23.10
   6  -3   4  101.89    8.40
   6  -3   4   92.49   10.20
   6  -3   4  112.29   10.10
  -7   3  -4  118.39   13.50
   7  -3   4  104.69   10.60
   7  -3   4  130.29   10.60
   7  -3   4  128.89   12.30
  -8   3  -4  317.57   30.50
  -8   3  -4  310.87   33.00
   8  -3   4  376.76   31.90
   8  -3   4  451.85   31.20
   8  -3   4  444.06   30.40
  -9   3  -4  197.28   16.30
   9  -3   4  194.68   16.10
  10   2  -4    8.40    1.30
  10   2  -4    7.80    1.70
  10   2  -4    9.10    2.20
 -10  -2   4   16.30    4.70
 -10  -2   4    9.70    1.70
   9   2  -4   22.70    3.80
   9   2  -4   22.10    3.00
   9   2  -4   23.60    2.80
   9   2  -4   13.90    5.90
  -9  -2   4   29.30    3.20
  -9  -2   4   29.20    4.90
  -9  -2   4   28.70    6.20
   8   2  -4  161.58   13.30
   8   2  -4  130.19   15.50
   8   2  -4  147.39   12.20
   8   2  -4  153.48   12.00
  -8  -2   4  157.28   14.80
  -8  -2   4  152.58   14.60
  -8  -2   4  139.59   18.30
  -8  -2   4  148.19   12.30
   7   2  -4  436.66   39.10
   7   2  -4  485.45   35.50
   7   2  -4  504.15   35.80
   7   2  -4  454.95   35.90
   7   2  -4  495.85   36.80
  -7  -2   4  465.85   37.70
  -7  -2   4  398.96   35.70
  -7  -2   4  470.05   40.20
   6   2  -4   49.10    4.10
   6   2  -4   33.80    4.90
   6   2  -4   38.40    6.90
   6   2  -4   42.40    4.20
  -6  -2   4   39.70    7.90
   5   2  -4 1589.24  111.39
   5   2  -4 1266.47  113.99
   5   2  -4 1628.54  111.49
  -5  -2   4 1397.46  114.29
   4   2  -4  826.72   63.59
   4   2  -4  782.02   64.29
   4   2  -4  824.72   63.79
   4   2  -4  857.71   64.79
   4   2  -4  807.32   63.59
  -4  -2   4  850.51   66.29
  -4  -2   4  954.00   66.39
   3   2  -4 2281.67  174.18
   3   2  -4 2049.20  176.38
   3   2  -4 2606.04  174.58
   3   2  -4 2186.58  174.28
   3   2  -4 2234.88  175.48
   3   2  -4 2221.58  174.48
   3   2  -4 2639.54  174.88
   2   2  -4 4161.78  324.57
  -2  -2   4 4957.10  326.27
  -2  -2   4 3802.02  323.77
   0   2  -4  521.75   43.40
   0   2  -4  594.04   44.70
   0   2  -4  634.74   48.80
   0   2  -4  617.34   43.60
   0   2  -4  532.05   43.00
   0  -2   4  600.64   46.50
   0  -2   4  594.64   43.40
   0  -2   4  491.25   43.40
  -1   2  -4 2142.79  149.59
  -1   2  -4 1943.71  149.19
  -1   2  -4 2051.49  149.39
  -1   2  -4 1984.60  149.49
  -1   2  -4 1922.41  150.78
  -1   2  -4 2058.59  149.88
   1  -2   4 1933.61  149.99
   1  -2   4 1777.72  149.49
   1  -2   4 2101.99  149.59
   1  -2   4 1936.61  152.98
  -2   2  -4  682.33   50.29
  -2   2  -4  546.25   51.19
  -2   2  -4  694.93   50.89
  -2   2  -4  578.54   50.29
  -2   2  -4  659.43   49.90
   2  -2   4  617.24   50.49
   2  -2   4  683.03   50.39
   2  -2   4  763.22   51.29
   2  -2   4  740.83   54.99
   2  -2   4  672.03   50.39
  -3   2  -4   24.70    3.90
  -3   2  -4   19.00    1.80
  -3   2  -4   14.70    2.30
  -3   2  -4   18.10    1.90
  -3   2  -4   18.90    2.50
  -3   2  -4   18.10    2.90
  -3   2  -4    3.70    7.80
   3  -2   4   22.80    3.40
   3  -2   4    2.00   10.00
   3  -2   4   23.90    6.70
   3  -2   4   17.90    2.50
   3  -2   4   15.70    2.20
   3  -2   4   21.50    2.50
  -4   2  -4 3643.84  296.47
  -4   2  -4 3748.22  295.87
  -4   2  -4 3624.34  295.27
  -4   2  -4 3938.41  298.07
   4  -2   4 4217.78  296.07
   4  -2   4 3489.95  295.67
   4  -2   4 4252.97  297.07
   4  -2   4 4523.25  295.77
  -5   2  -4  546.95   44.80
  -5   2  -4  547.75   42.80
  -5   2  -4  524.75   42.50
  -5   2  -4  525.05   41.50
  -5   2  -4  514.75   43.10
   5  -2   4  596.74   42.20
   5  -2   4  589.64   43.50
   5  -2   4  509.35   41.90
  -6   2  -4   78.49    6.70
  -6   2  -4   62.39    7.30
  -6   2  -4   89.89    9.80
  -6   2  -4   84.09    9.00
   6  -2   4   88.49    8.80
   6  -2   4   73.99    7.20
   6  -2   4   86.29    7.30
   6  -2   4   67.49    6.80
  -7   2  -4   -0.40    1.20
  -7   2  -4   -0.40    2.80
  -7   2  -4   -0.50    1.00
   7  -2   4    1.30    1.30
   7  -2   4    0.00    1.30
   7  -2   4   -0.40    2.00
   7  -2   4    0.50    1.20
  -8   2  -4   27.10    4.40
  -8   2  -4   24.30    3.20
  -8   2  -4   23.10    3.30
  -8   2  -4   19.80    5.90
   8  -2   4   29.60    3.80
   8  -2   4   25.40    3.50
   8  -2   4   28.40    3.70
   8  -2   4   26.20    5.20
  -9   2  -4  225.58   17.00
  -9   2  -4  189.78   17.40
  -9   2  -4  209.28   20.90
   9  -2   4  209.78   17.30
   9  -2   4  221.28   17.30
  10  -2   4   39.30    3.80
  10  -2   4   30.30    3.60
  10   1  -4  104.79    9.50
  10   1  -4  116.09   10.40
 -10  -1   4  130.09   11.90
 -10  -1   4  130.79   10.10
   9   1  -4  158.98   18.80
   9   1  -4  178.18   14.90
   9   1  -4  190.48   15.90
  -9  -1   4  228.28   18.60
  -9  -1   4  209.98   15.50
  -9  -1   4  176.98   22.20
   8   1  -4  131.09   11.20
   8   1  -4  145.49   11.10
   8   1  -4  153.28   12.20
   8   1  -4  125.49   14.40
   8   1  -4  122.89   11.40
  -8  -1   4  140.29   13.70
  -8  -1   4  144.59   11.80
  -8  -1   4  134.69   16.50
  -8  -1   4  165.08   14.40
   7   1  -4   18.10    2.30
   7   1  -4   17.00    4.90
   7   1  -4   15.90    2.60
   7   1  -4   23.00    3.10
   7   1  -4   20.70    2.50
   7   1  -4   16.00    2.20
  -7  -1   4   21.00    6.20
  -7  -1   4   17.10    2.70
  -7  -1   4   25.40    4.70
   6   1  -4  457.35   31.80
   6   1  -4  407.66   31.60
   6   1  -4  468.55   32.50
   6   1  -4  384.16   31.90
   6   1  -4  395.56   34.10
  -6  -1   4  363.36   35.10
   5   1  -4  902.31   68.29
   5   1  -4  903.41   67.99
   5   1  -4  862.91   67.99
   5   1  -4  998.00   68.79
   5   1  -4  850.31   70.09
   5   1  -4  965.60   68.19
   5   1  -4  908.61   68.09
  -5  -1   4  804.52   70.99
   4   1  -4  218.88   17.30
   4   1  -4  209.78   16.80
   4   1  -4  244.78   17.00
   4   1  -4  239.08   16.90
   4   1  -4  222.58   16.70
   4   1  -4  209.88   16.70
   4   1  -4  215.48   18.50
  -4  -1   4  211.58   19.20
  -4  -1   4  182.48   19.10
   3   1  -4   88.29    7.00
   3   1  -4  108.79    7.70
   3   1  -4   92.39    7.10
   3   1  -4   97.09    8.70
   3   1  -4   84.59   10.60
   3   1  -4   83.99    7.20
   3   1  -4   85.19    7.10
   3   1  -4   87.09    7.20
  -3  -1   4   86.79    9.90
   2   1  -4  231.38   18.00
   2   1  -4  196.48   20.40
   2   1  -4  243.58   17.00
   2   1  -4  198.88   16.60
  -2  -1   4  221.08   18.50
   1   1  -4   50.99    4.10
   1   1  -4   47.90    8.10
  -1  -1   4   50.09    4.40
   0   1  -4 2359.86  183.58
   0  -1   4 2485.95  183.88
   0  -1   4 2486.05  183.78
  -1   1  -4 2415.36  188.38
  -1   1  -4 2596.94  188.68
   1  -1   4 2510.75  188.78
  -2   1  -4  481.35   37.90
  -2   1  -4  482.75   38.50
  -2   1  -4  502.35   38.30
   2  -1   4  558.64   38.70
   2  -1   4  480.35   38.30
  -3   1  -4 4389.36  322.57
  -3   1  -4 4156.78  321.47
  -4   1  -4 2344.07  177.68
  -4   1  -4 2294.37  178.78
  -4   1  -4 2302.87  176.98
  -4   1  -4 2161.38  177.98
  -4   1  -4 2206.08  177.88
   4  -1   4 2649.14  177.48
   4  -1   4 2533.05  178.58
   4  -1   4 2545.55  177.58
   4  -1   4 2133.19  176.98
  -5   1  -4  786.22   59.49
  -5   1  -4  782.22   61.89
  -5   1  -4  773.42   60.79
  -5   1  -4  782.52   60.59
  -5   1  -4  752.02   60.89
   5  -1   4  732.23   59.69
   5  -1   4  803.02   61.29
   5  -1   4  795.82   63.19
   5  -1   4  869.31   60.19
   5  -1   4  772.72   59.89
  -6   1  -4  297.37   25.60
  -6   1  -4  313.77   24.00
  -6   1  -4  302.07   27.00
  -6   1  -4  304.67   25.90
  -6   1  -4  293.37   25.50
   6  -1   4  338.17   24.60
   6  -1   4  277.67   24.20
   6  -1   4  317.57   26.00
   6  -1   4  326.57   24.50
  -7   1  -4  218.58   18.70
  -7   1  -4  209.18   20.10
  -7   1  -4  176.28   17.10
  -7   1  -4  195.98   18.80
  -7   1  -4  226.78   16.50
   7  -1   4  205.68   18.50
   7  -1   4  176.88   16.60
   7  -1   4  235.28   17.00
   7  -1   4  203.58   17.00
  -8   1  -4   11.40    2.20
  -8   1  -4   21.30    6.50
  -8   1  -4    9.00    2.70
  -8   1  -4    7.80    4.10
   8  -1   4    8.80    2.20
   8  -1   4   11.00    2.50
   8  -1   4    9.40    2.20
  -9   1  -4    4.60    1.40
  -9   1  -4    1.20    4.70
  -9   1  -4    7.50    2.10
   9  -1   4    5.60    2.00
   9  -1   4    4.40    1.70
   9  -1   4    5.40    1.60
 -10   1  -4    9.90   25.70
 -10   1  -4    0.50    1.00
 -10   1  -4   -1.50    1.50
  10  -1   4    3.00    2.10
  10  -1   4    0.90    1.20
  10   0  -4  511.55   41.50
 -10   0   4  551.24   43.30
 -10   0   4  543.65   41.20
   9   0  -4   -4.20    8.40
   9   0  -4   -0.50    0.80
   9   0  -4    1.20    0.90
   9   0  -4    0.00    1.30
  -9   0   4    1.00    1.20
  -9   0   4    1.30    2.50
  -9   0   4    1.60    5.70
  -9   0   4   -0.20    3.20
   8   0  -4   59.69    6.00
   8   0  -4   53.09    8.40
   8   0  -4   60.79    5.60
   8   0  -4   54.39    5.60
   8   0  -4   63.19    5.30
  -8   0   4   70.49    8.20
  -8   0   4   77.89    8.40
  -8   0   4   61.79    6.00
  -8   0   4   64.69   10.90
   7   0  -4   -0.50    2.10
   7   0  -4    2.00    1.00
   7   0  -4   -0.20    0.70
   7   0  -4    2.20    1.20
   7   0  -4    0.00    1.00
   7   0  -4   -0.50    1.80
  -7   0   4    1.80    2.00
  -7   0   4    0.20    3.50
  -7   0   4    2.10    4.00
  -7   0   4    1.90    1.20
  -7   0   4    0.80    1.70
   6   0  -4   21.30    2.30
   6   0  -4   20.30    2.90
   6   0  -4   25.70    2.70
   6   0  -4   22.40    4.10
   6   0  -4   24.70    2.70
  -6   0   4   25.20    6.40
  -6   0   4   22.70    3.00
  -6   0   4   31.60    4.30
  -6   0   4   27.70    5.50
   5   0  -4    0.80    1.10
   5   0  -4    0.00    1.00
   5   0  -4    1.60    0.70
   5   0  -4    1.30    0.90
   5   0  -4    0.30    0.80
   5   0  -4    1.70    0.90
   5   0  -4    1.40    1.70
   5   0  -4    0.40    0.60
  -5   0   4   -3.80    4.60
  -5   0   4    1.40    1.10
  -5   0   4   -0.20    2.30
  -5   0   4    1.00    1.40
   3   0  -4   -0.10    0.30
   3   0  -4    2.20    0.90
   3   0  -4    0.10    0.40
   3   0  -4    0.40    2.40
   3   0  -4    0.40    0.60
   3   0  -4    1.50    0.60
   3   0  -4   -0.30    0.70
  -3   0   4    2.80    3.80
  -3   0   4    0.50    2.00
  -3   0   4   -0.50    5.80
  -2   0   4    7.40    5.70
   1   0  -4   12.10    3.50
  -1   0   4    9.80    4.50
  -1   0   4    5.00    2.80
  -1   0   4    4.30    5.60
   0   0  -4    4.10    0.80
   0   0  -4    9.10    3.60
   0   0  -4    4.70    0.90
   0   0  -4    3.40    5.40
   0   0   4    1.90    6.10
   0   0   4   11.20    4.70
   0   0   4    3.60    2.70
   0   0   4    6.70    1.10
  -1   0  -4    2.60    2.50
  -1   0  -4    0.40    0.60
  -1   0  -4    1.00    0.50
  -1   0  -4    2.40    0.80
  -1   0  -4    0.20    5.40
   1   0   4    0.70    2.70
   1   0   4    4.50    6.60
   1   0   4   -1.80    4.00
   1   0   4    0.90    0.90
  -2   0  -4 1193.78   88.89
  -2   0  -4 1242.28   88.89
  -2   0  -4 1099.49   90.69
  -2   0  -4 1144.39   88.89
   2   0   4 1172.88   88.89
   2   0   4 1188.18   88.99
  -3   0  -4   -0.20    0.70
  -3   0  -4    3.40    3.00
  -3   0  -4    0.10    0.50
  -3   0  -4    0.60    1.50
  -3   0  -4   -0.30    0.90
   3   0   4   -1.40    1.10
   3   0   4    0.40    0.70
   3   0   4    1.10    0.50
   3   0   4    1.10    4.60
   3   0   4    0.20    2.70
   3   0   4   -0.30    1.00
  -4   0  -4  592.64   44.90
  -4   0  -4  579.34   45.80
  -4   0  -4  610.44   45.70
  -4   0  -4  545.25   45.20
  -4   0  -4  572.64   45.70
  -4   0  -4  573.64   46.00
   4   0   4  597.44   44.80
   4   0   4  560.74   45.00
   4   0   4  673.33   49.90
   4   0   4  586.84   46.40
   4   0   4  616.54   45.10
   4   0   4  603.44   45.60
  -5   0  -4    2.40    1.30
  -5   0  -4   -0.10    2.20
  -5   0  -4    0.20    0.80
  -5   0  -4    0.00    2.00
  -5   0  -4    0.00    1.20
   5   0   4   -1.00    1.80
   5   0   4    0.20    0.70
   5   0   4    0.70    1.10
   5   0   4    0.10    1.00
   5   0   4   -3.60    5.90
   5   0   4   -0.10    1.20
  -6   0  -4 1227.28   88.69
  -6   0  -4 1174.68   88.79
  -6   0  -4  987.00   87.49
  -6   0  -4 1166.78   89.09
  -6   0  -4 1187.18   88.59
  -6   0  -4 1200.18   86.99
   6   0   4 1237.28   87.49
   6   0   4 1233.38   87.69
   6   0   4 1119.99   86.79
   6   0   4 1108.59   87.39
   6   0   4  991.10   88.69
  -7   0  -4   -1.80    5.00
  -7   0  -4   -1.00    2.60
  -7   0  -4    1.20    1.80
  -7   0  -4    1.00    2.30
  -7   0  -4    0.10    1.00
   7   0   4    0.10    1.10
   7   0   4    1.80    7.60
   7   0   4   -0.40    1.10
   7   0   4    0.30    1.30
   7   0   4    0.30    0.90
  -8   0  -4  231.48   17.30
  -8   0  -4  199.58   19.80
  -8   0  -4  235.38   19.70
  -8   0  -4  187.58   17.80
   8   0   4  227.48   17.70
   8   0   4  189.18   17.70
   8   0   4  200.98   17.60
   8   0   4  226.18   17.00
   8   0   4  252.27   29.40
  -9   0  -4   -2.00    3.40
  -9   0  -4    7.10    4.70
  -9   0  -4    0.50    1.10
   9   0   4   -0.40    1.10
   9   0   4   -4.10   11.20
   9   0   4    0.40    1.00
   9   0   4    0.60    1.70
  10   0   4   37.00    4.30
  10   0   4   46.20    4.00
  10  -1  -4  129.39   10.80
  10  -1  -4  120.09   10.20
 -10   1   4  123.39   12.30
 -10   1   4  128.69   10.30
   9  -1  -4  215.48   16.80
   9  -1  -4  194.18   16.40
  -9   1   4  179.38   22.30
  -9   1   4  210.58   19.40
  -9   1   4  213.38   16.60
  -9   1   4  211.08   18.90
   8  -1  -4  156.78   12.50
   8  -1  -4  124.99   14.50
   8  -1  -4  148.09   12.30
   8  -1  -4  136.39   13.40
  -8   1   4  150.68   18.20
  -8   1   4  163.48   15.00
  -8   1   4  160.48   15.10
  -8   1   4  160.38   12.60
   7  -1  -4   20.20    4.30
   7  -1  -4   25.00    3.80
   7  -1  -4   16.60    2.20
   7  -1  -4   20.00    2.70
  -7   1   4   18.20    3.00
  -7   1   4   14.60    5.70
  -7   1   4   27.90    5.40
  -7   1   4   17.60    3.90
   6  -1  -4  389.06   33.80
   6  -1  -4  436.56   34.30
   6  -1  -4  408.16   33.50
   6  -1  -4  422.66   35.00
   6  -1  -4  407.86   33.90
   6  -1  -4  476.65   33.80
   6  -1  -4  491.25   34.70
  -6   1   4  472.55   35.90
  -6   1   4  429.16   36.60
  -6   1   4  469.95   34.30
  -6   1   4  450.25   39.20
   5  -1  -4  839.22   63.09
   5  -1  -4  780.72   63.39
   5  -1  -4  842.52   63.09
   5  -1  -4  795.12   63.39
   5  -1  -4  786.92   65.99
   5  -1  -4  887.91   63.89
   5  -1  -4  800.02   63.49
   5  -1  -4  828.32   64.09
  -5   1   4  890.81   66.59
  -5   1   4  856.11   68.19
  -5   1   4  890.31   64.99
  -5   1   4  848.72   63.89
   4  -1  -4  197.38   14.10
   4  -1  -4  160.58   14.40
   4  -1  -4  201.08   14.90
   4  -1  -4  198.08   14.60
  -4   1   4  187.18   18.50
  -4   1   4  166.48   14.80
  -4   1   4  182.28   17.30
   3  -1  -4   77.19    6.70
   3  -1  -4   77.79    6.50
   3  -1  -4   79.89    6.10
  -3   1   4   87.99    7.20
  -3   1   4   77.19   11.80
  -3   1   4   64.19    9.30
   2  -1  -4   99.99    9.00
  -2   1   4  123.19   11.40
  -2   1   4  108.79   11.30
   1  -1  -4   58.59    4.70
   1  -1  -4   51.29    4.10
  -1   1   4   53.89    4.60
  -1   1   4   45.70   11.00
  -1   1   4   45.50    6.10
  -1  -1  -4 2429.06  175.88
  -1  -1  -4 2352.56  175.68
   1   1   4 2048.70  180.98
   1   1   4 2499.85  176.08
  -2  -1  -4  462.85   37.10
  -2  -1  -4  495.15   37.20
  -2  -1  -4  466.25   39.70
  -2  -1  -4  456.65   37.10
   2   1   4  504.55   42.50
   2   1   4  532.55   37.40
  -3  -1  -4 4779.22  324.27
  -3  -1  -4 4255.77  322.37
  -3  -1  -4 4148.58  322.27
   3   1   4 3853.21  321.87
   3   1   4 4245.58  326.07
   3   1   4 4414.56  322.97
  -4  -1  -4 2168.98  164.38
  -4  -1  -4 2179.08  165.28
  -4  -1  -4 2242.28  165.28
  -4  -1  -4 2146.29  165.18
   4   1   4 2121.69  167.78
   4   1   4 2218.28  165.88
   4   1   4 1999.10  164.48
   4   1   4 2119.89  164.68
   4   1   4 2431.96  164.78
   4   1   4 2218.88  164.38
  -5  -1  -4  751.82   56.79
  -5  -1  -4  752.02   57.89
  -5  -1  -4  750.42   58.09
  -5  -1  -4  754.72   58.09
   5   1   4  683.13   56.89
   5   1   4  733.83   56.79
   5   1   4  704.13   58.39
   5   1   4  786.32   68.59
   5   1   4  825.72   57.39
   5   1   4  762.12   57.39
  -6  -1  -4  294.07   24.00
  -6  -1  -4  296.87   24.40
  -6  -1  -4  308.27   22.30
  -6  -1  -4  283.07   23.60
   6   1   4  268.77   22.70
   6   1   4  275.47   22.40
   6   1   4  305.67   23.10
   6   1   4  304.57   33.90
   6   1   4  261.27   24.10
   6   1   4  276.17   22.10
  -7  -1  -4  199.08   18.10
  -7  -1  -4  209.88   15.90
  -7  -1  -4  215.78   17.90
   7   1   4  191.38   15.70
   7   1   4  178.78   16.60
   7   1   4  190.58   26.60
  -8  -1  -4    9.70    3.50
  -8  -1  -4    8.10    1.90
  -8  -1  -4   17.10    5.60
   8   1   4   10.40    1.90
   8   1   4   14.80   10.10
   8   1   4    9.10    3.00
   8   1   4   12.00    2.30
  -9  -1  -4    9.10    4.90
  -9  -1  -4    6.70    1.70
  -9  -1  -4    4.10    4.70
   9   1   4    7.30   11.20
   9   1   4    2.10    2.10
   9   1   4    5.70    1.40
 -10  -1  -4    1.50    1.20
 -10  -1  -4  -10.30   16.50
 -10  -1  -4    0.40    0.90
  10   1   4   -0.20    1.30
  10  -2  -4   10.70    1.90
  10  -2  -4    9.70    2.20
 -10   2   4    7.80    1.60
 -10   2   4    7.80    2.30
   9  -2  -4   21.30    6.20
   9  -2  -4   29.10    3.50
   9  -2  -4   25.20    3.20
  -9   2   4   28.30    6.10
  -9   2   4   17.10    7.50
  -9   2   4   32.40    3.30
  -9   2   4   21.30    6.10
  -9   2   4   21.80    4.00
   8  -2  -4  146.29   13.90
   8  -2  -4  173.78   15.40
  -8   2   4  167.98   20.50
  -8   2   4  190.88   14.20
  -8   2   4  173.68   16.60
  -8   2   4  178.08   17.10
   7  -2  -4  586.54   43.00
   7  -2  -4  505.85   42.10
   7  -2  -4  567.84   41.60
   7  -2  -4  479.25   41.60
  -7   2   4  572.14   44.50
  -7   2   4  514.85   48.30
  -7   2   4  536.95   44.10
  -7   2   4  556.54   41.90
  -7   2   4  545.05   44.50
   6  -2  -4   49.30    5.60
   6  -2  -4   44.50    5.40
   6  -2  -4   31.40    5.40
   6  -2  -4   40.30    4.30
   6  -2  -4   52.89    4.90
   6  -2  -4   44.50    4.80
  -6   2   4   34.90    9.00
  -6   2   4   52.39    7.20
  -6   2   4   46.30    6.80
  -6   2   4   44.60    4.80
   5  -2  -4 1223.78   91.29
   5  -2  -4 1055.59   92.29
   5  -2  -4 1357.56   91.59
  -5   2   4 1233.08   93.19
  -5   2   4 1118.49   91.59
  -5   2   4 1250.77   94.09
   4  -2  -4  580.24   46.80
   4  -2  -4  702.93   47.40
  -4   2   4  566.94   51.09
  -4   2   4  619.14   49.00
  -4   2   4  599.84   47.00
  -4   2   4  611.44   48.00
   3  -2  -4 1885.41  154.38
   3  -2  -4 1948.41  153.88
   3  -2  -4 1826.42  154.58
  -3   2   4 2154.78  154.48
  -3   2   4 2114.89  154.98
  -3   2   4 2148.49  157.88
  -3   2   4 2115.39  155.98
  -3   2   4 2203.48  154.78
   2  -2  -4 3628.84  312.07
  -2   2   4 4286.47  312.67
  -2   2   4 4506.45  314.87
  -2   2   4 3925.41  313.47
  -2   2   4 4446.56  312.67
  -1   2   4 6480.95  464.45
  -1   2   4 5809.72  469.85
   0  -2  -4  608.74   47.20
   0  -2  -4  587.24   47.50
   0  -2  -4  585.94   46.90
   0   2   4  658.53   47.80
   0   2   4  628.24   47.50
   0   2   4  669.43   47.50
   0   2   4  627.44   54.99
   0   2   4  621.24   49.50
  -1  -2  -4 1991.10  158.38
  -1  -2  -4 2228.08  160.18
  -1  -2  -4 2037.00  158.78
   1   2   4 2173.88  165.58
   1   2   4 2032.50  160.58
   1   2   4 2209.58  158.98
   1   2   4 2086.59  158.88
  -2  -2  -4  662.73   52.89
  -2  -2  -4  672.63   52.69
  -2  -2  -4  690.73   53.09
   2   2   4  770.42   54.39
   2   2   4  665.33   58.09
   2   2   4  748.73   52.59
   2   2   4  651.73   54.49
  -3  -2  -4   14.90    2.10
  -3  -2  -4   11.80    2.30
  -3  -2  -4   16.20    6.10
  -3  -2  -4   15.00    1.60
  -3  -2  -4   13.90    2.30
   3   2   4   19.90    4.10
   3   2   4   21.40    3.70
   3   2   4   19.40   11.30
   3   2   4   17.40    2.40
   3   2   4   16.80    1.80
   3   2   4   18.00    1.80
  -4  -2  -4 3549.45  260.27
  -4  -2  -4 3525.35  259.97
  -4  -2  -4 3424.66  259.87
  -4  -2  -4 3455.25  259.17
   4   2   4 3351.76  261.17
   4   2   4 3385.56  259.77
   4   2   4 3585.94  273.57
   4   2   4 3345.27  259.27
   4   2   4 3423.26  261.27
  -5  -2  -4  487.45   38.30
  -5  -2  -4  500.95   37.10
  -5  -2  -4  507.45   38.70
  -5  -2  -4  472.05   38.10
   5   2   4  466.35   37.30
   5   2   4  446.76   38.90
   5   2   4  513.45   37.90
   5   2   4  496.55   49.99
   5   2   4  489.25   39.60
   5   2   4  488.35   37.10
  -6  -2  -4   68.39    9.70
  -6  -2  -4   62.99    7.80
  -6  -2  -4   83.49    7.80
  -6  -2  -4   75.09    6.30
   6   2   4   80.59    7.50
   6   2   4   78.29   16.10
   6   2   4   72.39    6.30
   6   2   4   64.89    9.00
   6   2   4   71.29    6.50
  -7  -2  -4    0.60    3.00
  -7  -2  -4    0.10    0.90
  -7  -2  -4    1.90    3.20
   7   2   4   -1.50    1.50
   7   2   4    3.80    7.80
   7   2   4   -0.10    1.20
   7   2   4   -0.50    0.90
  -8  -2  -4   22.50    3.00
  -8  -2  -4   29.00    4.80
  -8  -2  -4   22.30    5.80
   8   2   4   27.70    3.00
   8   2   4   34.20   11.60
   8   2   4   17.40    3.80
  -9  -2  -4  221.08   17.30
   9   2   4  213.88   17.10
 -10  -2  -4    3.10   17.60
 -10  -2  -4   34.00    3.70
 -10  -2  -4   36.40    3.40
  10   2   4   31.60    4.00
   9  -3  -4  507.65   39.70
   9  -3  -4  522.65   40.00
   8  -3  -4  245.78   20.20
   8  -3  -4  248.28   18.30
   8  -3  -4  198.38   18.30
  -8   3   4  221.68   22.20
  -8   3   4  232.18   26.40
   7  -3  -4 1065.99   87.89
   7  -3  -4 1300.47   89.79
   7  -3  -4 1191.68   87.99
   7  -3  -4 1084.99   88.39
  -7   3   4 1164.28   96.29
  -7   3   4 1131.79   90.69
   6  -3  -4  100.09    8.30
   6  -3  -4   92.39    8.00
   6  -3  -4  108.09    8.80
   6  -3  -4   94.99    9.70
   6  -3  -4   78.99    8.10
   6  -3  -4  104.59    9.40
  -6   3   4   71.29   10.50
  -6   3   4   77.19   14.60
   5  -3  -4 1455.95  110.39
  -5   3   4 1363.76  116.59
  -5   3   4 1511.05  111.99
  -5   3   4 1493.35  110.29
   4  -3  -4 2147.69  172.48
   4  -3  -4 2372.16  172.38
  -4   3   4 2535.15  177.68
  -4   3   4 2529.85  172.98
  -4   3   4 1836.12  173.68
   3  -3  -4 1436.06  107.09
   3  -3  -4 1205.78  107.09
  -3   3   4 1592.54  107.09
  -3   3   4 1419.66  112.49
   2  -3  -4   14.30    1.90
   2  -3  -4   15.30    2.40
   2  -3  -4   15.80    1.60
   2  -3  -4   18.30    2.50
  -2   3   4   24.90    6.00
  -2   3   4   15.00    5.80
  -2   3   4   19.60    2.50
  -2   3   4   23.90    4.70
   1  -3  -4 1008.60   80.09
   1  -3  -4  990.60   80.69
  -1   3   4 1101.79   80.29
  -1   3   4 1155.68   81.89
  -1   3   4 1019.10   83.49
  -1   3   4 1093.69   80.69
   0  -3  -4  758.42   58.09
   0  -3  -4  721.03   57.79
   0  -3  -4  772.12   58.69
   0  -3  -4  779.92   57.89
   0   3   4  824.02   58.39
   0   3   4  633.94   66.19
   0   3   4  788.32   61.29
   0   3   4  841.72   58.69
  -1  -3  -4 1641.64  127.39
  -1  -3  -4 1735.83  127.79
  -1  -3  -4 1671.03  127.39
  -1  -3  -4 1687.03  128.19
   1   3   4 1683.93  130.39
   1   3   4 1795.32  128.09
   1   3   4 1865.71  127.49
   1   3   4 1432.06  138.49
  -2  -3  -4    2.00    0.60
  -2  -3  -4    2.30    0.60
  -2  -3  -4   -4.20    6.30
  -2  -3  -4    0.80    1.20
   2   3   4    2.40    0.70
   2   3   4    3.50    1.50
   2   3   4    0.60    2.70
   2   3   4    1.30    8.30
   2   3   4    0.70    0.80
  -3  -3  -4  988.70   78.19
  -3  -3  -4  986.50   78.49
  -3  -3  -4 1031.50   79.19
   3   3   4 1048.10   79.09
   3   3   4 1059.59   78.39
   3   3   4  977.00   80.89
   3   3   4 1051.09   95.09
   3   3   4 1112.49   80.99
   3   3   4 1092.59   78.39
  -4  -3  -4  227.68   19.60
  -4  -3  -4  234.38   18.90
  -4  -3  -4  252.47   19.60
  -4  -3  -4  244.98   20.30
   4   3   4  239.98   21.70
   4   3   4  256.07   21.90
   4   3   4  244.98   19.10
   4   3   4  267.27   34.10
   4   3   4  245.08   19.80
   4   3   4  260.57   19.10
  -5  -3  -4  151.18   15.10
  -5  -3  -4  164.38   14.00
  -5  -3  -4  168.08   13.10
  -5  -3  -4  174.28   14.50
   5   3   4  158.28   15.70
   5   3   4  173.88   16.60
   5   3   4  161.08   14.10
   5   3   4  165.48   13.30
   5   3   4  176.48   13.30
   5   3   4  159.18   25.80
  -6  -3  -4   81.49    6.90
  -6  -3  -4   82.99    9.20
  -6  -3  -4   80.39    8.10
   6   3   4   81.29    7.20
   6   3   4   83.39    8.30
   6   3   4   73.19   10.60
   6   3   4   85.69   18.50
   6   3   4   84.49    7.10
  -7  -3  -4  116.79   10.90
  -7  -3  -4   97.49   12.30
  -7  -3  -4  112.49    9.10
   7   3   4   94.19   19.30
   7   3   4  108.49    9.30
   7   3   4  114.09    9.20
   7   3   4  101.89   10.60
  -8  -3  -4  366.46   28.90
   8   3   4  386.86   29.00
   8   3   4  363.76   39.80
  -9  -3  -4  194.48   15.70
  -9  -3  -4  200.48   15.40
   9   3   4  163.58   16.30
   9   3   4  215.98   15.40
   9  -4  -4   94.09    7.80
   9  -4  -4   82.19    7.90
  -9   4   4  106.39    9.70
   8  -4  -4   55.99    5.80
   8  -4  -4   56.29    5.40
  -8   4   4   59.69   15.10
   7  -4  -4  108.99    9.60
   7  -4  -4  103.89    9.20
   7  -4  -4  103.89   11.00
  -7   4   4  102.49   18.00
   6  -4  -4   74.29    7.00
   6  -4  -4   60.59    6.50
   6  -4  -4   69.39    8.30
   6  -4  -4   85.29    7.00
   6  -4  -4   66.19    6.50
  -6   4   4   51.59   14.10
   5  -4  -4  439.56   31.60
   5  -4  -4  357.06   31.00
  -5   4   4  403.86   38.20
   4  -4  -4    2.30    9.10
   4  -4  -4    1.40    1.40
   4  -4  -4    0.20    1.00
   4  -4  -4    0.10    1.80
   4  -4  -4    2.40    1.50
  -4   4   4    0.00    5.20
  -4   4   4    0.00    1.40
  -4   4   4    5.90    3.70
  -4   4   4   -1.70    3.80
   3  -4  -4 1547.55  126.29
   3  -4  -4 1413.06  125.69
   3  -4  -4 1922.61  126.49
  -3   4   4 1925.11  134.39
  -3   4   4 1533.55  129.19
   2  -4  -4  125.59   10.80
   2  -4  -4  137.69   11.50
   2  -4  -4  147.29   11.60
   2  -4  -4  114.99   15.20
  -2   4   4  142.99   18.20
  -2   4   4  134.39   15.20
   1  -4  -4   46.80    9.00
   1  -4  -4   37.40    3.50
   1  -4  -4   37.60    4.20
  -1   4   4   38.50   11.10
  -1   4   4   42.00    4.30
  -1   4   4   48.70    8.30
  -1   4   4   30.00    3.70
   0  -4  -4  252.97   18.60
   0  -4  -4  245.88   19.50
   0  -4  -4  247.68   22.20
   0   4   4  256.37   19.40
   0   4   4  272.07   23.30
   0   4   4  205.18   18.90
   0   4   4  207.78   28.40
  -1  -4  -4  176.58   14.00
  -1  -4  -4  172.18   14.30
  -1  -4  -4  190.08   15.20
   1   4   4  164.28   14.40
   1   4   4  150.88   25.70
   1   4   4  198.18   15.10
   1   4   4  190.98   18.20
   1   4   4  200.88   14.10
  -2  -4  -4  759.02   60.99
  -2  -4  -4  822.82   61.69
  -2  -4  -4  841.22   62.39
  -2  -4  -4  787.92   61.09
  -2  -4  -4  788.22   60.99
   2   4   4  856.31   61.09
   2   4   4  870.41   61.39
   2   4   4  656.53   76.49
   2   4   4  852.21   62.09
   2   4   4  804.12   64.79
  -3  -4  -4  232.58   17.80
  -3  -4  -4  208.38   17.40
  -3  -4  -4  207.18   16.20
   3   4   4  213.78   33.00
   3   4   4  218.38   16.30
   3   4   4  199.18   19.60
   3   4   4  183.58   16.30
   3   4   4  220.38   17.30
  -4  -4  -4   69.49    5.80
  -4  -4  -4   68.19    6.00
  -4  -4  -4   63.49    9.00
   4   4   4   63.39    9.00
   4   4   4   70.79    6.10
   4   4   4   76.29    6.00
   4   4   4   87.49   23.40
   4   4   4   70.19    7.10
  -5  -4  -4  222.08   17.00
  -5  -4  -4  204.18   17.20
   5   4   4  218.78   17.30
   5   4   4  207.38   20.00
   5   4   4  220.68   32.50
   5   4   4  229.68   18.60
   5   4   4  223.38   17.20
  -6  -4  -4   14.30    2.00
  -6  -4  -4   14.20    2.50
  -6  -4  -4   -7.80   13.20
   6   4   4   16.40    2.40
   6   4   4    9.50    8.60
   6   4   4   16.90    4.00
  -7  -4  -4  153.78   12.10
  -7  -4  -4  134.39   12.30
   7   4   4  164.08   23.40
   7   4   4  158.98   12.30
   7   4   4  141.09   13.70
  -8  -4  -4   -1.00    1.40
  -8  -4  -4    2.60    1.00
  -8  -4  -4  -13.10   15.80
   8   4   4   -0.20    1.90
   8   4   4    6.90    7.90
   8   4   4    0.60    0.90
   8  -5  -4    0.00    0.90
   8  -5  -4    0.90    1.90
   8  -5  -4    0.30    1.00
  -8   5   4    0.50    1.60
  -8   5   4    0.00    1.40
  -7   5   4   22.50    3.70
  -7   5   4   20.20    3.90
   6  -5  -4   64.79    6.90
   6  -5  -4   77.49    8.20
   6  -5  -4   82.49    6.90
   6  -5  -4   72.99    9.20
   6  -5  -4   87.39    7.50
  -6   5   4   54.69   14.20
   5  -5  -4   59.19    5.50
   5  -5  -4   71.29    6.60
   5  -5  -4   53.19    7.40
  -5   5   4   51.49   11.60
  -5   5   4   42.30    6.40
   4  -5  -4   32.90    5.90
   4  -5  -4   35.70    4.40
   4  -5  -4   47.40    5.30
   4  -5  -4   46.00    5.20
  -4   5   4   44.90    5.40
  -4   5   4   46.40    7.80
   3  -5  -4    9.50    1.90
   3  -5  -4   12.50    3.90
   3  -5  -4    6.20    9.90
   3  -5  -4   14.20    2.90
  -3   5   4    6.60    2.30
  -3   5   4   22.60    7.70
  -3   5   4   15.90    3.20
   2  -5  -4   25.00   12.70
   2  -5  -4   21.90    3.70
   2  -5  -4   20.80    2.70
  -2   5   4   21.60    9.10
  -2   5   4   16.80    2.90
  -2   5   4   16.80    6.30
   1  -5  -4  117.49   11.10
   1  -5  -4  116.59   10.30
  -1   5   4  119.79   10.60
  -1   5   4  143.29   11.10
  -1   5   4  132.29   15.90
  -1   5   4  125.19   19.90
   0  -5  -4 1295.37  100.59
   0  -5  -4 1333.27   99.59
   0   5   4 1275.87  114.19
   0   5   4 1425.86  100.49
   0   5   4 1248.28   99.89
  -1  -5  -4   40.70    3.60
  -1  -5  -4   35.10    4.90
   1   5   4   36.90    4.00
   1   5   4   47.80    9.50
   1   5   4   34.30   14.90
   1   5   4   38.70    4.50
  -2  -5  -4  286.07   22.50
  -2  -5  -4  272.77   20.80
   2   5   4  269.57   25.20
   2   5   4  219.38   37.20
   2   5   4  272.67   21.90
  -3  -5  -4  704.63   54.29
  -3  -5  -4  678.73   52.39
   3   5   4  653.73   56.39
   3   5   4  688.73   52.39
   3   5   4  699.13   53.69
   3   5   4  745.43   75.69
  -4  -5  -4  262.37   22.70
  -4  -5  -4  265.27   20.40
   4   5   4  248.38   24.00
   4   5   4  280.17   38.70
   4   5   4  266.67   21.90
   4   5   4  265.97   20.50
  -5  -5  -4   33.20    6.50
  -5  -5  -4   34.90    3.60
   5   5   4   43.70    7.00
   5   5   4   21.30   12.20
   5   5   4   39.00    3.70
   5   5   4   39.00    5.30
  -6  -5  -4   38.70    3.90
  -6  -5  -4   22.30    8.80
   6   5   4   39.20    5.50
   6   5   4   45.50    4.10
   6   5   4   45.80   14.80
  -7  -5  -4    4.20    1.30
   7   5   4    7.60    7.30
   7   5   4    2.80    2.10
   7   5   4    7.40    1.50
   6  -6  -4   -4.40   20.80
   6  -6  -4   32.00    3.40
   6  -6  -4   30.10    3.20
   6  -6  -4   26.80    4.50
  -6   6   4   19.00    4.10
  -6   6   4   20.80    3.50
   5  -6  -4   36.00    3.80
   5  -6  -4   30.90    3.90
  -5   6   4   28.20    4.60
   4  -6  -4    1.00    1.10
   4  -6  -4    8.30   12.10
   4  -6  -4    2.00    3.40
  -4   6   4    2.30    2.00
  -4   6   4    0.30    1.30
  -4   6   4    2.60    6.30
  -4   6   4   -1.90    3.30
   3  -6  -4    7.10    3.80
   3  -6  -4    4.30    1.50
   3  -6  -4    0.40   11.30
  -3   6   4    5.20    1.40
  -3   6   4    7.00    2.10
  -3   6   4   10.80    6.10
  -3   6   4    9.10    4.70
   2  -6  -4 1149.19   95.79
  -2   6   4 1395.56   96.29
  -2   6   4 1232.38  101.29
   1  -6  -4  -16.00   11.70
   1  -6  -4    4.90    1.60
   1  -6  -4    5.50    3.90
  -1   6   4    8.80    4.70
  -1   6   4    8.10    7.00
  -1   6   4    9.50    2.10
   0  -6  -4  414.66   35.50
   0   6   4  480.25   35.60
   0   6   4  495.35   41.80
   0   6   4  473.45   50.19
   0   6   4  446.76   35.90
  -1  -6  -4  221.18   21.60
  -2  -6  -4  592.14   46.20
   2   6   4  629.24   47.10
   2   6   4  511.85   63.79
   2   6   4  646.84   51.09
  -3  -6  -4  -16.70   14.30
  -3  -6  -4   -0.50    1.10
  -3  -6  -4    4.40    5.60
   3   6   4    5.20   11.30
   3   6   4    2.90    1.90
   3   6   4    4.60    3.40
  -4  -6  -4  -20.40   17.10
   4   6   4    3.60    3.10
   4   6   4    3.10    2.00
   4   6   4    2.10    7.60
   5   6   4  153.58   13.80
   5   6   4  163.18   25.00
   5   6   4  152.08   14.80
   6   6   4  261.07   27.90
   6   6   4  197.38   18.40
   3  -7  -4   70.29    7.30
  -3   7   4   86.09   10.10
  -3   7   4   92.29    8.00
   2  -7  -4   62.39    6.60
  -2   7   4   85.19   13.60
  -2   7   4   57.79    9.60
  -2   7   4   80.49    7.00
   1  -7  -4  213.88   16.60
  -1   7   4  176.98   20.60
   0  -7  -4    1.00   15.70
   0  -7  -4   30.80    3.90
   0   7   4   59.39   15.80
   0   7   4   35.40    7.70
  -1  -7  -4    1.30    1.30
  -1  -7  -4    0.50   15.90
   1   7   4    3.30    3.50
   1   7   4    4.40    7.40
  -2  -7  -4   -8.30   17.00
  -2  -7  -4    6.60    1.80
   2   7   4   13.90    9.70
  -3  -7  -4    0.10    1.40
  -3  -7  -4  -11.80   21.00
   3   7   4    2.80    1.80
   3   7   4    9.70   10.30
   3   7   4    1.90    2.80
   3   7  -5   29.60    3.20
   3   7  -5   40.80   10.20
   3   7  -5   30.40    3.30
   3   7  -5   28.70    5.50
   2   7  -5    4.10    7.10
   2   7  -5    5.50    3.00
   2   7  -5    4.30    1.50
   2   7  -5    3.70    1.30
  -2  -7   5    4.10    1.40
  -2  -7   5  -15.40   13.70
   1   7  -5  183.58   15.80
   1   7  -5  225.78   19.00
   1   7  -5  192.18   15.90
  -1  -7   5  197.88   15.60
   0   7  -5  101.49    9.50
   0   7  -5  105.99    9.50
   0   7  -5  137.09   12.90
   0  -7   5  115.09    9.40
  -1   7  -5   32.10    3.80
  -1   7  -5   31.60    3.90
  -1   7  -5   41.20    7.00
   1  -7   5   36.70    3.90
   1  -7   5   32.00    3.80
  -2   7  -5   17.00    3.30
  -2   7  -5   24.30    3.10
   2  -7   5   24.90    3.10
   2  -7   5   28.60    3.50
   2  -7   5    3.10   13.90
  -3   7  -5   67.09    7.00
  -3   7  -5   72.39    6.80
   3  -7   5   80.19    6.80
   6   6  -5    8.10    1.40
   6   6  -5   -8.90    8.00
   5   6  -5    2.40    7.60
   5   6  -5   -0.70    2.70
   5   6  -5    1.00    0.90
   5   6  -5   -0.20    0.90
   5   6  -5    1.00    1.10
   4   6  -5  426.76   46.00
   4   6  -5  552.94   39.20
   4   6  -5  526.15   41.50
   4   6  -5  530.75   47.20
   4   6  -5  481.45   38.90
   3   6  -5   10.40    8.60
   3   6  -5    3.40    1.60
   3   6  -5    4.30    1.30
   3   6  -5    2.10    1.20
   3   6  -5    4.00    6.60
   3   6  -5    4.70    2.80
  -3  -6   5   -5.00   19.90
  -3  -6   5  -11.40   11.70
   2   6  -5    7.70    3.70
   2   6  -5   10.40    7.20
   2   6  -5   13.90    2.60
   2   6  -5   12.00    2.30
  -2  -6   5   31.40   15.70
  -2  -6   5   -7.00   10.90
  -2  -6   5   11.70    2.10
   1   6  -5  278.57   22.50
   1   6  -5  222.58   18.90
   1   6  -5  225.18   19.00
  -1  -6   5  232.28   18.70
   0   6  -5   86.29    8.20
   0   6  -5  101.19   11.50
   0   6  -5   87.49    8.00
   0  -6   5   86.59    7.90
   0  -6   5   90.49    7.90
  -1   6  -5   24.20   11.40
  -1   6  -5   25.60    6.20
  -1   6  -5   16.10    3.00
  -1   6  -5   17.20    3.00
   1  -6   5   48.90   14.50
   1  -6   5   18.90    2.90
   1  -6   5    4.90   12.20
   1  -6   5   21.10    2.90
  -2   6  -5   21.20   11.00
  -2   6  -5    8.50    2.30
  -2   6  -5    6.90    2.10
  -2   6  -5    6.40    3.70
   2  -6   5   13.20   13.60
   2  -6   5    9.10    2.10
   2  -6   5    8.60    2.10
   2  -6   5   20.70   10.20
  -3   6  -5  564.34   46.90
   3  -6   5  588.24   48.60
   3  -6   5  656.33   46.90
  -4   6  -5    7.90    2.30
  -4   6  -5   13.30    1.70
  -4   6  -5   13.60    2.90
  -4   6  -5   12.10   10.00
   4  -6   5    1.10   13.50
   4  -6   5   42.20   15.80
   4  -6   5   19.30    2.90
  -5   6  -5   52.19    6.10
  -5   6  -5   63.69    5.40
   5  -6   5   66.09    6.10
   7   5  -5   14.70    2.10
   7   5  -5   17.80    2.60
   7   5  -5   18.90    3.40
   7   5  -5   19.00    2.50
   6   5  -5  177.38   13.60
   6   5  -5  171.68   13.70
   6   5  -5  161.38   14.50
   6   5  -5  142.39   13.30
   6   5  -5  185.18   15.70
   5   5  -5  434.36   32.90
   5   5  -5  372.66   32.60
   5   5  -5  452.45   33.10
   5   5  -5  439.86   35.00
   4   5  -5  205.58   17.40
   4   5  -5  201.98   23.20
   4   5  -5  238.68   25.90
   4   5  -5  221.48   20.10
   4   5  -5  234.38   17.70
   3   5  -5    2.30    1.50
   3   5  -5    2.00    3.00
   3   5  -5    1.50    1.10
   3   5  -5    1.60    4.50
   3   5  -5    2.60    1.40
   3   5  -5    2.10    5.90
  -3  -5   5  -10.00    9.00
  -3  -5   5   10.80   11.20
   2   5  -5    1.10    1.30
   2   5  -5    0.70    1.10
   2   5  -5    1.10    1.10
   2   5  -5    4.60    6.40
   2   5  -5    0.90    3.50
   2   5  -5    2.90    3.10
  -2  -5   5    3.10    8.80
  -2  -5   5  -23.20   16.50
  -2  -5   5    2.40    1.30
  -2  -5   5    9.40   10.00
   1   5  -5 1037.30   74.59
   1   5  -5  990.00   73.69
   1   5  -5  927.51   71.09
   1   5  -5  914.91   71.59
   1   5  -5  941.21   71.49
  -1  -5   5  829.02   71.09
   0   5  -5  379.36   29.70
   0   5  -5  334.17   26.50
   0   5  -5  310.17   26.60
   0  -5   5  353.86   27.40
   0  -5   5  319.57   26.20
  -1   5  -5   15.70    2.80
  -1   5  -5   10.30    3.90
  -1   5  -5   13.70    2.60
  -1   5  -5   18.00    9.00
  -1   5  -5   16.50    1.60
   1  -5   5    1.30   11.00
   1  -5   5   16.00    3.90
   1  -5   5   11.70    2.50
   1  -5   5   14.40    2.50
  -2   5  -5  350.86   30.10
  -2   5  -5  376.76   32.60
  -2   5  -5  417.96   29.50
  -2   5  -5  319.47   30.10
   2  -5   5  452.85   31.80
   2  -5   5  405.06   30.10
   2  -5   5  368.46   30.20
  -3   5  -5  447.26   37.90
  -3   5  -5  468.85   35.50
  -3   5  -5  396.56   36.00
   3  -5   5  454.95   36.10
   3  -5   5  499.45   37.60
   3  -5   5  499.55   36.00
  -4   5  -5   12.60    2.90
  -4   5  -5   21.70    2.90
  -4   5  -5   18.70    3.30
   4  -5   5   12.90    3.60
   4  -5   5   23.40    3.50
   4  -5   5   29.10    3.40
   4  -5   5   17.20    4.30
   4  -5   5    3.60   13.70
  -5   5  -5   70.09    6.90
   5  -5   5   68.79    9.10
   5  -5   5   76.99    7.10
   5  -5   5   71.29    7.40
  -6   5  -5   29.70    4.30
  -6   5  -5   36.90    4.20
   6  -5   5    1.40   18.90
   6  -5   5   32.30    4.60
   6  -5   5   38.70    7.20
  -7   5  -5    1.90    1.50
  -7   5  -5    0.30    1.20
  -7   5  -5    1.90    1.60
   7  -5   5    1.00    1.50
   7  -5   5    1.70    1.30
   9   4  -5  234.78   18.00
   9   4  -5  222.58   18.60
  -9  -4   5  234.88   17.90
   8   4  -5   80.29    8.10
   8   4  -5   89.29    7.40
   8   4  -5   75.39    7.40
   8   4  -5   79.39    7.10
  -8  -4   5   96.59    8.70
  -8  -4   5   85.29    7.10
   7   4  -5   41.90    4.30
   7   4  -5   33.60    9.00
   7   4  -5   37.30    3.80
   7   4  -5   48.80    4.20
   7   4  -5   40.80    5.30
  -7  -4   5   29.70    3.90
  -7  -4   5   24.70    6.10
   6   4  -5   85.59    8.10
   6   4  -5   82.19   12.60
  -6  -4   5   59.09    6.20
   5   4  -5  721.03   61.99
   5   4  -5  868.31   61.19
   5   4  -5  727.63   60.69
   5   4  -5  869.51   61.19
   5   4  -5  845.42   62.89
  -5  -4   5  764.72   65.29
   4   4  -5  492.65   38.70
   4   4  -5  477.65   36.70
   4   4  -5  420.66   41.20
   4   4  -5  475.35   43.80
   4   4  -5  504.25   37.40
   4   4  -5  471.55   36.30
   3   4  -5  487.75   35.40
   3   4  -5  486.35   39.10
   3   4  -5  466.15   35.00
   3   4  -5  451.25   37.00
   3   4  -5  470.45   35.00
   3   4  -5  426.46   42.00
   3   4  -5  435.36   34.60
  -3  -4   5  385.06   35.90
   2   4  -5 1918.71  152.38
   2   4  -5 1926.51  152.38
   2   4  -5 1968.60  154.38
   2   4  -5 1948.91  152.38
   2   4  -5 2166.28  161.28
   2   4  -5 1991.90  151.98
   2   4  -5 2222.58  155.38
   1   4  -5 1049.70   74.29
   1   4  -5  944.71   71.99
   1   4  -5  852.81   72.29
   1   4  -5 1002.70   74.59
   1   4  -5  927.81   72.39
  -1  -4   5  845.82   72.29
  -1  -4   5 1067.99   79.89
   0   4  -5   13.10    1.30
   0   4  -5   12.70    1.70
   0   4  -5   14.40    4.20
   0   4  -5   12.30    2.10
   0   4  -5   13.10    3.20
   0   4  -5   10.70    2.20
   0   4  -5   17.10    8.10
   0  -4   5   11.10    2.50
   0  -4   5   10.50    1.90
   0  -4   5    9.40    1.90
   0  -4   5   11.40    5.90
  -1   4  -5  151.48   13.00
  -1   4  -5  166.68   13.60
  -1   4  -5  160.38   13.70
  -1   4  -5  191.08   16.20
   1  -4   5  145.39   13.50
   1  -4   5  166.68   13.50
   1  -4   5  180.68   14.40
   1  -4   5  203.58   21.90
  -2   4  -5  341.27   27.80
  -2   4  -5  309.17   28.20
  -2   4  -5  355.46   30.40
  -2   4  -5  409.56   28.20
  -2   4  -5  366.16   28.70
   2  -4   5  392.96   29.50
   2  -4   5  367.16   28.30
   2  -4   5  408.96   37.50
   2  -4   5  334.67   28.40
  -3   4  -5  295.07   23.80
  -3   4  -5  272.87   25.40
  -3   4  -5  281.47   24.40
   3  -4   5  315.57   24.20
   3  -4   5  287.57   24.10
   3  -4   5  311.07   24.00
   3  -4   5  336.67   25.40
   3  -4   5  333.47   34.30
  -4   4  -5   51.19    5.60
  -4   4  -5   53.89    6.60
   4  -4   5   68.79   17.80
   4  -4   5   57.99    5.90
   4  -4   5   63.59    5.80
   4  -4   5   55.19    7.10
   4  -4   5   59.29    5.90
  -5   4  -5  292.97   26.30
  -5   4  -5  305.87   27.60
   5  -4   5  343.57   26.50
   5  -4   5  383.16   26.30
   5  -4   5  330.97   27.90
  -6   4  -5   56.79    6.30
  -6   4  -5   65.39    9.00
   6  -4   5   65.89    8.10
   6  -4   5   58.39    6.30
  -7   4  -5   48.50    6.10
  -7   4  -5   43.70    9.00
   7  -4   5   57.69    8.20
   7  -4   5   66.89    6.10
   7  -4   5   70.29    7.20
  -8   4  -5   -0.10    1.40
  -8   4  -5   -0.50    1.40
   8  -4   5    0.50    1.10
   8  -4   5   -0.10    1.10
   9   3  -5   64.09    5.60
   9   3  -5   60.59    6.50
   9   3  -5   58.29    5.80
  -9  -3   5   76.59    7.60
  -9  -3   5   64.99    5.80
   8   3  -5   43.30    4.10
   8   3  -5   33.60    7.90
   8   3  -5   41.80    5.10
   8   3  -5   32.70    4.10
   8   3  -5   40.50    3.90
  -8  -3   5   38.40    4.00
  -8  -3   5   30.10    5.90
  -8  -3   5   40.30    6.10
   7   3  -5 1109.89   80.19
   7   3  -5  963.30   84.19
   7   3  -5 1048.20   81.09
   7   3  -5 1095.19   79.79
  -7  -3   5 1073.99   81.99
  -7  -3   5 1009.90   84.89
   6   3  -5  137.79   17.60
   6   3  -5  196.68   14.00
   6   3  -5  170.08   13.50
  -6  -3   5  162.78   18.40
  -6  -3   5  160.88   17.80
   5   3  -5  654.13   52.09
   5   3  -5  723.33   52.49
  -5  -3   5  681.33   56.19
   4   3  -5 1357.66  102.59
   4   3  -5 1349.66  102.29
   4   3  -5 1445.76  103.29
   4   3  -5 1426.36  104.09
   4   3  -5 1269.77  107.79
  -4  -3   5 1281.37  105.79
   3   3  -5 1643.34  133.49
   3   3  -5 1824.62  127.79
   3   3  -5 1689.23  130.99
   3   3  -5 1633.34  127.79
   3   3  -5 1666.73  129.19
   3   3  -5 1699.23  127.39
   3   3  -5 1572.44  127.39
   3   3  -5 1803.22  128.09
   2   3  -5  375.46   32.80
   2   3  -5  344.37   27.90
   2   3  -5  343.07   25.90
   2   3  -5  333.87   26.40
   2   3  -5  329.07   26.30
   2   3  -5  331.07   26.00
   1   3  -5   33.40    3.20
   1   3  -5   41.60    3.20
   1   3  -5   55.79   10.00
   1   3  -5   43.70    5.20
   1   3  -5   36.80    3.80
   1   3  -5   36.00    3.30
   1   3  -5   42.10    4.10
   1   3  -5   36.40    5.20
  -1  -3   5   37.00    3.60
  -1  -3   5   41.90    7.50
  -1  -3   5   31.70    3.40
  -1  -3   5   41.90    4.50
   0   3  -5 1301.07   99.99
   0   3  -5 1198.28   99.89
   0   3  -5 1263.37  100.39
   0   3  -5 1449.85  102.29
   0   3  -5 1419.06   99.99
   0   3  -5 1486.85  101.29
   0  -3   5 1142.19  100.19
   0  -3   5 1270.17  100.59
   0  -3   5 1398.16  105.39
   0  -3   5 1365.96  100.29
  -1   3  -5    7.20    1.80
  -1   3  -5   11.40    6.20
  -1   3  -5    6.60    1.00
  -1   3  -5    7.30    1.80
  -1   3  -5    9.40    3.30
  -1   3  -5    4.50    1.40
  -1   3  -5    5.60    1.50
  -1   3  -5    6.50    1.30
   1  -3   5    8.00    1.60
   1  -3   5    8.90    2.00
   1  -3   5   -1.50    7.60
   1  -3   5    6.80    1.50
   1  -3   5    6.10    1.40
   1  -3   5    9.00    5.00
  -2   3  -5  132.49   11.10
  -2   3  -5  128.59   10.40
  -2   3  -5  107.99    9.90
  -2   3  -5  115.79   12.00
   2  -3   5  120.09   10.60
   2  -3   5  146.09   11.50
   2  -3   5  128.29   10.50
   2  -3   5  140.79   10.80
   2  -3   5  139.39   16.30
  -3   3  -5  193.28   16.10
  -3   3  -5  177.48   15.70
  -3   3  -5  187.78   16.30
  -3   3  -5  203.48   17.70
  -3   3  -5  191.08   17.00
   3  -3   5  251.07   24.00
   3  -3   5  231.58   16.50
   3  -3   5  203.48   16.60
   3  -3   5  230.78   17.60
  -4   3  -5  454.05   39.70
  -4   3  -5  426.76   38.80
   4  -3   5  593.44   39.00
   4  -3   5  534.05   39.20
   4  -3   5  476.35   38.90
   4  -3   5  537.35   40.40
  -5   3  -5  685.33   57.89
   5  -3   5  826.52   56.99
   5  -3   5  681.93   56.69
   5  -3   5  755.82   58.29
  -6   3  -5   99.59   10.80
  -6   3  -5   77.99    8.80
   6  -3   5   87.99    8.80
   6  -3   5  101.59    8.90
   6  -3   5  112.99    8.60
   6  -3   5  101.79   10.60
  -7   3  -5   96.79   12.00
  -7   3  -5   84.79    9.50
   7  -3   5  109.09   11.30
   7  -3   5  114.89    9.60
   7  -3   5  114.39   10.20
  -8   3  -5   17.20    3.40
  -8   3  -5   15.60    3.10
  -8   3  -5   14.90    6.50
   8  -3   5   23.70    3.30
   8  -3   5   26.90    5.50
   8  -3   5   19.30    3.40
  -9   3  -5  154.98   13.40
   9  -3   5  151.68   13.30
   9  -3   5  171.58   13.30
  10   2  -5   10.60    2.50
  10   2  -5   11.80    1.80
 -10  -2   5   20.70    5.60
 -10  -2   5   13.20    2.10
   9   2  -5   22.90    2.60
   9   2  -5   22.00    6.70
   9   2  -5   20.70    3.50
   9   2  -5   18.90    2.60
  -9  -2   5   31.40    5.10
  -9  -2   5   24.30    3.00
  -9  -2   5   10.60    4.20
   8   2  -5   39.40    4.80
   8   2  -5   29.80    3.90
   8   2  -5   29.00    6.80
   8   2  -5   34.80    3.70
   8   2  -5   38.70    3.90
  -8  -2   5   41.40    4.20
  -8  -2   5   38.10    6.50
  -8  -2   5   37.40    6.40
  -8  -2   5   38.10    9.60
   7   2  -5  146.99   12.60
   7   2  -5  169.08   13.40
   7   2  -5  149.29   15.80
   7   2  -5  166.08   12.40
   7   2  -5  149.69   12.20
  -7  -2   5  150.38   17.20
  -7  -2   5  168.88   14.60
  -7  -2   5  125.39   12.40
   6   2  -5  408.36   28.60
   6   2  -5  384.46   28.70
   6   2  -5  361.66   28.30
   6   2  -5  354.36   29.30
   6   2  -5  344.27   31.60
  -6  -2   5  347.07   32.60
   5   2  -5   56.09    4.90
   5   2  -5   60.39    5.10
   5   2  -5   46.40    7.50
   5   2  -5   62.29    5.20
  -5  -2   5   49.99    8.20
   4   2  -5  341.47   27.10
   4   2  -5  406.06   27.50
   4   2  -5  346.17   27.10
   4   2  -5  344.67   27.40
   4   2  -5  296.67   27.80
   4   2  -5  361.06   27.00
  -4  -2   5  346.87   30.90
  -4  -2   5  409.86   30.30
   3   2  -5  350.06   28.10
   3   2  -5  363.66   28.10
   3   2  -5  425.06   28.80
   3   2  -5  400.66   29.50
   3   2  -5  359.96   28.40
   3   2  -5  322.87   28.00
   3   2  -5  353.86   28.10
  -3  -2   5  395.96   31.10
   2   2  -5  133.39   10.80
   2   2  -5  133.99   10.80
   2   2  -5  136.49   12.90
   2   2  -5  140.99   11.10
   2   2  -5  147.79   11.10
   2   2  -5  150.58   12.30
   2   2  -5  140.49   10.80
   2   2  -5  133.79   10.70
   1   2  -5  556.34   45.00
   1   2  -5  625.04   45.10
   1   2  -5  547.75   45.00
   1   2  -5  663.93   46.70
   1   2  -5  553.44   45.40
   1   2  -5  516.35   45.30
  -1  -2   5  552.44   45.50
  -1  -2   5  709.93   48.70
  -1  -2   5  661.73   45.00
   0   2  -5 5210.28  386.96
   0  -2   5 4906.71  385.76
   0  -2   5 5534.05  389.16
   0  -2   5 5256.57  385.66
   0  -2   5 4759.42  385.56
  -1   2  -5 2858.01  215.78
  -1   2  -5 2871.61  217.18
  -1   2  -5 2845.22  215.88
  -1   2  -5 2830.22  215.78
  -1   2  -5 2755.02  216.18
  -1   2  -5 2737.93  215.38
   1  -2   5 3160.38  216.18
   1  -2   5 2835.92  215.88
   1  -2   5 3125.99  219.98
   1  -2   5 2867.51  215.78
   1  -2   5 2671.73  215.88
  -2   2  -5    8.50    1.50
  -2   2  -5    5.60    0.90
  -2   2  -5    7.00    1.30
  -2   2  -5    6.50    2.50
  -2   2  -5    4.70    1.30
  -2   2  -5    3.50    1.30
   2  -2   5    6.70    1.40
   2  -2   5    3.50    9.00
   2  -2   5    6.60    1.80
   2  -2   5    7.20    1.50
   2  -2   5    9.40    1.60
   2  -2   5    9.20    2.00
   2  -2   5    7.90    4.20
   2  -2   5   19.80    7.40
  -3   2  -5  470.85   39.60
  -3   2  -5  467.25   40.20
  -3   2  -5  447.26   39.10
  -3   2  -5  581.24   40.20
   3  -2   5  546.75   40.60
   3  -2   5  608.34   39.80
   3  -2   5  481.85   39.60
   3  -2   5  533.05   39.80
  -5   2  -5 4092.99  327.17
  -5   2  -5 4989.10  328.97
  -5   2  -5 4083.29  328.17
  -5   2  -5 4044.90  327.17
  -5   2  -5 4283.57  329.07
   5  -2   5 4402.96  327.97
   5  -2   5 4314.57  329.27
   5  -2   5 4055.69  327.77
   5  -2   5 4914.51  327.67
  -6   2  -5   83.99    9.60
  -6   2  -5   96.99   11.10
  -6   2  -5   92.39    7.50
  -6   2  -5   71.39    8.10
  -6   2  -5   95.69    7.50
   6  -2   5   85.89    9.60
   6  -2   5   99.39    8.30
   6  -2   5   82.99    8.10
  -7   2  -5  125.39   10.10
  -7   2  -5  140.39   12.20
  -7   2  -5  123.19   13.00
  -7   2  -5  120.39   10.10
   7  -2   5  106.19   12.10
   7  -2   5  125.19   10.70
   7  -2   5  108.39   10.70
  -8   2  -5   21.60    3.70
  -8   2  -5   21.60    5.40
  -8   2  -5   27.40    3.20
  -8   2  -5   11.30   27.50
  -8   2  -5   22.80    3.10
   8  -2   5   20.20    4.40
   8  -2   5   23.30    3.60
   8  -2   5   23.10    3.50
  -9   2  -5    4.90    1.70
  -9   2  -5    8.60    2.90
   9  -2   5    5.20    1.70
   9  -2   5  -15.70   20.10
   9  -2   5    4.20    1.50
  10   1  -5  212.08   18.70
  10   1  -5  231.38   19.50
 -10  -1   5  262.27   19.30
 -10  -1   5  268.97   21.40
   9   1  -5  506.45   48.80
   9   1  -5  564.64   45.40
   9   1  -5  612.94   46.30
  -9  -1   5  665.03   46.10
  -9  -1   5  588.44   51.89
  -9  -1   5  641.24   48.70
   8   1  -5    3.00    3.40
   8   1  -5    0.60    1.40
  -8  -1   5    3.90    1.50
  -8  -1   5    2.40    4.40
  -8  -1   5   14.00    6.20
  -8  -1   5   -2.60    2.10
   7   1  -5 2761.22  208.48
   7   1  -5 2600.24  211.38
   7   1  -5 2860.51  208.58
   7   1  -5 2712.13  208.68
   7   1  -5 3054.39  209.38
  -7  -1   5 2938.41  210.88
  -7  -1   5 2454.85  208.88
  -7  -1   5 2770.02  213.58
  -7  -1   5 2790.52  211.98
   6   1  -5 1243.18   97.29
   6   1  -5 1319.97   94.79
   6   1  -5 1224.18   95.09
   6   1  -5 1349.96   94.89
   6   1  -5 1227.18   94.69
  -6  -1   5 1154.38   98.69
   5   1  -5   23.10    2.30
   5   1  -5   24.00    2.90
   5   1  -5   14.80    3.40
   5   1  -5   16.90    2.00
   5   1  -5   27.00    2.40
   5   1  -5   18.60    2.10
   5   1  -5   20.70    2.40
  -5  -1   5   13.10    4.30
   4   1  -5  620.64   48.00
   4   1  -5  576.44   46.10
   4   1  -5  633.24   46.30
   4   1  -5  564.84   46.10
   4   1  -5  665.93   46.40
   4   1  -5  686.03   46.80
   4   1  -5  536.65   46.20
   4   1  -5  699.43   46.80
  -4  -1   5  514.85   49.30
  -4  -1   5  597.04   48.80
  -3  -1   5 1807.82  150.08
  -3  -1   5 2123.59  148.19
   2   1  -5 5324.57  389.36
  -2  -1   5 4351.06  386.06
  -2  -1   5 5672.53  384.76
   1   1  -5 2491.65  200.98
  -1  -1   5 2859.31  201.38
   0   1  -5  911.61   68.69
   0   1  -5  974.60   69.09
   0   1  -5  877.61   69.09
   0   1  -5  905.51   68.79
   0  -1   5  890.31   68.89
   0  -1   5  918.41   69.19
  -1   1  -5  590.34   43.90
  -1   1  -5  567.34   43.50
   1  -1   5  568.74   43.90
   1  -1   5  577.64   44.00
  -2   1  -5  479.35   35.40
  -2   1  -5  422.56   35.60
  -2   1  -5  454.75   35.30
  -2   1  -5  471.05   36.10
  -2   1  -5  479.95   35.80
   2  -1   5  507.55   35.80
   2  -1   5  491.85   36.10
   2  -1   5  451.45   35.60
   2  -1   5  436.76   35.90
  -3   1  -5 1163.78   95.39
  -3   1  -5 1198.98   95.99
  -3   1  -5 1152.38   96.19
   3  -1   5 1232.08   95.89
   3  -1   5 1273.17   96.49
   3  -1   5 1391.46   95.99
   3  -1   5 1448.66   95.89
  -4   1  -5    6.60    2.00
  -4   1  -5    5.40    2.00
  -4   1  -5    9.80    2.10
  -4   1  -5    4.30    1.00
   4  -1   5    6.30    1.60
   4  -1   5   16.00    7.50
   4  -1   5    6.80    1.60
   4  -1   5    8.60    1.90
   4  -1   5    5.30    2.20
   4  -1   5   10.20    5.40
   4  -1   5   -4.30    9.70
  -5   1  -5   72.79    7.40
  -5   1  -5   83.79    6.80
  -5   1  -5   81.49    8.10
  -5   1  -5   83.19    8.30
  -5   1  -5   79.99    8.30
   5  -1   5   82.39    7.30
   5  -1   5   78.69    8.70
   5  -1   5   77.69    7.00
   5  -1   5   94.89    7.70
  -6   1  -5  870.21   64.09
  -6   1  -5  715.83   62.79
  -6   1  -5  873.41   62.19
  -6   1  -5  833.82   64.19
  -6   1  -5  841.12   63.89
   6  -1   5  752.92   62.39
   6  -1   5  749.33   64.19
   6  -1   5  841.82   62.79
   6  -1   5  882.91   62.99
  -7   1  -5    3.40    1.80
  -7   1  -5    6.70    1.60
  -7   1  -5    4.60    3.10
   7  -1   5    2.40    1.40
   7  -1   5    5.00    1.80
   7  -1   5    2.20    1.30
   7  -1   5    2.50    2.70
  -8   1  -5    0.80    3.60
  -8   1  -5    0.90    2.00
  -8   1  -5   10.00   20.30
  -8   1  -5    0.80    1.10
   8  -1   5   -0.30    1.70
   8  -1   5    2.50    1.40
   8  -1   5    1.30    1.50
  -9   1  -5    6.70    4.90
  -9   1  -5   11.30    2.10
  -9   1  -5   10.50    1.90
  -9   1  -5  -12.40   20.70
  -9   1  -5   14.90    2.80
   9  -1   5    7.80    2.40
   9  -1   5   -1.50   10.00
   9  -1   5   14.80    2.50
   9  -1   5   12.30    2.50
 -10   1  -5  103.19    8.30
  10  -1   5   89.09    8.00
  10   0  -5    3.30    1.70
 -10   0   5    1.70    3.70
   9   0  -5  221.38   17.20
   9   0  -5  195.48   16.90
   9   0  -5  186.98   20.90
   9   0  -5  217.78   17.80
  -9   0   5  232.18   17.60
  -9   0   5  211.88   23.60
  -9   0   5  251.57   20.10
  -9   0   5  224.78   20.30
   8   0  -5    1.00    3.20
   8   0  -5    0.90    0.90
   8   0  -5    1.20    0.70
   8   0  -5    1.20    1.30
  -8   0   5    0.90    2.10
  -8   0   5    0.30    4.40
  -8   0   5    1.20    1.30
  -8   0   5    1.20    3.40
   7   0  -5  152.58   12.70
   7   0  -5  161.78   13.00
   7   0  -5  154.38   15.10
   7   0  -5  150.68   13.00
   7   0  -5  183.38   13.40
  -7   0   5  160.28   18.00
  -7   0   5  171.98   16.10
  -7   0   5  175.18   15.10
  -7   0   5  154.28   13.30
   6   0  -5    1.20    1.50
   6   0  -5    1.10    0.80
   6   0  -5    0.00    1.00
   6   0  -5    0.90    0.90
   6   0  -5    0.40    1.00
   6   0  -5    2.40    0.80
   6   0  -5    0.80    1.80
  -6   0   5    2.30    3.20
  -6   0   5    2.10    1.10
  -6   0   5   -2.10    3.90
  -6   0   5    2.10    1.70
   5   0  -5 2694.83  184.18
   5   0  -5 2236.28  183.58
   5   0  -5 2696.93  183.58
   5   0  -5 2770.72  185.18
   5   0  -5 2391.66  183.28
   5   0  -5 2262.27  184.98
   5   0  -5 2253.57  183.78
  -5   0   5 2199.08  186.98
   4   0  -5    1.30    0.60
   4   0  -5    0.60    0.90
   4   0  -5    0.10    0.40
   4   0  -5    1.60    0.70
   4   0  -5    1.70    0.90
   4   0  -5    1.20    0.60
   4   0  -5    4.00    3.70
   4   0  -5    1.80    0.90
  -4   0   5    1.40    1.00
  -4   0   5   -0.70    5.00
  -4   0   5    3.60    3.00
  -4   0   5    1.10    4.30
   3   0  -5   74.99    6.30
   3   0  -5   77.39    5.90
   3   0  -5   73.19    5.80
   3   0  -5   67.79    6.10
  -3   0   5   78.59    8.60
  -3   0   5   75.19   10.80
   2   0  -5    0.10    0.30
   2   0  -5    0.20    0.60
   2   0  -5   -0.10    3.20
   2   0  -5    0.00    0.60
  -2   0   5    2.70    5.80
  -2   0   5    0.20    1.10
  -2   0   5    1.50    1.60
  -2   0   5   -1.10    1.90
  -2   0   5    0.00    4.10
  -1   0   5 1886.71  144.99
   0   0  -5    1.90    0.40
   0   0  -5    1.90    0.70
   0   0  -5   -0.50    0.50
   0   0  -5    0.60    0.50
   0   0  -5    1.00    3.50
   0   0  -5   -7.60    5.40
   0   0   5   -0.40    2.60
   0   0   5    0.60    0.80
   0   0   5    0.00    3.10
   0   0   5    1.50    6.70
  -1   0  -5 1712.03  136.99
  -1   0  -5 1828.22  137.09
  -1   0  -5 1782.82  136.59
   1   0   5 1949.30  137.29
  -2   0  -5    0.30    0.50
  -2   0  -5    0.50    0.50
  -2   0  -5   -0.70    3.40
  -2   0  -5    1.30    0.90
  -2   0  -5    0.70    0.70
  -2   0  -5    0.10    6.70
   2   0   5   -2.10    7.50
   2   0   5    0.00    0.60
   2   0   5   -0.60    1.40
   2   0   5    0.60    0.90
   2   0   5   -0.90    0.80
   2   0   5   -2.40    4.80
   2   0   5   -2.80    3.10
  -3   0  -5   11.10    1.30
  -3   0  -5    7.10    4.80
  -3   0  -5   13.20    2.30
  -3   0  -5    8.10    1.80
  -3   0  -5   11.20    2.00
   3   0   5    8.10    1.30
   3   0   5    9.90    2.00
   3   0   5    9.30    2.30
   3   0   5    4.10    4.00
   3   0   5   12.00    7.10
  -4   0  -5    2.70    6.00
  -4   0  -5    1.40    0.90
  -4   0  -5   -0.70    0.60
  -4   0  -5    3.10    2.20
  -4   0  -5   -0.60    1.30
  -4   0  -5    0.60    1.20
   4   0   5   -0.70    5.90
   4   0   5    0.60    3.80
   4   0   5    0.90    0.80
   4   0   5    0.80    0.90
   4   0   5   -0.30    1.70
   4   0   5   -0.30    1.20
  -5   0  -5  145.19   11.00
  -5   0  -5  138.59   12.20
  -5   0  -5  137.69   12.40
  -5   0  -5  146.99   12.50
  -5   0  -5  133.29   11.60
   5   0   5  142.49   11.00
   5   0   5  138.19   11.30
   5   0   5  151.08   11.60
   5   0   5  115.59   12.80
   5   0   5  127.19   11.90
   5   0   5  142.19   17.40
  -6   0  -5    1.70    1.50
  -6   0  -5    2.70    3.20
  -6   0  -5    1.60    2.30
  -6   0  -5    1.50    2.00
  -6   0  -5    2.20    1.00
   6   0   5    5.20    1.60
   6   0   5   -0.10    0.70
   6   0   5    1.90    1.30
  -7   0  -5    0.10    2.60
  -7   0  -5    0.70    1.00
  -7   0  -5    2.00    1.70
  -7   0  -5    5.40    3.80
   7   0   5    0.90    1.20
   7   0   5    3.30    1.60
   7   0   5    0.60    0.90
   7   0   5    0.90    1.50
  -8   0  -5   -0.90    3.40
  -8   0  -5    0.30    3.00
  -8   0  -5    0.20    1.10
  -8   0  -5    3.00    2.00
   8   0   5    2.50    1.80
   8   0   5    3.70    8.20
   8   0   5    2.50    1.50
   8   0   5    6.00    1.90
  -9   0  -5   58.79    5.10
  -9   0  -5   47.90    8.60
   9   0   5   44.50    5.60
   9   0   5   53.79    5.20
 -10   0  -5   22.90   20.10
  10   0   5    1.20    1.80
  10   0   5    1.50    1.30
  10  -1  -5  255.77   19.90
  10  -1  -5  248.58   19.30
 -10   1   5  249.48   19.40
 -10   1   5  233.08   21.30
   9  -1  -5  629.04   49.80
   9  -1  -5  674.53   50.19
  -9   1   5  672.03   49.99
  -9   1   5  626.84   55.99
  -9   1   5  644.34   52.49
  -9   1   5  655.43   52.29
   8  -1  -5    0.50    3.80
   8  -1  -5    3.60    3.10
   8  -1  -5    0.50    0.90
  -8   1   5    4.80    4.20
  -8   1   5   -2.00    3.90
  -8   1   5    2.00    3.00
  -8   1   5   -0.70    1.50
  -8   1   5    0.50    1.20
   7  -1  -5 3188.98  222.58
   7  -1  -5 2667.33  223.18
   7  -1  -5 2593.64  221.58
  -7   1   5 3104.29  223.98
  -7   1   5 3014.80  221.98
  -7   1   5 3099.89  227.98
   6  -1  -5 1485.45  103.09
   6  -1  -5 1346.97  102.79
   6  -1  -5 1149.58  102.19
   6  -1  -5 1259.57  101.89
   6  -1  -5 1371.16  103.69
   6  -1  -5 1199.68  102.29
  -6   1   5 1417.96  102.69
  -6   1   5 1428.26  105.59
  -6   1   5 1467.05  108.19
  -6   1   5 1425.76  104.19
   5  -1  -5   18.80    1.90
   5  -1  -5   21.70    2.30
   5  -1  -5   18.60    1.90
   5  -1  -5   18.30    2.30
   5  -1  -5   15.90    2.80
   5  -1  -5   17.60    2.20
   5  -1  -5   24.50    8.40
   5  -1  -5   21.40    2.70
  -5   1   5   18.80    2.80
  -5   1   5   32.30    7.20
  -5   1   5   25.00    3.80
  -5   1   5   21.10    5.10
   4  -1  -5  546.45   38.00
   4  -1  -5  487.75   38.30
   4  -1  -5  421.76   41.60
   4  -1  -5  515.35   38.40
   4  -1  -5  452.45   38.30
   4  -1  -5  527.65   38.00
   4  -1  -5  557.34   38.80
  -4   1   5  499.15   38.70
   3  -1  -5 3047.20  245.68
   3  -1  -5 3021.30  242.68
  -3   1   5 3596.44  245.68
   2  -1  -5 2694.83  199.28
  -2   1   5 2565.24  195.88
  -2   1   5 2532.55  198.08
   1  -1  -5 1565.14  129.59
  -1   1   5 1773.72  127.99
   0  -1  -5  920.91   68.79
   0  -1  -5  887.21   68.49
   0  -1  -5  885.71   68.89
   0   1   5  945.61   69.09
  -1  -1  -5  529.55   41.90
  -1  -1  -5  577.94   42.20
  -1  -1  -5  547.05   41.70
  -1  -1  -5  505.05   46.10
   1   1   5  598.14   42.50
   1   1   5  552.54   42.10
  -2  -1  -5  443.96   35.30
  -2  -1  -5  453.85   35.70
  -2  -1  -5  475.55   35.90
   2   1   5  496.15   35.30
   2   1   5  457.85   42.50
  -3  -1  -5 1152.68   87.09
  -3  -1  -5 1128.79   86.39
  -3  -1  -5 1284.87   90.09
  -3  -1  -5 1089.89   87.09
  -3  -1  -5 1172.38   87.19
   3   1   5 1050.09   86.69
   3   1   5 1232.48   92.99
   3   1   5 1082.09   86.69
  -4  -1  -5    5.40    1.00
  -4  -1  -5    7.60    2.70
  -4  -1  -5    6.70    2.20
  -4  -1  -5    4.20    5.60
  -4  -1  -5    6.30    1.90
   4   1   5    2.80    1.60
   4   1   5    3.40    0.80
   4   1   5    5.00    1.50
   4   1   5    5.60    5.70
   4   1   5    7.30    1.50
   4   1   5    2.30    3.00
  -5  -1  -5   76.69    6.50
  -5  -1  -5   78.29    7.80
  -5  -1  -5   81.59    8.30
  -5  -1  -5   78.89    7.70
   5   1   5   78.99    6.60
   5   1   5   76.09    7.10
   5   1   5   82.79    7.20
  -6  -1  -5  835.72   61.59
  -6  -1  -5  816.32   59.89
  -6  -1  -5  812.82   61.69
  -6  -1  -5  818.02   61.99
   6   1   5  767.02   59.79
   6   1   5  661.93   60.39
   6   1   5  814.42   73.19
   6   1   5  793.52   60.59
  -7  -1  -5    8.90    4.10
  -7  -1  -5    1.60    1.10
  -7  -1  -5    3.90    2.90
   7   1   5    3.70    1.90
   7   1   5    3.50    1.90
   7   1   5    5.80    8.10
   7   1   5    0.40    1.40
   7   1   5    3.40    1.40
  -8  -1  -5    1.60    1.20
  -8  -1  -5   -1.30    3.20
  -8  -1  -5    0.90    3.60
   8   1   5    1.60    1.30
   8   1   5    3.20    2.20
   8   1   5    1.10    8.00
   8   1   5    0.10    0.90
   8   1   5    0.10    1.20
  -9  -1  -5    9.30    1.80
  -9  -1  -5    8.10    5.50
   9   1   5   11.90    2.80
   9   1   5    3.00    9.70
 -10  -1  -5  101.89    7.70
 -10  -1  -5   92.39    7.80
  10   1   5   76.39    7.90
  10  -2  -5   10.60    1.90
  10  -2  -5    9.50    2.00
 -10   2   5    6.50    1.90
 -10   2   5    8.10    1.60
   9  -2  -5   22.60    3.10
   9  -2  -5   27.20    3.40
  -9   2   5   25.00    3.10
  -9   2   5   32.80    6.20
  -9   2   5   14.00    7.70
  -9   2   5   31.10    7.20
   8  -2  -5   39.10    4.40
   8  -2  -5   34.60    6.20
  -8   2   5   46.00    4.60
  -8   2   5   52.69    8.00
  -8   2   5   49.20   11.40
  -8   2   5   45.40    7.00
   7  -2  -5  148.19   13.80
   7  -2  -5  182.38   15.20
   7  -2  -5  168.68   14.50
   7  -2  -5  150.48   15.30
  -7   2   5  171.68   20.70
  -7   2   5  182.88   16.70
  -7   2   5  193.08   14.30
  -7   2   5  149.59   17.90
  -7   2   5  186.08   16.80
   6  -2  -5  394.16   31.70
   6  -2  -5  407.86   32.40
   6  -2  -5  350.16   32.10
  -6   2   5  419.16   31.60
  -6   2   5  430.46   34.30
  -6   2   5  430.26   33.60
  -6   2   5  393.16   37.60
   5  -2  -5   54.99    5.20
   5  -2  -5   50.99    4.80
   5  -2  -5   53.49    4.20
   5  -2  -5   45.90    4.60
   5  -2  -5   38.50    5.40
  -5   2   5   57.09   10.30
  -5   2   5   50.59    6.40
  -5   2   5   50.19    5.10
  -5   2   5   55.19    7.50
   4  -2  -5  242.38   19.80
   4  -2  -5  296.07   20.50
  -4   2   5  274.97   21.20
  -4   2   5  260.37   22.10
  -4   2   5  235.98   20.00
  -4   2   5  204.28   23.70
   3  -2  -5  278.87   23.10
   3  -2  -5  310.87   22.70
   3  -2  -5  302.27   22.70
   3  -2  -5  312.17   23.30
   3  -2  -5  307.57   23.60
  -3   2   5  284.07   25.70
  -3   2   5  316.47   27.10
  -3   2   5  294.97   25.10
  -3   2   5  279.57   23.80
  -3   2   5  301.07   23.30
   2  -2  -5  124.09   10.80
   2  -2  -5  132.29   10.30
   2  -2  -5  133.79   11.20
   2  -2  -5  135.39   10.60
  -2   2   5  132.79   12.10
  -2   2   5  139.19   13.30
  -2   2   5  150.18   11.30
  -2   2   5  134.09   11.00
   1  -2  -5  599.84   47.20
   1  -2  -5  582.24   46.50
   1  -2  -5  607.44   46.60
  -1   2   5  614.64   47.10
  -1   2   5  629.54   47.10
  -1   2   5  669.13   48.40
   0   2   5 5412.16  363.46
   0   2   5 4340.97  371.36
   0   2   5 5460.05  363.36
   0   2   5 4056.19  369.86
  -1  -2  -5 2670.03  222.28
  -1  -2  -5 2736.43  221.88
   1   2   5 3331.67  223.18
   1   2   5 2936.41  230.48
   1   2   5 3159.98  221.98
   1   2   5 2890.71  222.38
  -2  -2  -5    9.20    1.40
  -2  -2  -5    5.40    0.90
  -2  -2  -5   -0.40    6.60
  -2  -2  -5    5.30    0.90
  -2  -2  -5    5.90    1.60
   2   2   5    3.20    1.30
   2   2   5    3.40    8.20
   2   2   5    5.70    0.90
   2   2   5    5.30    1.40
   2   2   5    4.70    5.90
   2   2   5    1.70    2.20
  -3  -2  -5  441.96   33.40
  -3  -2  -5  446.36   33.90
  -3  -2  -5  441.76   34.30
  -3  -2  -5  442.26   34.10
   3   2   5  408.06   33.50
   3   2   5  447.46   34.00
   3   2   5  429.86   35.70
   3   2   5  444.86   39.70
   3   2   5  427.06   47.40
   3   2   5  463.45   33.50
  -5  -2  -5 3925.41  282.97
  -5  -2  -5 3874.21  284.17
  -5  -2  -5 3784.52  284.17
  -5  -2  -5 3727.83  284.47
   5   2   5 3458.05  283.17
   5   2   5 3643.34  285.07
   5   2   5 3888.81  298.97
   5   2   5 3817.32  283.77
  -6  -2  -5   83.69    8.90
  -6  -2  -5   78.69   10.60
  -6  -2  -5   89.19    7.30
  -6  -2  -5   87.49    8.60
   6   2   5   79.89    7.20
   6   2   5   88.09   18.80
   6   2   5   87.59    8.30
  -7  -2  -5  126.79   11.40
  -7  -2  -5  113.99    9.40
  -7  -2  -5  102.59   11.60
   7   2   5  102.29   20.10
   7   2   5  107.79   10.50
   7   2   5  109.89    9.40
  -8  -2  -5   25.10    2.90
  -8  -2  -5   19.60    6.40
   8   2   5   16.10    3.90
   8   2   5   24.90    2.90
   8   2   5   22.60    9.40
  -9  -2  -5  -10.00   17.90
  -9  -2  -5    5.50    1.40
  -9  -2  -5    2.50    1.30
   9   2   5    3.30    2.00
   9   2   5    5.80   10.70
   9   2   5    5.70    1.40
   9  -3  -5   57.99    5.70
   9  -3  -5   73.19    6.00
  -9   3   5   54.09    6.30
   8  -3  -5   40.10    4.40
   8  -3  -5   45.60    7.00
  -8   3   5   30.10   10.10
  -8   3   5   41.60   10.50
   7  -3  -5 1153.58   88.39
   7  -3  -5 1163.18   88.09
   7  -3  -5 1238.08   89.89
   7  -3  -5 1070.19   88.59
  -7   3   5 1144.19   90.69
  -7   3   5 1188.28   96.59
   6  -3  -5  152.48   14.00
   6  -3  -5  155.98   12.30
   6  -3  -5  125.39   12.20
   6  -3  -5  170.58   13.10
  -6   3   5  146.49   19.80
  -6   3   5  147.89   15.20
   5  -3  -5  390.36   34.70
   5  -3  -5  469.65   33.40
  -5   3   5  427.46   34.90
   4  -3  -5 1219.28   86.39
   4  -3  -5 1114.99   86.59
  -4   3   5 1008.40   88.19
  -4   3   5 1199.78   86.89
  -4   3   5 1119.79   91.39
   3  -3  -5 1381.26  100.69
   3  -3  -5 1448.85  101.69
   3  -3  -5 1296.87  101.79
   3  -3  -5 1210.08  101.19
  -3   3   5 1476.05  107.69
  -3   3   5 1221.58  104.29
   2  -3  -5  291.07   23.10
   2  -3  -5  308.47   24.20
   2  -3  -5  313.47   24.00
   2  -3  -5  287.37   23.50
  -2   3   5  279.87   29.40
  -2   3   5  327.67   24.10
  -2   3   5  360.86   24.20
  -2   3   5  256.07   26.90
   1  -3  -5   38.70    4.10
   1  -3  -5   36.80    3.30
   1  -3  -5   31.80    7.30
   1  -3  -5   33.50    3.00
  -1   3   5   38.10    4.00
  -1   3   5   35.20    7.30
  -1   3   5   43.80    5.30
  -1   3   5   39.30    4.70
  -1   3   5   33.10    9.70
   0  -3  -5 1369.66  102.69
   0  -3  -5 1358.06  103.59
   0  -3  -5 1327.47  102.99
   0  -3  -5 1304.27  102.59
   0   3   5 1171.88  111.89
   0   3   5 1459.75  103.49
   0   3   5 1434.36  103.39
   0   3   5 1473.95  106.69
  -1  -3  -5    6.60    1.50
  -1  -3  -5    6.50    1.00
  -1  -3  -5    6.50    0.90
  -1  -3  -5    9.10    2.10
  -1  -3  -5    1.10    5.90
  -1  -3  -5    6.80    0.90
   1   3   5    5.10    0.90
   1   3   5    7.80    1.80
   1   3   5    6.10    7.50
   1   3   5    7.10    3.40
  -2  -3  -5  121.39   10.70
  -2  -3  -5  125.49    9.90
   2   3   5  137.39   10.00
   2   3   5  104.29   24.90
   2   3   5  118.79   12.90
   2   3   5  128.49   10.70
  -3  -3  -5  188.08   14.10
  -3  -3  -5  180.48   15.20
  -3  -3  -5  188.28   14.20
   3   3   5  173.08   16.90
   3   3   5  151.58   28.20
   3   3   5  175.58   14.20
   3   3   5  193.78   14.20
   3   3   5  180.58   14.90
  -4  -3  -5  421.26   32.60
  -4  -3  -5  420.36   34.00
  -4  -3  -5  432.16   33.20
   4   3   5  414.96   32.80
   4   3   5  414.56   35.50
   4   3   5  441.06   49.70
   4   3   5  426.66   33.50
   4   3   5  456.65   32.80
  -5  -3  -5  606.74   50.59
  -5  -3  -5  642.74   49.80
  -5  -3  -5  652.83   48.70
   5   3   5  666.83   48.90
   5   3   5  677.43   66.29
   5   3   5  661.43   49.90
   5   3   5  629.44   49.00
   5   3   5  601.64   51.39
  -6  -3  -5   81.19    9.90
  -6  -3  -5   90.29    7.50
   6   3   5   89.79    7.60
   6   3   5   95.49    8.90
   6   3   5   99.29   20.90
   6   3   5   85.79    7.70
  -7  -3  -5  104.49    8.60
   7   3   5  105.69    8.70
   7   3   5  104.89   19.80
   7   3   5   94.79   10.00
  -8  -3  -5   22.40    3.20
  -8  -3  -5   22.00    2.70
   8   3   5   21.90    2.70
   8   3   5   31.40   12.60
   8   3   5   18.40    4.00
  -9  -3  -5  159.18   12.00
  -9  -3  -5  144.99   12.20
   9   3   5  122.39   12.80
   9   3   5  150.58   22.20
   9   3   5  164.68   12.00
   9  -4  -5  257.87   20.20
   8  -4  -5   98.49    7.60
   8  -4  -5   82.99    7.80
  -8   4   5   72.29    9.10
   7  -4  -5   35.50    6.30
   7  -4  -5   33.40    5.10
   7  -4  -5   41.40    4.20
  -7   4   5   39.70   12.40
   6  -4  -5   94.59    8.20
   6  -4  -5  104.99    9.00
   6  -4  -5   77.49    8.20
   6  -4  -5   93.69   10.20
   6  -4  -5  102.99    8.60
  -6   4   5   81.09   16.80
   5  -4  -5  525.45   43.70
   5  -4  -5  640.14   44.50
  -5   4   5  532.05   50.79
   4  -4  -5  300.37   27.30
   4  -4  -5  368.66   28.10
  -4   4   5  336.07   30.20
  -4   4   5  427.16   34.20
   3  -4  -5  337.27   26.40
   3  -4  -5  294.17   25.70
  -3   4   5  321.87   29.70
  -3   4   5  385.26   33.80
   2  -4  -5 1522.55  115.79
   2  -4  -5 1711.13  116.69
   2  -4  -5 1592.34  116.59
  -2   4   5 1345.27  115.99
  -2   4   5 1416.76  120.39
  -2   4   5 1610.44  124.89
   1  -4  -5  693.43   63.59
   1  -4  -5  889.41   60.09
   1  -4  -5  826.32   60.89
  -1   4   5  866.21   65.69
  -1   4   5  797.22   70.19
  -1   4   5  687.13   60.19
   0  -4  -5   10.00    7.80
   0  -4  -5    8.50    2.10
   0  -4  -5   11.80    1.50
   0   4   5   10.90    2.10
   0   4   5   14.30    5.60
   0   4   5   10.80    2.00
   0   4   5   11.90    8.40
  -1  -4  -5  187.18   14.10
  -1  -4  -5  180.18   14.50
  -1  -4  -5  193.98   15.40
  -1  -4  -5  172.78   13.90
   1   4   5  165.78   14.30
   1   4   5  194.78   15.10
   1   4   5  183.48   18.30
   1   4   5  176.68   27.40
  -2  -4  -5  380.46   28.50
  -2  -4  -5  342.07   27.00
  -2  -4  -5  345.07   27.00
  -2  -4  -5  356.46   27.10
  -2  -4  -5  361.66   27.90
   2   4   5  343.27   30.90
   2   4   5  369.26   28.10
   2   4   5  271.37   41.70
   2   4   5  379.56   27.10
  -3  -4  -5  261.67   21.00
  -3  -4  -5  263.07   22.30
  -3  -4  -5  283.77   22.60
  -3  -4  -5  271.87   20.90
   3   4   5  258.77   38.60
   3   4   5  293.27   21.10
   3   4   5  268.97   24.70
  -4  -4  -5   40.50    6.70
  -4  -4  -5   50.99    4.70
  -4  -4  -5   55.29    6.50
   4   4   5   54.59    5.70
   4   4   5   50.59    7.90
   4   4   5   54.89    4.70
   4   4   5   46.70   17.70
  -5  -4  -5  300.27   23.40
  -5  -4  -5  310.67   23.30
   5   4   5  303.37   23.40
   5   4   5  285.87   39.70
   5   4   5  288.97   26.40
   5   4   5  306.37   24.70
  -6  -4  -5   67.59    5.70
  -6  -4  -5   66.19    6.00
   6   4   5   66.69    5.90
   6   4   5   44.50   14.40
   6   4   5   64.49    7.30
  -7  -4  -5   59.99    5.20
  -7  -4  -5   56.39    5.60
   7   4   5   66.49   16.70
   7   4   5   44.30    6.40
   7   4   5   62.49    5.40
  -8  -4  -5  -15.80   16.00
  -8  -4  -5   -2.10    1.40
   8   4   5    6.20    7.60
   8   4   5   -1.80    1.50
   8   4   5    0.70    0.90
   7  -5  -5   15.30    2.60
   7  -5  -5   17.10    2.50
  -7   5   5   14.20    3.30
  -7   5   5   10.70    2.70
   6  -5  -5  126.79   11.20
   6  -5  -5  126.39   10.00
   6  -5  -5  119.29   12.40
   6  -5  -5  102.19   10.00
   5  -5  -5  222.78   21.70
   5  -5  -5  265.97   20.00
  -5   5   5  244.48   21.10
  -5   5   5  263.07   28.70
   4  -5  -5  134.19   12.70
   4  -5  -5  171.38   13.60
  -4   5   5  165.58   16.10
  -4   5   5  152.38   13.70
   3  -5  -5   -2.80   10.00
   3  -5  -5   -0.60    1.00
   3  -5  -5    2.00    2.40
   3  -5  -5    2.00    2.10
  -3   5   5   -0.30    1.40
  -3   5   5    0.00    3.60
  -3   5   5    1.00    4.70
  -3   5   5    0.60    1.30
   2  -5  -5    1.70    1.00
   2  -5  -5    5.20   11.30
   2  -5  -5    0.20    2.10
   2  -5  -5    0.80    1.80
  -2   5   5   -0.50    1.30
  -2   5   5   -0.40    1.00
  -2   5   5    2.20    4.70
  -2   5   5    0.20    4.00
   1  -5  -5  748.43   59.69
   1  -5  -5  756.62   58.79
  -1   5   5  786.52   65.19
  -1   5   5  857.71   59.59
  -1   5   5  731.53   58.99
  -1   5   5  748.23   70.19
   0  -5  -5  329.17   24.60
   0  -5  -5  303.87   25.70
   0   5   5  300.17   37.60
   0   5   5  346.47   30.90
   0   5   5  296.47   24.80
   0   5   5  330.57   25.40
  -1  -5  -5    2.10    8.50
  -1  -5  -5   20.40    3.80
  -1  -5  -5   16.00    2.00
   1   5   5   20.60   13.10
   1   5   5   12.10    2.50
   1   5   5   17.10    6.50
  -2  -5  -5  407.86   29.30
  -2  -5  -5  386.66   31.00
   2   5   5  385.06   30.40
   2   5   5  309.27   45.80
   2   5   5  381.36   34.00
  -3  -5  -5  462.45   33.40
  -3  -5  -5  441.86   35.40
   3   5   5  407.56   37.50
   3   5   5  389.16   53.19
   3   5   5  445.56   34.60
  -4  -5  -5   17.50    4.40
  -4  -5  -5   18.50    2.40
  -4  -5  -5   22.70   15.00
   4   5   5   24.30   14.30
   4   5   5   21.80    2.40
   4   5   5   26.10    6.50
   4   5   5   22.70    3.80
  -5  -5  -5   64.89   10.10
  -5  -5  -5   75.09    6.20
   5   5   5   75.19    9.30
   5   5   5   72.69    7.70
   5   5   5   71.99   20.10
   5   5   5   70.09    6.20
   6   5   5   40.80   14.60
  -7  -5  -5    1.60    1.00
   7   5   5   -0.10    1.70
   7   5   5    2.00    1.00
   7   5   5    2.20    6.50
   6  -6  -5    7.30    1.80
   6  -6  -5    3.70    2.40
   6  -6  -5    6.60    1.50
  -6   6   5    7.10    2.40
  -6   6   5    3.80    1.60
   5  -6  -5   -8.30   12.70
   5  -6  -5    0.10    1.00
   5  -6  -5   -0.10    1.10
  -5   6   5    0.40    1.80
  -5   6   5    0.00    1.30
   4  -6  -5  225.08   22.70
   4  -6  -5  289.17   20.80
   3  -6  -5    1.60    3.00
   3  -6  -5    0.70    1.20
   3  -6  -5    0.00   11.60
  -3   6   5    1.10    1.00
  -3   6   5    2.50    4.00
  -3   6   5    3.60    1.80
  -3   6   5    4.20    5.50
   2  -6  -5    3.30    3.50
   2  -6  -5    0.50    4.30
   2  -6  -5    5.60    1.80
   2  -6  -5   18.40   13.60
  -2   6   5    8.00    2.20
  -2   6   5    7.30    6.00
  -2   6   5    7.50    5.50
   1  -6  -5  184.18   15.00
   1  -6  -5  162.08   13.20
  -1   6   5  154.68   19.10
  -1   6   5  201.78   24.60
  -1   6   5  130.59   13.00
   0  -6  -5   74.09    9.10
   0  -6  -5   71.69    6.90
   0   6   5   75.69    7.40
   0   6   5   85.69   12.70
   0   6   5   82.89   17.60
  -1  -6  -5    2.90   14.30
  -1  -6  -5   17.10    2.50
  -1  -6  -5   10.00    5.10
  -1  -6  -5   11.60    4.50
   1   6   5   20.20    3.20
   1   6   5   15.50   10.60
   1   6   5   16.20    6.00
  -2  -6  -5    2.20    4.40
  -2  -6  -5   -0.20    5.10
  -2  -6  -5   -8.50   13.20
   2   6   5   10.10    5.00
   2   6   5    7.30    9.50
   2   6   5    6.60    2.00
  -3  -6  -5  572.94   43.80
   3   6   5  599.44   44.80
   3   6   5  452.55   60.69
   3   6   5  615.74   48.00
  -4  -6  -5   -0.80   18.00
  -4  -6  -5   10.30    1.80
   4   6   5   12.20    4.20
   4   6   5   13.40   10.50
  -5  -6  -5   17.60    2.60
   3  -7  -5   15.80   15.00
   3  -7  -5   15.40    2.60
  -3   7   5   18.80    5.50
  -3   7   5   23.60    3.70
   2  -7  -5    3.90   12.60
   2  -7  -5    2.80    1.30
  -2   7   5    3.40    4.90
  -2   7   5    0.70    3.60
  -2   7   5   -1.40    2.60
   1  -7  -5  127.29   11.00
  -1   7   5  164.38   19.70
  -1   7   5  103.89   14.80
   0  -7  -5   73.29    7.10
   0   7   5   86.09   16.10
   0   7   5   78.79   11.60
  -1  -7  -5   19.80    3.00
  -1  -7  -5   -1.90   16.60
   1   7   5   36.70   13.10
   1   7   5   22.70    6.10
  -2  -7  -5   25.00   18.80
   2   7   5   23.80    6.50
   2   7   5   24.50    3.50
   2   7   5   21.80   11.70
   3   7   5   75.69    7.60
   3   7   5   86.49    9.90
   3   7   5   72.69   20.20
   2   7  -6   94.59   10.00
   2   7  -6   83.49    7.00
   2   7  -6   82.89    7.10
  -2  -7   6   70.09    6.90
   1   7  -6  143.09   12.10
   1   7  -6  149.29   12.20
  -1  -7   6  149.09   11.90
   0   7  -6   64.89    6.30
   0   7  -6   67.69    6.30
   0  -7   6   71.79    6.20
  -1   7  -6   13.90    2.60
  -1   7  -6   15.40    2.40
   1  -7   6   19.60    2.60
   1  -7   6   -1.10   12.80
  -2   7  -6   31.20    3.50
  -2   7  -6   27.50    3.60
   2  -7   6    8.10   14.40
   2  -7   6   24.50    3.50
   2  -7   6   36.00    3.70
   6   6  -6    2.80    1.10
   6   6  -6    3.30    1.30
   6   6  -6    1.20    0.90
   5   6  -6   14.20    4.80
   5   6  -6    5.60    1.70
   5   6  -6    3.30    1.30
   5   6  -6    3.60    1.20
   4   6  -6  161.58   13.10
   4   6  -6  187.18   20.80
   4   6  -6  163.78   15.40
   4   6  -6  142.59   12.80
   3   6  -6  511.75   44.60
   3   6  -6  652.83   44.90
   3   6  -6  508.55   50.99
   3   6  -6  614.84   47.40
  -3  -6   6  606.04   44.50
   2   6  -6   41.00    7.40
   2   6  -6   39.80   11.80
   2   6  -6   27.30    3.50
   2   6  -6   29.40    3.80
  -2  -6   6   32.60    3.70
   1   6  -6   22.10    3.20
   1   6  -6   24.10   10.00
   1   6  -6   22.20    3.00
   1   6  -6   17.20    4.70
  -1  -6   6   43.80   14.20
  -1  -6   6   21.10    2.80
  -1  -6   6   -0.80   11.20
   0   6  -6  374.16   32.50
   0   6  -6  373.26   32.60
   0   6  -6  485.35   36.10
   0  -6   6  442.26   32.50
   0  -6   6  430.26   32.50
  -1   6  -6  104.79   11.40
  -1   6  -6   77.79    8.10
  -1   6  -6   80.39    8.10
   1  -6   6   96.69    8.10
   1  -6   6   98.09    8.10
  -2   6  -6    3.00    1.60
  -2   6  -6    1.40    3.10
  -2   6  -6    4.10    1.70
   2  -6   6    1.40    1.30
   2  -6   6    2.20   10.60
   2  -6   6   -0.50   11.70
   2  -6   6    3.20    1.50
  -3   6  -6   20.50    3.30
  -3   6  -6   19.50    3.30
   3  -6   6   -3.40   12.70
   3  -6   6   24.90    3.30
   3  -6   6   56.89   16.60
   3  -6   6   31.90    3.70
  -4   6  -6   83.59    6.40
  -4   6  -6   66.79    7.40
  -4   6  -6   75.39    7.50
   4  -6   6   87.09    7.40
  -5   6  -6   29.20    3.70
  -5   6  -6   32.20    2.90
  -5   6  -6   21.40    4.10
   5  -6   6   32.40    3.70
   5  -6   6    0.80   18.40
   7   5  -6  205.28   15.50
   7   5  -6  180.88   15.20
   7   5  -6  196.28   15.70
   6   5  -6  682.13   50.19
   6   5  -6  693.13   50.09
   6   5  -6  583.64   49.70
   5   5  -6   57.69    5.60
   5   5  -6   68.39    5.80
   5   5  -6   69.49    8.30
   5   5  -6   48.10    5.20
  -5  -5   6   49.20   13.00
   4   5  -6  116.29    9.20
   4   5  -6  112.19   16.10
   4   5  -6  108.69   11.40
   4   5  -6  102.39    9.00
   4   5  -6   96.59    8.70
   4   5  -6   83.59   14.60
   3   5  -6  217.58   22.50
   3   5  -6  220.98   17.80
   3   5  -6  230.88   26.10
   3   5  -6  224.68   20.20
   3   5  -6  204.68   17.70
   3   5  -6  200.28   17.30
  -3  -5   6  246.28   17.50
   2   5  -6  641.04   48.40
   2   5  -6  545.45   45.60
   2   5  -6  580.94   45.70
   2   5  -6  536.45   45.20
   2   5  -6  604.24   49.00
  -2  -5   6  653.83   45.40
   1   5  -6 1483.55  103.19
   1   5  -6 1108.09   99.59
   1   5  -6 1314.27  100.19
   1   5  -6 1293.87  100.19
  -1  -5   6 1407.26   99.89
   0   5  -6  532.05   43.50
   0   5  -6  531.45   43.60
   0   5  -6  531.55   43.00
   0   5  -6  654.03   46.80
   0  -5   6  551.24   43.30
   0  -5   6  600.74   43.40
  -1   5  -6    8.20    2.40
  -1   5  -6   16.10    4.80
  -1   5  -6   11.70    1.40
  -1   5  -6    9.80    2.30
  -1   5  -6   19.00   10.40
   1  -5   6   36.40   12.20
   1  -5   6   12.30    2.30
   1  -5   6   14.20    3.80
   1  -5   6    1.30   10.70
   1  -5   6   11.60    2.20
  -2   5  -6  117.39   11.40
  -2   5  -6  136.69   10.70
  -2   5  -6  143.49   14.20
  -2   5  -6  113.89   11.40
   2  -5   6  144.09   12.80
   2  -5   6  141.89   11.50
   2  -5   6  144.59   11.40
  -3   5  -6  217.58   18.60
   3  -5   6  259.77   19.30
   3  -5   6  240.28   19.30
   3  -5   6  235.48   20.60
  -4   5  -6 1351.66   99.89
  -4   5  -6 1136.99  100.29
   4  -5   6 1446.16  100.39
   4  -5   6 1329.17  101.79
  -5   5  -6   64.59    5.90
  -5   5  -6   50.29    6.10
  -5   5  -6   51.19    6.30
   5  -5   6   71.09    6.30
   5  -5   6   64.89    6.80
   5  -5   6   62.29    8.70
  -6   5  -6    5.70    1.90
  -6   5  -6    4.30    2.00
  -6   5  -6    7.70    2.00
   6  -5   6    7.60    1.70
   6  -5   6   18.50   23.10
   6  -5   6    6.20    1.80
   6  -5   6    5.50    2.00
  -7   5  -6   42.10    4.10
  -7   5  -6   26.20    3.80
  -7   5  -6   30.90    4.20
   7  -5   6   31.90    4.30
   8   4  -6  111.69    9.80
   8   4  -6   97.49    9.20
   8   4  -6  112.79    8.90
   8   4  -6  118.99    9.20
  -8  -4   6  109.39    9.00
  -8  -4   6  101.09   10.50
   7   4  -6  957.70   70.29
   7   4  -6  863.41   75.59
   7   4  -6  945.41   71.49
   7   4  -6  990.80   70.79
  -7  -4   6  862.91   72.39
   6   4  -6  210.98   25.30
   6   4  -6  281.77   20.70
   6   4  -6  242.38   21.50
   6   4  -6  301.97   20.70
   6   4  -6  252.97   20.30
  -6  -4   6  239.38   26.80
   5   4  -6  761.52   58.29
   5   4  -6  805.12   58.39
   5   4  -6  678.13   57.89
   5   4  -6  882.11   60.39
   5   4  -6  712.63   59.09
  -5  -4   6  745.43   63.09
   4   4  -6  101.09   15.10
   4   4  -6  153.28   13.20
   4   4  -6  134.39   10.90
   4   4  -6  143.49   17.50
   4   4  -6  128.59   10.50
  -4  -4   6  120.49   10.50
   3   4  -6 1993.30  160.78
   3   4  -6 2030.50  160.38
   3   4  -6 2199.48  168.18
   3   4  -6 2074.79  162.58
   3   4  -6 2120.09  165.08
   3   4  -6 2164.68  160.78
  -3  -4   6 2319.17  160.38
   2   4  -6    2.50    1.40
   2   4  -6    3.00    1.40
   2   4  -6    1.60    2.10
   2   4  -6    2.00    0.90
   2   4  -6    3.60    3.30
   2   4  -6    9.40    6.00
  -2  -4   6   -0.60    7.80
  -2  -4   6    6.20    6.60
  -2  -4   6   14.20    8.50
  -2  -4   6    2.00    1.00
   1   4  -6  340.97   26.70
   1   4  -6  310.07   24.30
   1   4  -6  351.36   27.10
   1   4  -6  287.27   24.70
   1   4  -6  298.17   24.80
  -1  -4   6  307.97   24.40
  -1  -4   6  380.66   32.90
  -1  -4   6  293.87   24.50
   0   4  -6  194.18   16.40
   0   4  -6  175.08   15.30
   0   4  -6  170.58   15.30
   0   4  -6  198.68   14.60
   0   4  -6  216.78   17.80
   0   4  -6  176.28   14.70
   0  -4   6  213.78   15.60
   0  -4   6  212.08   23.00
   0  -4   6  171.38   15.00
   0  -4   6  182.38   15.00
  -1   4  -6 2601.24  186.38
  -1   4  -6 2143.19  186.28
  -1   4  -6 2714.13  189.38
  -1   4  -6 2170.68  186.78
   1  -4   6 2577.14  186.78
   1  -4   6 2342.67  186.78
   1  -4   6 2823.02  195.78
  -2   4  -6  647.44   54.59
  -2   4  -6  558.24   52.49
  -2   4  -6  701.73   52.39
   2  -4   6  729.63   52.69
   2  -4   6  761.02   62.29
   2  -4   6  753.02   53.69
   2  -4   6  675.73   52.69
  -3   4  -6   80.99    8.30
  -3   4  -6   94.89   10.10
  -3   4  -6   81.99    7.50
   3  -4   6   84.39    8.00
   3  -4   6   78.69    8.70
   3  -4   6   85.39    7.80
   3  -4   6   89.29   19.60
   3  -4   6   91.49    7.80
  -4   4  -6    0.30    1.20
  -4   4  -6   -8.10    6.30
  -4   4  -6    2.90    1.20
  -4   4  -6    3.20    2.30
   4  -4   6    7.70    2.20
   4  -4   6    0.70    2.20
   4  -4   6    6.00    1.80
   4  -4   6   -6.00   12.90
   4  -4   6    1.90    1.50
  -5   4  -6  953.90   74.19
  -5   4  -6  914.81   72.79
   5  -4   6  935.31   74.39
   5  -4   6  998.10   72.99
  -6   4  -6    7.60    4.90
  -6   4  -6    5.50    2.00
  -6   4  -6    6.60    2.20
   6  -4   6    5.80   13.30
   6  -4   6    8.90    3.90
   6  -4   6    5.90    2.00
   6  -4   6  -10.50   18.70
   6  -4   6    8.80    2.20
   6  -4   6    9.00    1.90
  -7   4  -6  135.59   11.60
   7  -4   6  141.29   13.70
   7  -4   6  119.29   11.50
  -8   4  -6    5.90    2.80
  -8   4  -6    4.10    1.90
   8  -4   6    4.20    1.70
   8  -4   6    7.60    2.00
   9   3  -6  325.27   28.30
   9   3  -6  333.67   28.80
   9   3  -6  366.26   28.20
  -9  -3   6  421.06   30.50
  -9  -3   6  388.26   28.40
   8   3  -6   84.29   12.20
   8   3  -6   76.89    7.80
   8   3  -6   94.79    8.60
   8   3  -6   92.49    7.60
   8   3  -6   96.09    7.80
  -8  -3   6   88.69    7.90
  -8  -3   6   98.39   10.50
  -8  -3   6   87.69   10.80
  -8  -3   6   67.49   16.10
   7   3  -6   25.10    3.10
   7   3  -6   37.10    8.20
   7   3  -6   28.90    4.40
   7   3  -6   32.40    3.50
   7   3  -6   28.40    3.60
  -7  -3   6   31.30    9.40
  -7  -3   6   29.20    9.10
   6   3  -6  777.42   60.69
   6   3  -6  716.43   65.09
   6   3  -6  918.41   61.09
   6   3  -6  726.93   61.89
   6   3  -6  882.11   61.19
  -6  -3   6  752.52   65.89
   5   3  -6 1712.43  121.19
   5   3  -6 1569.14  121.09
   5   3  -6 1498.85  120.79
  -5  -3   6 1627.84  125.39
   4   3  -6  600.84   44.70
   4   3  -6  530.65   47.70
   4   3  -6  551.64   43.20
   4   3  -6  522.95   42.80
   4   3  -6  623.34   43.30
   4   3  -6  550.24   43.70
   3   3  -6  278.87   21.00
   3   3  -6  255.47   20.50
   3   3  -6  239.48   24.10
   3   3  -6  290.87   21.30
   3   3  -6  240.18   20.60
   3   3  -6  264.97   22.40
   3   3  -6  251.27   21.00
   3   3  -6  270.27   26.20
  -3  -3   6  283.37   20.70
  -3  -3   6  315.57   25.90
   2   3  -6   22.00    4.00
   2   3  -6   25.70    7.60
   2   3  -6   13.60    2.30
   2   3  -6   23.10    4.90
   2   3  -6   14.80    1.80
   2   3  -6   14.50    2.10
   2   3  -6   17.10    1.70
  -2  -3   6   30.30    7.30
  -2  -3   6   16.10    1.90
   1   3  -6 1117.89   77.09
   1   3  -6  926.01   74.69
   1   3  -6  911.91   74.79
   1   3  -6 1038.90   76.89
   1   3  -6  917.31   75.19
   1   3  -6 1034.20   74.69
   1   3  -6  978.10   74.69
  -1  -3   6 1061.89   74.79
  -1  -3   6  943.31   74.89
   0   3  -6  764.22   65.39
   0   3  -6  920.61   66.29
   0   3  -6  919.21   67.19
   0   3  -6  809.12   64.89
   0   3  -6  854.61   64.99
   0   3  -6  806.52   64.79
   0  -3   6  827.92   65.19
   0  -3   6  989.90   70.99
   0  -3   6  845.82   65.19
   0  -3   6  800.52   65.49
   0  -3   6  947.31   65.39
  -1   3  -6   25.00    3.30
  -1   3  -6   23.60    2.40
  -1   3  -6   21.70    3.00
  -1   3  -6   28.30    2.70
  -1   3  -6   25.80    3.10
  -1   3  -6   30.40    3.50
   1  -3   6   32.90    4.40
   1  -3   6   23.90    6.60
   1  -3   6   27.40    3.00
   1  -3   6   32.50    3.10
  -2   3  -6  365.16   29.90
  -2   3  -6  370.46   29.30
  -2   3  -6  359.16   31.00
  -2   3  -6  326.77   28.70
   2  -3   6  421.16   36.10
   2  -3   6  378.26   29.50
   2  -3   6  415.36   29.50
   2  -3   6  406.46   30.10
   2  -3   6  382.76   29.60
  -3   3  -6  286.67   25.10
  -3   3  -6  288.57   25.80
   3  -3   6  304.87   25.30
   3  -3   6  326.97   25.40
   3  -3   6  371.06   33.30
   3  -3   6  355.06   25.30
   3  -3   6  338.57   26.30
  -4   3  -6   34.20    4.20
  -4   3  -6   38.00    5.20
   4  -3   6   63.59   14.40
   4  -3   6   46.70    4.60
   4  -3   6   37.50    5.40
   4  -3   6   41.30    4.50
  -5   3  -6    5.60    1.80
  -5   3  -6    1.00    1.70
  -5   3  -6    6.80    2.10
  -5   3  -6    5.40    2.40
   5  -3   6    7.50    1.90
   5  -3   6   28.90   11.60
   5  -3   6    8.00    3.10
   5  -3   6  -11.60   13.10
   5  -3   6   12.80    2.20
   5  -3   6    7.20   12.70
   5  -3   6   11.00    2.40
  -6   3  -6 1559.44  120.89
  -6   3  -6 1468.95  119.19
   6  -3   6 1683.43  119.29
   6  -3   6 1523.05  120.79
   6  -3   6 1475.95  119.19
   6  -3   6 1686.53  118.69
  -7   3  -6   -1.00    1.50
  -7   3  -6    1.10    1.50
  -7   3  -6    2.10    3.40
   7  -3   6    2.10    1.60
   7  -3   6    3.60    2.20
   7  -3   6   -0.10    2.60
  -8   3  -6    4.10    1.70
  -8   3  -6    1.80    2.50
   8  -3   6    2.00    1.60
   8  -3   6    1.50    1.30
   8  -3   6    7.30    4.50
  -9   3  -6   14.30    2.70
   9  -3   6   16.10    2.70
   9  -3   6   17.40    2.60
  10   2  -6   59.99    6.30
  10   2  -6   70.59    6.80
  10   2  -6   72.59    6.10
 -10  -2   6   83.39    8.40
 -10  -2   6   89.99    6.70
   9   2  -6    3.60    1.40
   9   2  -6    6.80    6.30
   9   2  -6    4.00    1.10
   9   2  -6    3.40    1.70
  -9  -2   6   13.60    5.50
  -9  -2   6    6.80    3.90
  -9  -2   6    7.30    1.80
   8   2  -6   72.59    7.20
   8   2  -6   62.39    9.80
   8   2  -6   58.89    6.50
   8   2  -6   75.09    6.20
   8   2  -6   73.99    6.40
  -8  -2   6   78.79    9.20
  -8  -2   6   76.09   13.50
  -8  -2   6   85.09    9.90
  -8  -2   6   69.09    6.70
   7   2  -6    2.30    1.60
   7   2  -6    0.30    1.10
   7   2  -6    1.80    3.20
   7   2  -6    0.60    1.00
   7   2  -6    0.10    0.90
  -7  -2   6   -0.50    5.70
  -7  -2   6    2.40    4.90
  -7  -2   6   -0.90    1.00
   6   2  -6  127.79   11.20
   6   2  -6  136.99   11.90
   6   2  -6  127.59   14.10
   6   2  -6  133.69   10.80
   6   2  -6  151.88   11.10
  -6  -2   6  126.89   15.40
   5   2  -6   71.89    6.40
   5   2  -6   84.89    6.80
   5   2  -6   70.79    7.30
   5   2  -6   68.99    9.30
   5   2  -6   89.69    6.80
  -5  -2   6   79.69   10.40
   4   2  -6 1010.90   74.69
   4   2  -6  971.00   77.39
   4   2  -6  973.60   74.19
   4   2  -6 1020.60   74.39
   4   2  -6 1013.20   74.29
  -4  -2   6  910.91   78.69
   3   2  -6 1224.18   88.59
   3   2  -6 1102.39   88.59
   3   2  -6 1300.67   88.99
   3   2  -6 1216.88   88.59
   3   2  -6 1207.18   88.59
  -3  -2   6 1087.99   91.79
  -3  -2   6 1088.19   88.69
   2   2  -6 1378.76  113.09
   2   2  -6 1545.65  113.19
   2   2  -6 1387.26  113.09
   2   2  -6 1412.26  113.19
   2   2  -6 1557.84  113.49
   2   2  -6 1743.53  114.89
   2   2  -6 1392.46  113.49
  -2  -2   6 1624.64  113.29
   1   2  -6   53.99    4.50
   1   2  -6   59.19    4.60
   1   2  -6   63.89    6.50
   1   2  -6   52.39    4.50
   1   2  -6   67.59    6.50
   1   2  -6   50.39    4.90
   1   2  -6   50.49    4.80
   1   2  -6   52.79    4.40
  -1  -2   6   57.69    4.70
  -1  -2   6   68.49    8.30
   0   2  -6  114.79   10.40
   0   2  -6  118.99   10.10
   0   2  -6  131.09   10.20
   0   2  -6  128.89   10.00
   0  -2   6  144.59   10.50
   0  -2   6  143.79   10.40
   0  -2   6  131.29   10.90
  -1   2  -6   54.99    4.60
  -1   2  -6   54.59    5.50
  -1   2  -6   53.99    4.90
  -1   2  -6   52.09    4.60
  -1   2  -6   74.39    7.20
  -1   2  -6   55.99    5.10
  -1   2  -6   59.69    5.30
   1  -2   6   52.99    5.80
   1  -2   6   55.29    5.00
   1  -2   6   66.59    5.10
   1  -2   6   59.19    5.30
   1  -2   6   72.69    9.10
  -2   2  -6  374.26   29.40
  -2   2  -6  369.86   29.90
  -2   2  -6  356.46   28.90
  -2   2  -6  362.26   28.80
  -2   2  -6  366.36   29.30
   2  -2   6  408.16   29.90
   2  -2   6  404.46   29.50
   2  -2   6  404.16   29.50
  -3   2  -6   51.49    4.70
  -3   2  -6   53.59    5.20
  -3   2  -6   54.89    4.60
  -3   2  -6   55.59    6.00
  -3   2  -6   56.59    4.60
  -3   2  -6   53.79    5.50
   3  -2   6   61.69    5.40
   3  -2   6   60.29    6.10
   3  -2   6   57.69    5.30
  -4   2  -6  391.36   31.60
  -4   2  -6  362.86   31.30
  -4   2  -6  403.96   32.30
  -4   2  -6  390.26   30.70
   4  -2   6  391.36   31.30
   4  -2   6  444.16   31.70
   4  -2   6  439.26   32.70
  -5   2  -6 1320.07  101.29
  -5   2  -6 1303.47  101.89
  -5   2  -6 1158.68  100.59
  -5   2  -6 1296.57   99.99
   5  -2   6 1279.47  102.09
   5  -2   6 1438.86  100.49
   5  -2   6 1340.57  100.89
   5  -2   6 1474.05  107.89
  -6   2  -6  793.62   67.99
  -6   2  -6  897.21   69.69
  -6   2  -6  877.41   69.39
  -6   2  -6  908.81   67.29
   6  -2   6  895.21   68.09
   6  -2   6  816.52   69.49
   6  -2   6 1013.20   68.69
  -7   2  -6  116.49   11.50
  -7   2  -6  142.99   13.80
  -7   2  -6  141.69   10.80
   7  -2   6  121.59   11.50
   7  -2   6  139.09   11.50
   7  -2   6  118.69   13.00
  -8   2  -6   15.30    3.10
  -8   2  -6   19.50    2.70
  -8   2  -6   10.90    4.30
  -8   2  -6   14.30    3.10
   8  -2   6   16.90    3.10
   8  -2   6   17.80    3.10
  -9   2  -6   51.09    5.50
   9  -2   6   54.79    5.50
   9  -2   6   53.39    5.50
   9  -2   6   68.39   16.30
  10   1  -6   41.50    4.70
 -10  -1   6   43.70    4.40
 -10  -1   6   45.80    6.20
   9   1  -6   10.60    2.10
   9   1  -6   15.60    3.00
   9   1  -6   11.60    5.70
   9   1  -6   12.90    1.80
  -9  -1   6   24.30    6.70
  -9  -1   6   11.60    4.30
  -9  -1   6   11.90    2.30
  -9  -1   6   13.00    8.20
   8   1  -6  147.99   11.80
   8   1  -6  143.09   10.70
   8   1  -6  118.59   11.00
   8   1  -6  120.79   14.10
   8   1  -6  131.79   10.80
  -8  -1   6  146.79   14.40
  -8  -1   6  139.99   11.50
  -8  -1   6  130.09   17.10
   7   1  -6  544.35   40.30
   7   1  -6  524.35   43.10
   7   1  -6  536.75   40.00
   7   1  -6  557.44   40.00
   7   1  -6  589.04   40.90
  -7  -1   6  471.35   40.50
  -7  -1   6  433.66   43.10
  -7  -1   6  539.95   45.50
   6   1  -6   90.59    7.20
   6   1  -6   85.49    6.90
   6   1  -6   80.09    9.40
   6   1  -6   78.79    7.40
   6   1  -6   90.09    7.60
   6   1  -6   84.39    7.00
  -6  -1   6   79.49   11.30
   5   1  -6    3.50    2.40
   5   1  -6    6.10    1.40
   5   1  -6    3.30    0.90
   5   1  -6    2.50    0.80
   5   1  -6    3.50    0.90
   5   1  -6    5.90    1.60
   5   1  -6    2.20    0.80
  -5  -1   6    7.50    3.30
  -5  -1   6    1.30    1.00
  -5  -1   6   -0.50    4.70
   4   1  -6  581.64   39.50
   4   1  -6  567.84   41.30
   4   1  -6  535.15   39.40
   4   1  -6  447.96   39.30
   4   1  -6  595.64   39.90
   4   1  -6  483.85   39.20
   4   1  -6  496.55   39.10
   4   1  -6  504.05   39.20
  -4  -1   6  510.45   42.10
  -4  -1   6  444.36   43.30
   3   1  -6 1347.57  103.99
   3   1  -6 1334.67  103.89
   3   1  -6 1390.56  103.99
   3   1  -6 1604.54  104.29
   3   1  -6 1436.56  104.19
   3   1  -6 1421.56  109.89
   3   1  -6 1276.57  104.09
  -3  -1   6 1232.78  107.99
  -2  -1   6 2885.51  212.58
  -2  -1   6 2764.42  215.38
   1   1  -6 1789.22  127.99
   1   1  -6 1496.65  128.09
   1   1  -6 1806.42  127.99
   1   1  -6 1896.71  128.19
  -1  -1   6 1625.94  131.09
  -1  -1   6 1573.04  128.19
  -1  -1   6 1727.13  128.69
   0  -1   6 9999.00  755.42
   1  -1   6 5308.47  425.96
   1  -1   6 6022.20  429.66
  -2   1  -6  691.43   53.29
  -2   1  -6  737.73   53.09
  -2   1  -6  678.53   52.49
  -2   1  -6  630.34   52.69
  -2   1  -6  682.53   52.39
   2  -1   6  678.73   52.79
   2  -1   6  674.23   53.19
   2  -1   6  714.53   52.89
   2  -1   6  766.02   52.99
  -3   1  -6 2636.34  200.38
  -3   1  -6 2292.97  199.58
  -3   1  -6 2611.74  199.38
  -3   1  -6 2645.04  199.28
  -3   1  -6 2704.43  200.08
   3  -1   6 2850.31  199.88
   3  -1   6 2991.40  205.98
   3  -1   6 2663.13  199.88
   3  -1   6 2565.84  200.48
   3  -1   6 2568.94  199.68
  -4   1  -6 1379.06  114.79
  -4   1  -6 1564.34  114.39
  -4   1  -6 1592.74  115.39
  -4   1  -6 1522.35  114.39
  -4   1  -6 1548.55  115.69
   4  -1   6 1494.15  120.29
   4  -1   6 1505.15  114.79
   4  -1   6 1555.64  115.09
   4  -1   6 1494.35  114.69
  -5   1  -6   33.80    5.20
  -5   1  -6   33.70    4.70
  -5   1  -6   32.70    3.10
   5  -1   6   55.19   12.50
   5  -1   6   20.20    8.30
   5  -1   6   25.20    5.00
   5  -1   6   30.80    3.60
   5  -1   6   29.60    4.00
   5  -1   6   29.00    3.40
  -6   1  -6  289.27   22.80
  -6   1  -6  294.07   20.70
  -6   1  -6  248.38   21.30
  -6   1  -6  272.17   23.00
   6  -1   6  242.48   20.70
   6  -1   6  227.78   22.70
   6  -1   6  271.97   21.50
  -7   1  -6  647.54   54.29
  -7   1  -6  789.62   53.69
  -7   1  -6  727.53   56.29
  -7   1  -6  768.42   53.79
   7  -1   6  679.43   54.39
   7  -1   6  718.33   54.39
   7  -1   6  588.54   53.69
  -8   1  -6   77.79    9.70
  -8   1  -6   64.79    7.10
  -8   1  -6   79.29    6.40
  -8   1  -6   73.79    6.50
   8  -1   6   55.69    6.70
   8  -1   6   67.09    7.00
   8  -1   6   71.19    7.00
  -9   1  -6   31.50    3.60
  -9   1  -6   32.10    4.10
   9  -1   6   32.70    3.90
   9  -1   6   27.50    3.80
   9  -1   6   39.80   14.50
  10   0  -6 1120.99   89.09
 -10   0   6 1182.08   90.89
 -10   0   6 1210.18   88.89
   9   0  -6    2.10    1.00
   9   0  -6    0.90    1.50
   9   0  -6   -4.70    5.70
   9   0  -6    1.00    0.90
  -9   0   6    0.90    6.90
  -9   0   6   -0.40    3.60
  -9   0   6    2.90    3.20
  -9   0   6    1.60    1.30
   8   0  -6  153.78   15.60
   8   0  -6  173.28   13.20
   8   0  -6  161.78   12.70
   8   0  -6  132.59   12.60
   8   0  -6  149.39   12.40
  -8   0   6  165.18   15.70
  -8   0   6  169.58   13.20
  -8   0   6  163.18   18.70
  -8   0   6  159.38   15.20
   7   0  -6    1.00    0.70
   7   0  -6    3.80    2.70
   7   0  -6    2.50    1.10
   7   0  -6    0.20    0.90
   7   0  -6    3.40    1.40
  -7   0   6   -3.00    3.30
  -7   0   6   -0.60    1.00
  -7   0   6    2.30    4.20
  -7   0   6    0.50    2.20
  -7   0   6    1.00    1.60
   6   0  -6 4389.36  305.97
   6   0  -6 4069.69  304.97
   6   0  -6 4414.16  307.37
  -6   0   6 3588.74  305.57
  -6   0   6 3829.82  309.67
   5   0  -6    1.50    1.30
   5   0  -6    0.30    1.00
   5   0  -6    2.10    6.60
   5   0  -6   -0.20    0.50
   5   0  -6    1.30    0.90
   5   0  -6    0.80    0.80
   5   0  -6    0.40    0.50
   5   0  -6    0.90    1.50
   5   0  -6    2.30    0.80
  -5   0   6    4.90    5.40
  -5   0   6    3.40    1.20
  -5   0   6    9.50    4.30
  -4   0   6 8142.79  595.74
  -4   0   6 7628.74  597.44
   3   0  -6    0.80    0.80
   3   0  -6    0.40    0.90
   3   0  -6    1.00    0.50
   3   0  -6    1.50    0.60
   3   0  -6    0.30    0.70
   3   0  -6   -1.20    4.50
   3   0  -6    1.00    0.50
  -3   0   6   -0.20    0.70
  -3   0   6   -3.30    5.50
  -3   0   6   -0.20    4.10
  -3   0   6    0.60    2.30
   2   0  -6   51.19    4.00
   2   0  -6   50.29    4.30
   2   0  -6   49.50    4.10
   2   0  -6   45.20    4.50
  -2   0   6   61.69    6.30
  -2   0   6   41.00    9.50
   1   0  -6    1.80    5.10
   1   0  -6   -2.50    5.20
   1   0  -6    2.40    0.60
   1   0  -6    0.30    0.70
   1   0  -6    1.00    0.40
  -1   0   6    0.20    4.70
  -1   0   6    1.00    0.80
  -1   0   6    0.20    2.40
  -1   0   6    1.10    1.20
  -1   0   6    3.30    6.90
   0   0   6 2533.95  194.78
  -1   0  -6    3.00    5.20
  -1   0  -6   -0.20    0.40
  -1   0  -6   -0.30    0.70
  -1   0  -6   -2.50    6.60
  -1   0  -6    0.40    0.80
  -1   0  -6    0.60    0.50
  -1   0  -6    0.40    0.50
   1   0   6    0.70    0.70
   1   0   6    1.20    3.10
   1   0   6   -3.30    7.90
   1   0   6    2.00    6.00
  -2   0  -6  879.51   66.69
  -2   0  -6  897.21   67.29
  -2   0  -6  872.31   66.69
  -2   0  -6  896.71   67.29
   2   0   6  843.22   67.09
   2   0   6  789.32   66.89
   2   0   6 1044.10   75.89
  -3   0  -6   -0.30    0.70
  -3   0  -6    1.20    1.30
  -3   0  -6   -0.10    0.50
  -3   0  -6   -0.40    1.00
  -3   0  -6   -2.60    8.80
   3   0   6    0.60    1.20
   3   0   6    0.80    0.70
   3   0   6    0.70    4.30
   3   0   6   -3.70    5.70
  -4   0  -6 4604.24  374.46
  -4   0  -6 5247.58  375.26
  -4   0  -6 5213.08  375.36
   4   0   6 5217.08  381.96
   4   0   6 4634.14  374.36
  -5   0  -6    1.40    2.10
  -5   0  -6    0.20    0.70
  -5   0  -6    0.50    1.10
  -5   0  -6    1.10    1.70
  -5   0  -6    1.40    2.30
   5   0   6    0.40    1.20
   5   0   6   -1.00    1.30
   5   0   6    3.60    7.80
  -6   0  -6   68.79    9.20
  -6   0  -6   79.79    8.40
  -6   0  -6   74.09    7.10
  -6   0  -6   77.49    6.40
   6   0   6   72.69    6.80
   6   0   6   75.29    7.20
   6   0   6   67.89    7.40
  -7   0  -6   -0.30    0.90
  -7   0  -6    0.80    2.50
  -7   0  -6   -1.10    1.40
   7   0   6   -0.50    1.40
   7   0   6    1.20    1.40
   7   0   6   -1.50    1.30
  -8   0  -6  381.16   31.60
  -8   0  -6  467.65   31.20
  -8   0  -6  429.46   33.90
   8   0   6  382.96   31.50
   8   0   6  338.77   31.30
   8   0   6  373.66   31.40
   8   0   6  457.65   45.20
  -9   0  -6    9.30   19.40
  -9   0  -6   -0.20    6.50
  -9   0  -6    0.90    1.10
  -9   0  -6   -0.70    1.10
   9   0   6    0.70    1.30
   9   0   6    0.10    1.00
   9   0   6   -5.00    8.90
   9   0   6    1.00    1.80
  10   0   6    0.70    1.10
  10   0   6    1.90    1.20
  10  -1  -6   40.80    3.90
  10  -1  -6   41.20    4.50
 -10   1   6   40.60    6.20
 -10   1   6   40.80    4.00
   9  -1  -6   14.50    2.70
   9  -1  -6   13.40    2.30
  -9   1   6    5.10    3.90
  -9   1   6   21.30    6.40
  -9   1   6   21.40    8.20
  -9   1   6   14.20    2.40
  -9   1   6   10.90    2.90
   8  -1  -6  164.08   12.60
   8  -1  -6  134.59   12.30
   8  -1  -6  126.39   14.70
  -8   1   6  163.18   14.90
  -8   1   6  166.38   15.10
  -8   1   6  156.48   12.60
  -8   1   6  136.79   17.90
   7  -1  -6  588.94   45.80
   7  -1  -6  536.85   45.10
   7  -1  -6  550.74   46.90
  -7   1   6  579.84   50.89
  -7   1   6  635.14   45.50
  -7   1   6  608.94   48.20
  -7   1   6  624.94   47.30
   6  -1  -6   92.89    8.00
   6  -1  -6   82.49    6.90
   6  -1  -6   75.49    7.10
   6  -1  -6   91.89    8.90
   6  -1  -6   95.89    8.10
   6  -1  -6   79.19    6.80
   6  -1  -6   75.39    7.30
  -6   1   6   87.19   12.20
  -6   1   6   88.89   10.40
  -6   1   6   97.59    9.10
  -6   1   6   87.89    7.70
   5  -1  -6    3.90    1.70
   5  -1  -6    2.50    0.70
   5  -1  -6    2.60    0.70
   5  -1  -6    3.00    1.30
   5  -1  -6    3.10    1.50
  -5   1   6    1.00    3.50
  -5   1   6    2.80    1.40
  -5   1   6    4.10    5.10
   4  -1  -6  478.65   34.40
   4  -1  -6  439.56   34.40
   4  -1  -6  471.65   34.00
   4  -1  -6  373.66   34.20
   4  -1  -6  474.05   34.00
   4  -1  -6  468.35   34.00
   4  -1  -6  464.65   34.90
  -4   1   6  436.66   34.70
  -4   1   6  368.46   37.00
  -4   1   6  523.75   39.20
   3  -1  -6 1138.59   96.79
   3  -1  -6 1193.28   96.99
   3  -1  -6 1356.16   96.69
   3  -1  -6 1237.28   97.39
   3  -1  -6 1334.37   96.59
  -3   1   6 1375.46  100.79
  -3   1   6 1375.36  104.79
  -2   1   6 2139.99  172.98
  -2   1   6 2377.16  170.48
   1  -1  -6 1853.21  136.49
   1  -1  -6 1862.21  137.09
   1  -1  -6 1791.82  136.39
   1  -1  -6 1955.80  136.59
   1  -1  -6 1800.82  136.89
  -1   1   6 1550.84  143.89
  -1   1   6 1863.81  137.29
   0   1   6 2021.30  155.18
   0   1   6 2058.99  162.68
   1   1   6 1851.51  135.59
   1   1   6 1496.05  125.19
  -2  -1  -6  662.43   52.79
  -2  -1  -6  691.03   52.99
  -2  -1  -6  686.03   52.39
  -2  -1  -6  677.93   52.29
   2   1   6  754.42   52.39
   2   1   6  690.83   61.49
   2   1   6  682.43   52.69
  -3  -1  -6 2557.24  193.18
  -3  -1  -6 2583.74  194.08
  -3  -1  -6 2512.45  193.88
   3   1   6 2408.86  193.58
   3   1   6 2807.82  201.88
  -4  -1  -6 1568.64  112.49
  -4  -1  -6 1338.57  111.59
  -4  -1  -6 1466.05  112.19
  -4  -1  -6 1515.85  111.29
   4   1   6 1570.14  118.19
   4   1   6 1418.86  111.79
   4   1   6 1571.74  111.29
   4   1   6 1374.26  111.59
  -5  -1  -6   32.80    3.10
  -5  -1  -6   31.40    4.40
  -5  -1  -6   29.20    3.70
  -5  -1  -6   27.30    4.70
  -5  -1  -6   31.50    4.20
   5   1   6   32.80    3.80
   5   1   6   30.60    3.60
   5   1   6   31.50    5.80
   5   1   6   31.40    3.10
   5   1   6   33.60   12.60
  -6  -1  -6  311.47   22.30
  -6  -1  -6  295.57   23.90
  -6  -1  -6  279.27   24.60
  -6  -1  -6  274.07   23.90
   6   1   6  297.47   22.20
   6   1   6  263.87   22.80
   6   1   6  255.87   34.30
  -7  -1  -6  669.73   54.69
  -7  -1  -6  740.13   52.69
   7   1   6  711.43   67.19
   7   1   6  665.83   53.39
   7   1   6  665.23   52.49
  -8  -1  -6   66.89    8.60
   8   1   6   42.20    5.10
   8   1   6   79.39   17.00
   8   1   6   44.40    4.80
  -9  -1  -6   -1.70   18.40
   9   1   6   16.10    2.60
   9   1   6   25.30    3.40
   9   1   6   36.90   12.60
  10  -2  -6   72.79    6.30
  10  -2  -6   82.49    6.70
 -10   2   6   59.49    6.90
 -10   2   6   68.99    6.10
   9  -2  -6    4.90    1.70
   9  -2  -6    6.10    1.60
  -9   2   6    2.60    1.70
  -9   2   6   11.90    6.90
  -9   2   6    1.40    7.40
  -9   2   6    6.00    1.50
   8  -2  -6   70.19    7.20
  -8   2   6   85.29   14.00
  -8   2   6   82.79    9.70
  -8   2   6   85.99    7.30
  -8   2   6   86.79   10.50
   7  -2  -6    0.70    1.10
   7  -2  -6    0.10    2.40
   7  -2  -6    0.50    2.80
  -7   2   6    0.10    2.90
  -7   2   6    1.60    5.60
  -7   2   6    1.50    1.40
  -7   2   6   -0.30    1.50
  -7   2   6    5.40    4.80
   6  -2  -6  124.89   11.30
   6  -2  -6  138.99   11.90
   6  -2  -6  120.19   12.20
  -6   2   6  152.98   18.00
  -6   2   6  154.88   13.70
  -6   2   6  147.59   11.70
   5  -2  -6   59.59    6.20
   5  -2  -6   66.09    6.40
   5  -2  -6   71.29    6.90
   5  -2  -6   69.09    5.80
  -5   2   6   89.09    8.50
  -5   2   6   85.09   12.30
  -5   2   6   83.49    9.50
  -5   2   6   82.19    6.90
   4  -2  -6  863.81   63.79
   4  -2  -6  747.03   63.59
   4  -2  -6  900.41   63.19
   4  -2  -6  912.61   63.19
  -4   2   6  801.72   63.99
  -4   2   6  913.21   66.39
  -4   2   6  770.42   68.49
  -4   2   6  784.92   66.29
   3  -2  -6 1058.59   81.89
   3  -2  -6 1072.69   81.79
   3  -2  -6 1100.99   81.39
   3  -2  -6 1086.79   81.29
   3  -2  -6 1093.99   82.39
  -3   2   6 1110.79   84.99
  -3   2   6 1041.10   82.49
   2  -2  -6 1383.36   98.79
   2  -2  -6 1292.67   97.69
   2  -2  -6 1352.56   97.79
   2  -2  -6 1418.26   98.09
   2  -2  -6 1227.78   98.29
  -2   2   6 1337.57  101.29
  -2   2   6 1120.89   99.69
  -2   2   6 1254.97  108.49
   1  -2  -6   52.29    4.30
   1  -2  -6   45.50    4.70
   1  -2  -6   52.79    4.30
   1  -2  -6   56.69    5.20
   1  -2  -6   58.99    4.50
  -1   2   6   42.80   10.10
  -1   2   6   37.10   12.00
  -1   2   6   60.79    5.10
  -1   2   6   58.89    6.60
   0  -2  -6  133.09   10.60
   0  -2  -6  140.19   11.40
   0  -2  -6  135.79   10.70
   0  -2  -6  138.69   11.10
   0  -2  -6  131.59   10.60
   0   2   6  151.58   11.70
   0   2   6  145.19   11.30
   0   2   6  111.29   17.50
  -1  -2  -6   51.49    4.30
  -1  -2  -6   53.39    5.10
  -1  -2  -6   53.19    4.30
  -1  -2  -6   52.69    4.40
  -1  -2  -6   51.99    5.00
   1   2   6   58.29    5.00
   1   2   6   47.60   12.30
   1   2   6   45.40   13.30
  -2  -2  -6  375.56   29.50
  -2  -2  -6  344.07   28.90
  -2  -2  -6  372.96   28.80
  -2  -2  -6  378.16   28.70
   2   2   6  424.86   28.80
   2   2   6  368.56   37.40
   2   2   6  375.76   29.30
  -3  -2  -6   55.89    4.50
  -3  -2  -6   54.39    4.60
  -3  -2  -6   47.30    5.00
  -3  -2  -6   49.10    5.60
   3   2   6   51.19    7.10
   3   2   6   56.59   11.90
   3   2   6   54.39    4.50
   3   2   6   51.59    5.10
   3   2   6   49.60   17.10
  -4  -2  -6  373.26   29.30
  -4  -2  -6  368.06   28.50
  -4  -2  -6  377.26   29.90
   4   2   6  362.76   29.20
   4   2   6  347.17   31.00
   4   2   6  386.66   45.50
   4   2   6  400.96   28.60
  -5  -2  -6 1233.08   91.79
  -5  -2  -6 1181.88   92.79
  -5  -2  -6 1225.98   93.39
   5   2   6 1178.68   92.49
   5   2   6 1310.37  109.69
   5   2   6 1246.68   91.79
   5   2   6 1147.29   93.99
  -6  -2  -6  835.32   65.19
  -6  -2  -6  857.11   63.59
   6   2   6  824.52   64.49
   6   2   6  814.12   63.59
   6   2   6  862.81   79.69
  -7  -2  -6  136.69   10.80
  -7  -2  -6  125.59   13.20
   7   2   6  126.09   11.80
   7   2   6  124.19   22.60
   7   2   6  134.19   10.80
  -8  -2  -6   20.80    3.10
  -8  -2  -6   15.90    2.50
  -8  -2  -6   -7.80   18.20
  -8  -2  -6   14.70    7.00
   8   2   6   19.50    3.90
   8   2   6   18.70   10.80
   8   2   6   17.20    2.40
  -9  -2  -6   56.39    5.50
  -9  -2  -6   57.19    5.20
   9   2   6   50.89   14.40
   9  -3  -6  327.87   24.00
  -9   3   6  279.07   25.40
   8  -3  -6   94.99   10.40
   8  -3  -6   83.39    7.90
  -8   3   6  104.09   16.30
   7  -3  -6   29.30    4.30
   7  -3  -6   25.40    5.30
   7  -3  -6   37.60    4.90
  -7   3   6   34.30   10.10
   6  -3  -6  645.14   56.89
   6  -3  -6  765.72   56.29
   6  -3  -6  727.43   55.69
   6  -3  -6  688.73   55.39
  -6   3   6  833.72   64.79
   5  -3  -6 1097.09   80.29
  -5   3   6 1006.40   87.39
   4  -3  -6  449.06   32.00
   4  -3  -6  344.87   31.60
   4  -3  -6  415.16   32.40
   4  -3  -6  465.55   31.10
  -4   3   6  392.86   34.40
  -4   3   6  371.76   37.10
   3  -3  -6  193.78   17.10
   3  -3  -6  217.88   16.00
   3  -3  -6  183.78   16.40
   3  -3  -6  239.08   17.00
   3  -3  -6  211.78   16.00
  -3   3   6  189.68   20.00
  -3   3   6  222.98   22.80
   2  -3  -6    8.10    2.30
   2  -3  -6   16.70    1.80
   2  -3  -6   15.80    2.70
   2  -3  -6   11.30    1.30
   2  -3  -6   13.50    2.20
   2  -3  -6   -0.90    9.30
   2  -3  -6   11.40    1.30
  -2   3   6    9.60    4.40
  -2   3   6   12.70    6.20
   1  -3  -6  830.22   65.89
   1  -3  -6  928.51   66.29
   1  -3  -6  841.42   64.99
   1  -3  -6  935.61   65.39
   1  -3  -6  829.62   64.99
  -1   3   6  981.00   66.09
  -1   3   6  743.93   72.59
  -1   3   6  791.02   69.49
   0  -3  -6  807.02   62.79
   0  -3  -6  790.22   62.79
   0  -3  -6  876.11   62.99
   0  -3  -6  857.21   63.89
   0  -3  -6  831.62   63.29
   0   3   6  696.33   71.99
   0   3   6  908.81   63.69
   0   3   6  881.01   67.39
  -1  -3  -6   26.30    3.20
  -1  -3  -6   26.20    2.40
  -1  -3  -6    8.80    9.80
  -1  -3  -6   26.60    3.40
  -1  -3  -6   25.20    2.30
  -1  -3  -6   24.80    2.30
   1   3   6   25.20    5.90
   1   3   6   14.70   10.20
   1   3   6   24.30    3.20
  -2  -3  -6  372.16   28.00
  -2  -3  -6  346.07   27.60
  -2  -3  -6  328.57   26.70
  -2  -3  -6  334.27   26.70
  -2  -3  -6  351.66   26.80
   2   3   6  367.56   26.80
   2   3   6  346.57   30.10
   2   3   6  358.76   27.50
  -3  -3  -6  273.57   22.90
  -3  -3  -6  285.37   21.90
   3   3   6  277.27   22.60
   3   3   6  282.07   25.00
   3   3   6  298.07   21.90
  -4  -3  -6   29.60    3.20
  -4  -3  -6   28.40    4.80
  -4  -3  -6   32.20    3.00
   4   3   6   35.70    3.20
   4   3   6   35.40    6.20
   4   3   6   33.90    4.10
   4   3   6   20.80   13.90
  -5  -3  -6    8.90    1.50
  -5  -3  -6    8.80    1.70
  -5  -3  -6    7.20    4.60
  -5  -3  -6  -11.30   12.80
   5   3   6    7.80    3.60
   5   3   6   11.40   10.70
   5   3   6    6.80    1.40
   5   3   6    6.40    2.10
  -6  -3  -6 1552.44  117.59
  -6  -3  -6 1598.24  117.39
   6   3   6 1532.35  118.59
   6   3   6 1573.54  117.49
   6   3   6 1502.85  134.49
  -7  -3  -6    1.90    1.10
  -7  -3  -6  -21.60   18.40
  -7  -3  -6    0.30    1.40
   7   3   6   -0.30    7.30
   7   3   6    1.70    1.10
   7   3   6    0.50    1.90
  -8  -3  -6    2.10    1.10
  -8  -3  -6    2.40    1.60
   8   3   6    9.40    8.30
   8   3   6    2.10    1.20
   8   3   6    0.00    1.60
  -9  -3  -6   12.60    1.90
  -9  -3  -6   -6.60   18.70
   9   3   6   14.20   10.70
   9   3   6    9.00    2.20
  -8   4   6   54.19    6.00
   7  -4  -6  885.61   70.29
   7  -4  -6  923.61   70.19
   7  -4  -6  866.01   70.69
   7  -4  -6  937.61   71.99
  -7   4   6 1009.30   79.69
   6  -4  -6  233.18   17.80
   6  -4  -6  200.58   19.20
   6  -4  -6  228.78   18.20
   6  -4  -6  202.78   17.30
  -6   4   6  214.58   26.10
   5  -4  -6  475.45   36.00
  -5   4   6  445.16   43.50
   4  -4  -6  103.09    9.40
   4  -4  -6   86.99    8.60
  -4   4   6  132.39   15.70
  -4   4   6  102.09   12.00
   3  -4  -6 1503.55  116.79
   3  -4  -6 1377.06  115.99
  -3   4   6 1581.64  120.69
  -3   4   6 1693.33  124.29
   2  -4  -6    1.30    0.80
   2  -4  -6    2.60    1.60
   2  -4  -6    5.40    9.90
   2  -4  -6    1.30    1.50
   2  -4  -6    2.90    1.40
  -2   4   6    1.70    3.30
  -2   4   6    0.90    4.90
  -2   4   6    2.60    1.30
  -2   4   6   -0.30    1.10
  -2   4   6    1.80    3.50
   1  -4  -6  298.67   22.20
   1  -4  -6  262.27   26.40
   1  -4  -6  293.27   23.20
  -1   4   6  266.87   31.30
  -1   4   6  264.57   27.40
  -1   4   6  311.67   23.00
   0  -4  -6  192.88   14.50
   0  -4  -6  187.98   15.60
   0   4   6  196.08   19.90
   0   4   6  184.68   15.30
   0   4   6  143.49   23.60
  -1  -4  -6 2124.29  179.08
  -1  -4  -6 2285.77  179.08
  -1  -4  -6 2604.24  180.68
  -1  -4  -6 2444.66  179.28
  -1  -4  -6 2360.36  179.68
   1   4   6 2109.19  194.58
   1   4   6 2570.94  184.48
   1   4   6 2546.45  180.28
  -2  -4  -6  625.74   48.40
  -2  -4  -6  627.94   49.20
  -2  -4  -6  651.73   49.90
  -2  -4  -6  650.63   48.40
  -2  -4  -6  621.94   48.30
   2   4   6  645.04   49.40
   2   4   6  663.33   48.40
   2   4   6  617.04   52.59
  -3  -4  -6   69.39    6.00
  -3  -4  -6   59.89    8.40
  -3  -4  -6   78.59    6.00
  -3  -4  -6   78.79    7.90
  -3  -4  -6   71.19    6.10
   3   4   6   49.60   19.60
   3   4   6   75.99    6.10
   3   4   6   73.29    7.10
   3   4   6   70.19    9.70
  -4  -4  -6    2.40    5.00
  -4  -4  -6    8.90   12.70
  -4  -4  -6    1.40    0.90
  -4  -4  -6    0.90    1.90
  -4  -4  -6    1.20    0.70
   4   4   6    2.20    3.10
   4   4   6    2.60    1.80
   4   4   6   -3.00    9.00
   4   4   6    1.60    0.80
  -5  -4  -6  925.51   72.29
  -5  -4  -6 1029.60   74.79
   5   4   6  971.40   92.99
   5   4   6  880.01   75.29
   5   4   6  957.70   73.49
   5   4   6  959.40   72.29
  -6  -4  -6   25.40   17.50
  -6  -4  -6    4.40    1.50
   6   4   6    5.30    8.90
   6   4   6    2.00    3.40
   6   4   6    5.20    2.40
   6   4   6    5.80    1.40
  -7  -4  -6  171.08   17.50
  -7  -4  -6  152.38   12.60
   7   4   6  136.29   13.70
   7   4   6  165.28   12.50
   7   4   6  152.18   24.00
  -8  -4  -6    4.70    1.10
  -8  -4  -6  -13.30   19.50
  -8  -4  -6    3.00    1.10
  -8  -4  -6    5.70    1.80
   8   4   6    2.30    2.00
   8   4   6    3.80    7.90
   7  -5  -6  178.58   13.30
   7  -5  -6  167.68   13.40
  -7   5   6  134.09   13.90
   6  -5  -6  443.76   36.40
   6  -5  -6  498.45   34.30
   6  -5  -6  397.66   34.30
  -6   5   6  415.96   44.50
   5  -5  -6   32.80    3.90
   5  -5  -6   40.60    5.00
   5  -5  -6   28.60    5.70
  -5   5   6   30.80    4.90
  -5   5   6   32.70   12.50
   4  -5  -6   59.39    6.60
   4  -5  -6   87.69    7.70
   4  -5  -6   76.99    7.50
  -4   5   6   70.09    7.50
  -4   5   6   77.79   10.30
   3  -5  -6  144.49   12.80
   3  -5  -6  124.19   12.00
  -3   5   6  176.38   20.00
  -3   5   6  157.08   16.90
  -3   5   6  148.89   12.60
   2  -5  -6  401.36   32.60
   2  -5  -6  400.56   31.70
  -2   5   6  380.96   37.40
  -2   5   6  420.16   32.00
  -2   5   6  438.46   41.40
   1  -5  -6 1087.09   84.29
   1  -5  -6 1122.89   83.29
  -1   5   6  951.10   89.09
  -1   5   6 1202.78   84.09
  -1   5   6 1093.79   94.89
   0   5   6  203.38   15.90
  -1  -5  -6    3.80    8.00
  -1  -5  -6   10.30    1.60
  -1  -5  -6    9.20    2.80
   1   5   6   10.50    9.80
   1   5   6    6.50    2.10
   1   5   6    8.60    4.40
  -2  -5  -6  126.99   12.30
  -2  -5  -6  137.29   10.60
   2   5   6  137.19   15.40
   2   5   6  132.39   11.70
   2   5   6  108.59   29.10
  -3  -5  -6  228.68   18.80
  -3  -5  -6  227.68   16.60
   3   5   6  202.88   20.70
   3   5   6  205.78   17.70
   3   5   6  144.69   32.30
  -4  -5  -6 1471.95  102.19
  -4  -5  -6 1390.86  104.59
   4   5   6 1222.18  105.69
   4   5   6 1353.46  103.49
   4   5   6 1295.07  124.99
  -5  -5  -6   71.49    6.00
  -5  -5  -6   68.69    9.90
   5   5   6   49.40   16.70
   5   5   6   69.89    7.40
   5   5   6   73.09    6.00
   5   5   6   61.29    8.70
  -6  -5  -6   -4.40   17.50
  -6  -5  -6    6.80    1.40
   6   5   6    6.40    2.50
   6   5   6    8.30    9.80
   6   5   6    0.30    4.00
  -7  -5  -6    3.30   21.10
  -7  -5  -6   40.10    3.50
   7   5   6   39.50   11.30
   7   5   6   27.90    4.40
   6  -6  -6    0.90    1.10
   6  -6  -6    1.90    2.20
   6  -6  -6    1.70    1.10
  -6   6   6    0.70    1.80
   5  -6  -6    1.40    1.20
   5  -6  -6    3.60   14.70
   5  -6  -6    2.60    1.20
  -5   6   6    2.40    1.90
  -5   6   6    1.00    1.40
   4  -6  -6   67.99    9.20
   4  -6  -6   78.29    6.40
  -4   6   6   54.49    6.40
   3  -6  -6  402.16   31.70
   3  -6  -6  343.37   30.40
  -3   6   6  447.86   35.20
   2  -6  -6   11.40    4.40
   2  -6  -6   18.60    4.90
   2  -6  -6    8.20   12.80
   2  -6  -6   15.60    2.60
  -2   6   6   20.10    8.00
  -2   6   6   15.20    6.30
   1  -6  -6   11.30    4.70
   1  -6  -6    3.60   13.00
   1  -6  -6   15.00    4.80
   1  -6  -6   14.00    2.40
  -1   6   6   10.70    5.80
  -1   6   6   16.30    7.50
   0  -6  -6  292.87   26.50
   0  -6  -6  320.27   25.10
   0   6   6  337.07   31.80
   0   6   6  332.97   38.20
   0   6   6  324.27   25.70
  -1  -6  -6   57.49    8.90
  -1  -6  -6   70.09    6.30
   1   6   6   79.19   11.60
   1   6   6   57.79   17.90
   1   6   6   69.69    6.90
  -2  -6  -6   -3.90    4.80
  -2  -6  -6    1.70    4.60
  -2  -6  -6    1.40   13.90
  -2  -6  -6    0.80    1.00
   2   6   6    0.20    3.20
   2   6   6    4.10    8.60
   2   6   6    1.20    1.40
  -3  -6  -6   -0.70   14.50
  -3  -6  -6    5.40    6.20
   3   6   6    9.60   10.20
  -4  -6  -6   74.09    6.70
   4   6   6   79.99    9.80
   4   6   6   85.39    7.90
   4   6   6   54.69   17.50
  -5  -6  -6   19.60    2.60
  -5  -6  -6    4.00   21.50
   5   6   6   36.20   13.60
   2  -7  -6   49.40    5.30
   2  -7  -6   38.50   17.90
  -2   7   6   73.69   11.80
  -2   7   6   57.29    8.90
   1  -7  -6   99.49    8.20
   1  -7  -6   57.59   20.30
  -1   7   6  104.49   15.00
  -1   7   6   74.29   12.10
   0  -7  -6   46.80    5.00
   0   7   6   55.09   12.70
   0   7   6   47.20   10.20
  -1  -7  -6    8.50   18.60
  -1  -7  -6   10.40    2.00
   1   7   6   11.60    7.70
   1   7   6   16.20    5.90
  -2  -7  -6   31.20   19.60
   2   7   6   25.60    6.00
   2   7   6   23.10   10.70
   2   7   6   26.80    3.60
   1   7  -7   33.80    3.60
  -1  -7   7    8.00   13.70
  -1  -7   7   36.80    3.70
   0   7  -7  423.86   33.10
   0   7  -7  424.36   33.10
   0  -7   7  432.06   33.00
  -1   7  -7   55.49    5.60
  -1   7  -7   56.89    5.60
   1  -7   7   65.49    5.60
   4   6  -7  173.88   13.00
   4   6  -7  155.18   12.80
   4   6  -7  140.89   12.50
   3   6  -7    4.80    6.40
   3   6  -7    2.80    1.30
   3   6  -7    4.00    1.50
   3   6  -7    1.70    1.10
   3   6  -7    3.60    3.20
  -3  -6   7    1.80   11.40
  -3  -6   7    2.00    1.60
   2   6  -7   26.90    3.50
   2   6  -7   33.20    3.80
   2   6  -7   35.30    6.50
  -2  -6   7   33.10    3.70
   1   6  -7    8.90    2.00
   1   6  -7    9.00    2.00
   1   6  -7    3.80    3.10
   1   6  -7   11.70    8.00
  -1  -6   7    1.20   11.10
  -1  -6   7   12.40   12.40
  -1  -6   7    9.40    2.00
   0   6  -7   23.40    5.10
   0   6  -7   22.00    3.20
   0   6  -7   20.70    3.10
   0  -6   7   25.20    3.20
  -1   6  -7    0.70    3.70
  -1   6  -7    2.30    1.30
  -1   6  -7    1.80    1.20
   1  -6   7    4.50    1.50
   1  -6   7    0.00    9.70
   1  -6   7   -5.80   11.90
   1  -6   7    0.90    1.30
  -2   6  -7   78.29    7.70
  -2   6  -7   69.89    7.50
   2  -6   7   94.39    7.70
   2  -6   7   90.89    7.60
  -3   6  -7    8.30    2.10
  -3   6  -7    8.10    2.30
   3  -6   7    9.90    2.10
   3  -6   7    7.20    1.70
   3  -6   7   20.60   14.60
   3  -6   7    0.20   13.00
  -4   6  -7    2.70    1.50
  -4   6  -7    5.10    1.70
   4  -6   7    0.60   14.80
   4  -6   7    4.90    1.70
   4  -6   7    4.70    1.40
  -5   6  -7    1.10    1.20
  -5   6  -7   -0.40    1.40
   5  -6   7    3.60    1.30
   5  -6   7    1.20    1.10
   7   5  -7   15.10    2.00
   7   5  -7   16.70    2.30
   7   5  -7   13.30    2.30
  -7  -5   7    9.30    7.10
   6   5  -7   14.90    2.40
   6   5  -7   12.70    2.00
   6   5  -7   16.80    2.50
   6   5  -7    9.10    8.50
  -6  -5   7    9.90   10.20
  -6  -5   7    9.40    2.40
   5   5  -7  279.17   23.10
   5   5  -7  325.27   23.60
  -5  -5   7  281.37   31.00
   4   5  -7  138.89   12.80
   4   5  -7  125.39   10.10
   4   5  -7  113.29   10.00
   4   5  -7   82.09   15.50
   4   5  -7  105.59    9.60
   4   5  -7  143.09   17.60
   3   5  -7  982.60   69.89
   3   5  -7  824.12   71.89
   3   5  -7  817.72   67.19
   3   5  -7  833.62   66.79
  -3  -5   7  944.61   66.99
   2   5  -7    4.90    5.20
   2   5  -7    3.50    1.60
   2   5  -7    1.40    1.20
   2   5  -7    7.70    2.10
   2   5  -7    6.90    3.80
   2   5  -7    6.50    7.40
  -2  -5   7    7.40    1.70
  -2  -5   7    8.20   10.00
  -2  -5   7   -1.80    9.90
   1   5  -7  359.66   29.80
   1   5  -7  356.36   29.40
   1   5  -7  418.56   32.70
   1   5  -7  350.86   29.80
  -1  -5   7  427.56   29.70
   0   5  -7  640.84   53.89
   0   5  -7  635.04   53.79
   0  -5   7  785.52   53.69
   0  -5   7  739.73   53.59
  -1   5  -7    9.00    2.20
  -1   5  -7    9.90    2.20
  -1   5  -7   12.10    1.40
  -1   5  -7   15.60    4.70
   1  -5   7   31.30   10.80
   1  -5   7    8.80   11.70
   1  -5   7   13.60    2.30
   1  -5   7   16.40    2.50
  -2   5  -7  649.93   58.29
  -2   5  -7  739.83   57.59
   2  -5   7  772.32   59.39
   2  -5   7  779.72   58.39
   2  -5   7  862.81   58.49
  -3   5  -7  151.58   11.90
  -3   5  -7  128.99   12.50
   3  -5   7  156.88   12.50
   3  -5   7  149.09   14.10
  -4   5  -7   68.99    5.90
  -4   5  -7   56.19    6.50
   4  -5   7   63.99    8.90
   4  -5   7   66.19    6.40
  -5   5  -7  137.49   10.20
  -5   5  -7  100.89   10.20
  -5   5  -7  101.99   10.50
   5  -5   7  107.89   14.00
   5  -5   7  125.19   11.00
   5  -5   7  128.09   10.50
  -6   5  -7   22.00    2.90
  -6   5  -7   17.60    2.90
  -6   5  -7   13.70    3.20
   6  -5   7   21.10    3.00
   6  -5   7   22.30    3.10
   6  -5   7   18.50    3.60
   8   4  -7  285.07   21.10
   8   4  -7  232.78   21.00
   8   4  -7  265.07   21.40
   8   4  -7  277.07   20.80
  -8  -4   7  275.27   23.00
  -8  -4   7  271.67   21.00
   7   4  -7  205.08   16.60
   7   4  -7  183.88   20.90
   7   4  -7  203.88   15.60
   7   4  -7  195.78   16.00
  -7  -4   7  188.68   18.30
  -7  -4   7  209.38   29.60
   6   4  -7   61.19   10.80
  -6  -4   7   36.90    4.40
  -6  -4   7   64.29   12.40
   5   4  -7 1502.95  119.49
   5   4  -7 1470.35  119.09
   5   4  -7 1710.93  119.69
  -5  -4   7 1635.24  124.99
   4   4  -7  156.78   13.50
   4   4  -7  129.79   11.10
   4   4  -7  120.39   10.60
   3   4  -7  504.25   42.80
   3   4  -7  641.24   50.49
   3   4  -7  556.24   42.70
   3   4  -7  511.45   47.00
   3   4  -7  512.75   42.30
   3   4  -7  571.84   44.70
  -3  -4   7  573.74   42.50
  -3  -4   7  601.44   51.79
   2   4  -7 1415.16  118.79
   2   4  -7 1435.16  118.69
   2   4  -7 1670.53  122.29
   2   4  -7 1551.64  120.69
   2   4  -7 1423.26  118.29
  -2  -4   7 1867.41  127.69
  -2  -4   7 1658.23  118.49
   1   4  -7   57.39    6.50
   1   4  -7   62.29    6.40
   1   4  -7   71.19    8.60
   1   4  -7   86.29    9.00
   1   4  -7   75.29    6.10
  -1  -4   7   78.89   15.20
  -1  -4   7   82.59    6.30
   0   4  -7   27.10    3.80
   0   4  -7   26.60    3.70
   0   4  -7   46.10    6.50
   0   4  -7   32.50    3.20
   0   4  -7   33.50    3.00
   0  -4   7   43.10   10.50
   0  -4   7   35.90    3.50
   0  -4   7   35.30    3.50
  -1   4  -7  552.74   43.20
  -1   4  -7  492.65   43.20
   1  -4   7  646.34   53.09
   1  -4   7  592.34   43.70
   1  -4   7  599.74   44.30
   1  -4   7  552.54   43.60
  -2   4  -7 1856.31  148.39
   2  -4   7 1943.51  148.69
   2  -4   7 2006.40  149.59
   2  -4   7 2062.59  148.79
  -3   4  -7   98.89    8.70
  -3   4  -7   92.39    9.60
   3  -4   7  106.29    9.10
   3  -4   7  105.09   10.20
   3  -4   7  104.59    9.40
  -4   4  -7   75.69    8.40
  -4   4  -7   79.79    7.20
   4  -4   7   79.39    7.50
   4  -4   7   72.49    8.70
   4  -4   7   79.69    7.60
  -5   4  -7  540.25   44.00
  -5   4  -7  570.54   42.60
   5  -4   7  553.54   42.90
   5  -4   7  569.44   42.80
   5  -4   7  501.95   44.00
  -6   4  -7   36.90    6.80
   6  -4   7   42.90    4.90
   6  -4   7   43.40    4.50
   6  -4   7   39.30    7.20
   6  -4   7   37.20    4.90
   7  -4   7   33.70    4.40
   7  -4   7   39.30    4.40
   9   3  -7  176.08   15.50
   9   3  -7  197.18   15.00
   9   3  -7  176.18   15.10
  -9  -3   7  213.18   15.30
   8   3  -7  104.09    9.60
   8   3  -7  112.29    8.80
   8   3  -7   98.29   13.30
   8   3  -7   90.09    9.00
   8   3  -7  112.49    9.00
  -8  -3   7  106.49   12.10
  -8  -3   7  103.99    9.20
  -8  -3   7  150.18   24.70
  -8  -3   7  112.09   12.10
   7   3  -7  560.34   43.20
   7   3  -7  603.54   42.80
   7   3  -7  497.65   46.90
   7   3  -7  592.34   43.90
  -7  -3   7  525.55   48.90
   6   3  -7   32.40    4.70
   6   3  -7   30.10    3.30
   6   3  -7   32.70    3.80
   6   3  -7   21.50    6.30
   6   3  -7   39.50    3.80
  -6  -3   7   29.50    8.50
   5   3  -7   22.30    2.90
   5   3  -7   21.50    3.90
   5   3  -7   26.00    3.00
   5   3  -7   18.50    5.60
   5   3  -7   19.70    2.50
  -5  -3   7   22.00    6.10
   4   3  -7  175.18   15.10
   4   3  -7  189.48   15.70
   4   3  -7  199.38   16.20
   4   3  -7  219.18   15.70
   4   3  -7  173.48   15.20
  -4  -3   7  246.38   23.60
   3   3  -7  680.63   47.30
   3   3  -7  637.74   45.50
   3   3  -7  573.64   45.60
   3   3  -7  563.54   45.00
   3   3  -7  543.95   45.10
  -3  -3   7  588.24   45.30
  -3  -3   7  584.84   50.59
   2   3  -7 1386.16  108.19
   2   3  -7 1590.34  112.09
   2   3  -7 1263.17  108.19
   2   3  -7 1443.26  108.69
   2   3  -7 1615.54  110.49
   2   3  -7 1390.56  108.29
   2   3  -7 1327.67  108.29
   2   3  -7 1343.37  108.79
  -2  -3   7 1601.24  108.59
   1   3  -7  288.37   23.80
   1   3  -7  301.17   23.70
   1   3  -7  371.76   26.40
   1   3  -7  288.37   24.20
   1   3  -7  286.17   24.30
   1   3  -7  295.17   23.80
   1   3  -7  335.57   23.80
  -1  -3   7  341.17   24.10
   0   3  -7 2580.34  207.48
   0   3  -7 2412.96  207.98
   0   3  -7 2809.42  207.68
   0   3  -7 2683.13  207.58
   0   3  -7 2900.91  209.08
   0   3  -7 2609.54  207.48
   0   3  -7 2561.74  208.08
   0  -3   7 2979.20  207.88
   0  -3   7 3029.10  207.98
   0  -3   7 3048.69  208.08
  -1   3  -7 1408.06  117.29
  -1   3  -7 1547.05  117.69
  -1   3  -7 1345.87  117.29
   1  -3   7 1677.43  117.89
   1  -3   7 1593.54  117.79
   1  -3   7 1644.14  118.19
   1  -3   7 1705.83  118.49
  -2   3  -7  633.64   50.59
  -2   3  -7  576.94   49.20
  -2   3  -7  661.13   49.80
   2  -3   7  707.83   50.39
   2  -3   7  666.83   50.49
   2  -3   7  668.73   49.99
  -3   3  -7   62.09    7.60
  -3   3  -7   89.39    7.40
   3  -3   7   76.39    7.20
   3  -3   7  102.69   16.40
   3  -3   7   86.89    7.30
   3  -3   7   75.49    7.30
   3  -3   7   73.49    7.90
  -4   3  -7  610.04   52.49
   4  -3   7  789.92   51.79
   4  -3   7  643.14   51.69
   4  -3   7  670.43   51.79
   4  -3   7  639.34   52.79
  -5   3  -7   73.09    8.60
   5  -3   7   74.69    8.90
   5  -3   7   84.89    7.70
  -6   3  -7 1260.57   95.79
  -6   3  -7 1178.28   93.89
   6  -3   7 1377.76   94.79
   6  -3   7 1095.89   95.49
   6  -3   7 1242.88   94.09
  -7   3  -7   60.19    9.30
  -7   3  -7   58.29    6.40
   7  -3   7   65.39    6.50
   7  -3   7   63.59    8.60
   7  -3   7   61.49    6.70
  -8   3  -7   -0.10    1.40
   8  -3   7    2.60    2.70
   8  -3   7   -0.60    1.00
   9   2  -7  103.49    9.80
   9   2  -7  117.19    9.60
   9   2  -7  114.19   10.30
  -9  -2   7  138.09   12.70
  -9  -2   7  129.39   10.20
   8   2  -7 1114.49   87.39
   8   2  -7 1189.98   87.29
   8   2  -7 1053.19   90.99
   8   2  -7 1168.28   88.09
  -8  -2   7 1128.59   87.79
  -8  -2   7 1225.48   91.29
  -8  -2   7 1197.68   90.19
  -8  -2   7 1150.58   93.69
   7   2  -7 2136.09  174.18
   7   2  -7 2407.46  173.78
   7   2  -7 2162.88  177.38
   7   2  -7 2477.05  173.98
   7   2  -7 2469.65  174.78
  -7  -2   7 2171.98  179.38
   6   2  -7  594.04   50.69
   6   2  -7  612.74   47.70
   6   2  -7  605.84   47.30
   6   2  -7  684.93   47.60
   6   2  -7  649.64   48.30
  -6  -2   7  569.84   52.29
   5   2  -7  593.74   41.90
   5   2  -7  588.64   41.80
   5   2  -7  526.85   41.30
   5   2  -7  517.95   41.20
   5   2  -7  522.65   44.60
   5   2  -7  545.75   41.50
   5   2  -7  516.05   42.30
  -5  -2   7  542.05   45.80
   4   2  -7    4.70    1.80
   4   2  -7    5.40    0.90
   4   2  -7    5.20    1.30
   4   2  -7    7.40    3.40
   4   2  -7    6.10    1.00
  -4  -2   7   -4.50    6.00
  -4  -2   7    5.50    1.20
  -4  -2   7    1.50    6.40
  -4  -2   7    9.90    3.60
  -4  -2   7   -1.10    5.10
   3   2  -7   67.99    8.10
   3   2  -7   62.59    5.40
   3   2  -7   67.29    5.40
   3   2  -7   68.19    5.30
   3   2  -7   69.99    5.80
   3   2  -7   68.39    5.40
  -3  -2   7   51.89    9.10
   2   2  -7    3.10    2.20
   2   2  -7    8.70    5.30
   2   2  -7    5.20    1.20
   2   2  -7    9.70    3.10
   2   2  -7    4.80    1.20
   2   2  -7    6.50    1.00
  -2  -2   7   12.10    5.50
  -2  -2   7    4.80    1.10
  -2  -2   7    5.50    4.10
  -2  -2   7    5.80    6.70
   1   2  -7  703.43   58.39
   1   2  -7  728.93   59.99
   1   2  -7  744.63   57.99
   1   2  -7  805.22   58.19
   1   2  -7  712.03   57.99
   1   2  -7  754.72   58.39
  -1  -2   7  887.81   62.89
  -1  -2   7  831.22   58.29
   0   2  -7  582.74   44.70
   0   2  -7  534.85   45.10
   0   2  -7  567.34   44.70
   0   2  -7  590.74   44.90
   0  -2   7  656.43   45.10
   0  -2   7  623.14   45.10
   0  -2   7  588.34   45.10
  -1   2  -7  178.78   14.50
  -1   2  -7  189.08   14.80
  -1   2  -7  200.88   15.10
  -1   2  -7  170.98   15.10
  -1   2  -7  175.38   14.20
  -1   2  -7  173.78   14.20
   1  -2   7  186.38   14.60
   1  -2   7  214.48   14.80
   1  -2   7  181.68   14.90
   1  -2   7  186.38   15.00
  -2   2  -7  125.99   11.10
  -2   2  -7  124.79   10.40
  -2   2  -7  128.09   10.50
  -2   2  -7  134.29   11.70
   2  -2   7  154.68   11.20
   2  -2   7  135.29   11.40
   2  -2   7  133.99   11.00
   2  -2   7  143.29   11.20
  -3   2  -7   -3.10    1.50
  -3   2  -7    0.40    0.70
  -3   2  -7    1.60    1.10
  -3   2  -7    0.70    0.60
  -3   2  -7    0.20    2.40
  -3   2  -7   -4.70   10.70
  -3   2  -7   -1.60    0.60
  -3   2  -7    1.80    1.10
   3  -2   7    1.70    5.60
   3  -2   7   -5.50   10.20
   3  -2   7    1.40    1.30
   3  -2   7   12.10    8.50
   3  -2   7    4.30    1.90
   3  -2   7    1.30    1.20
   3  -2   7    0.70    0.80
  -4   2  -7  129.69   12.00
  -4   2  -7  132.09   12.40
  -4   2  -7  130.99   10.70
  -4   2  -7  130.49   10.80
  -4   2  -7  135.19   10.70
   4  -2   7  136.49   11.60
   4  -2   7  135.19   12.60
   4  -2   7  130.59   11.40
   4  -2   7  152.58   19.70
   4  -2   7  154.28   11.50
  -5   2  -7  667.03   50.19
  -5   2  -7  664.23   51.89
  -5   2  -7  700.03   52.39
  -5   2  -7  661.73   50.19
  -5   2  -7  683.23   50.29
   5  -2   7  608.94   52.39
   5  -2   7  663.43   51.19
   5  -2   7  666.53   50.79
   5  -2   7  634.04   59.09
  -6   2  -7  118.09    9.10
  -6   2  -7  120.89    9.20
  -6   2  -7  106.69    9.90
  -6   2  -7  104.59   11.40
   6  -2   7  109.79   10.00
   6  -2   7  110.49   10.10
   6  -2   7   92.79   11.40
  -7   2  -7   51.29    4.60
  -7   2  -7   47.70    7.40
  -7   2  -7   47.10    5.60
  -7   2  -7   46.20    4.40
  -7   2  -7   -2.10   27.60
  -7   2  -7   44.90    4.20
   7  -2   7   40.80    5.20
   7  -2   7   35.00    6.80
   7  -2   7   42.10    5.20
  -8   2  -7    9.40    4.90
  -8   2  -7   16.50    2.20
  -8   2  -7   18.80    4.00
  -8   2  -7   16.00    2.50
   8  -2   7   10.30    2.40
   8  -2   7   21.10    4.10
  -9   2  -7    4.40    1.90
   9  -2   7    3.70    1.60
   9  -2   7   -2.20   10.80
   9  -2   7    1.40    1.40
  10   1  -7   31.20    3.10
  10   1  -7   31.30    3.90
 -10  -1   7   42.30    5.70
 -10  -1   7   34.70    3.80
   9   1  -7    8.20    6.20
   9   1  -7   15.10    2.70
   9   1  -7   10.60    1.90
   9   1  -7   14.40    1.80
  -9  -1   7   27.30    9.50
  -9  -1   7   14.90    2.60
  -9  -1   7   11.70    4.80
   8   1  -7  718.73   60.49
   8   1  -7  787.82   57.79
   8   1  -7  654.73   57.09
   8   1  -7  756.32   56.79
   8   1  -7  757.12   56.99
  -8  -1   7  795.02   59.89
  -8  -1   7  746.43   57.69
  -8  -1   7  849.61   61.29
  -8  -1   7  698.43   62.89
   7   1  -7   52.79    5.30
   7   1  -7   55.99    4.90
   7   1  -7   50.39    7.40
   7   1  -7   54.29    4.60
   7   1  -7   49.70    4.60
  -7  -1   7   61.99   10.50
  -7  -1   7   41.90    5.10
   6   1  -7  117.39   11.60
   6   1  -7  105.09    8.90
   6   1  -7  113.39    9.00
   6   1  -7  108.99    8.80
   6   1  -7  113.79    8.80
   6   1  -7   93.69    9.20
   6   1  -7  122.49    9.50
  -6  -1   7  104.49   13.60
   5   1  -7    8.80    2.90
   5   1  -7    5.90    1.20
   5   1  -7    9.20    1.90
   5   1  -7    6.10    1.10
   5   1  -7    8.10    1.70
   5   1  -7    5.90    1.10
  -5  -1   7    5.70    8.30
  -5  -1   7    3.30    2.80
  -5  -1   7   -2.80    5.40
   4   1  -7  417.76   31.70
   4   1  -7  469.95   32.10
   4   1  -7  436.06   31.90
   4   1  -7  358.46   31.80
   4   1  -7  472.85   32.40
   4   1  -7  390.76   31.60
   4   1  -7  396.56   31.70
  -4  -1   7  379.96   37.10
  -4  -1   7  426.66   35.00
   3   1  -7 1905.81  140.99
   3   1  -7 1822.12  140.99
   3   1  -7 1872.31  141.19
   3   1  -7 1729.63  141.19
   3   1  -7 1823.52  140.99
   3   1  -7 2135.19  141.49
   3   1  -7 2071.69  141.29
  -3  -1   7 1620.74  145.89
   2   1  -7 4733.73  322.97
   2   1  -7 3771.22  322.97
   2   1  -7 3917.01  322.97
  -2  -1   7 4784.02  328.57
   1   1  -7  143.49   10.30
   1   1  -7  153.18   10.40
   1   1  -7  141.79   10.10
   1   1  -7  117.19   10.30
   1   1  -7  112.69   10.30
   1   1  -7  147.49   10.10
  -1  -1   7  110.99   10.30
  -1  -1   7  106.59   13.30
   0  -1   7 7420.96  562.94
  -1   1  -7 4954.10  348.87
  -1   1  -7 4770.32  348.57
   1  -1   7 4499.35  348.67
   1  -1   7 4600.54  348.57
   1  -1   7 4359.76  353.16
  -2   1  -7  404.06   31.60
  -2   1  -7  402.36   30.60
  -2   1  -7  402.46   30.70
  -2   1  -7  420.76   31.40
  -2   1  -7  416.66   30.70
  -2   1  -7  372.06   30.90
   2  -1   7  370.86   31.40
   2  -1   7  401.36   36.60
   2  -1   7  429.76   31.30
   2  -1   7  410.66   31.20
   2  -1   7  412.16   31.10
  -3   1  -7 1143.39   83.59
  -3   1  -7 1114.49   84.79
  -3   1  -7 1051.89   83.89
  -3   1  -7 1185.28   84.59
   3  -1   7 1038.00   90.19
   3  -1   7 1183.48   84.19
   3  -1   7 1077.99   84.09
   3  -1   7 1078.69   84.69
   3  -1   7 1090.79   84.09
  -4   1  -7   31.30    2.80
  -4   1  -7   29.00    3.50
  -4   1  -7   33.00    4.50
  -4   1  -7   30.60    2.80
  -4   1  -7   29.40    4.10
   4  -1   7   22.50    4.50
   4  -1   7   22.90    3.60
   4  -1   7   14.90    8.70
   4  -1   7    3.30   12.70
   4  -1   7   41.00   13.00
   4  -1   7   26.90    3.20
   4  -1   7   21.00    3.20
  -5   1  -7   88.69    7.90
  -5   1  -7  100.89    9.30
  -5   1  -7   86.39    7.40
  -5   1  -7   98.89    7.40
  -5   1  -7   84.19    9.30
   5  -1   7   71.29    9.30
   5  -1   7   81.69    8.30
   5  -1   7  107.09   17.40
  -6   1  -7  313.77   26.50
  -6   1  -7  329.17   26.20
  -6   1  -7  320.97   24.00
  -6   1  -7  293.67   24.60
  -6   1  -7  324.17   24.00
   6  -1   7  306.47   24.80
   6  -1   7  273.97   24.80
  -7   1  -7  879.61   60.79
  -7   1  -7  869.51   60.69
  -7   1  -7  735.03   61.29
  -7   1  -7  805.12   63.19
   7  -1   7  730.93   61.39
   7  -1   7  752.52   61.49
  -8   1  -7   21.70    5.40
  -8   1  -7   43.00    4.00
  -8   1  -7   16.20   21.00
  -8   1  -7   48.00    5.50
   8  -1   7   32.00    4.50
   8  -1   7   36.00    4.50
  -9   1  -7    4.80    1.30
  -9   1  -7    6.30    1.70
  -9   1  -7   -2.40   28.60
  -9   1  -7    7.40    1.90
  -9   1  -7    5.30    1.40
   9  -1   7    3.40    1.70
   9  -1   7    7.20    2.10
   9  -1   7   13.70   10.50
  10   0  -7    3.40    1.70
 -10   0   7    2.00    4.10
 -10   0   7    0.10    1.10
   9   0  -7  535.65   52.99
   9   0  -7  670.43   50.39
   9   0  -7  643.14   49.70
  -9   0   7  612.04   55.99
  -9   0   7  643.84   52.59
  -9   0   7  709.33   50.29
  -9   0   7  745.53   52.99
   8   0  -7    3.70    3.40
   8   0  -7    0.00    0.80
   8   0  -7    0.50    0.70
   8   0  -7    0.50    0.90
   8   0  -7   -0.30    1.20
  -8   0   7   -2.00    1.00
  -8   0   7    1.80    2.80
  -8   0   7   -3.80    3.30
  -8   0   7   -2.50    4.70
   7   0  -7  255.17   19.10
   7   0  -7  231.78   18.70
   7   0  -7  226.98   18.90
   7   0  -7  255.27   21.70
  -7   0   7  242.08   19.40
  -7   0   7  249.38   24.50
  -7   0   7  238.08   22.30
  -7   0   7  243.98   21.00
   6   0  -7    0.30    1.00
   6   0  -7    1.30    2.00
   6   0  -7    0.60    0.60
   6   0  -7    0.30    0.90
   6   0  -7    1.20    0.70
   6   0  -7   -0.10    1.00
  -6   0   7    2.70    5.10
  -6   0   7    1.30    1.20
  -6   0   7   -0.10    1.00
  -6   0   7    1.80    5.00
   5   0  -7 3920.61  299.67
   5   0  -7 4118.29  300.47
   5   0  -7 4203.18  299.87
  -5   0   7 3705.03  303.87
   4   0  -7    1.60    1.00
   4   0  -7    0.70    0.90
   4   0  -7    0.30    0.90
   4   0  -7    1.70    0.90
   4   0  -7    0.70    0.50
  -4   0   7    2.30    5.00
  -4   0   7    1.00    0.90
  -4   0   7    1.60    2.00
  -4   0   7    0.20    1.10
  -4   0   7   -0.70    5.50
   3   0  -7 1093.89   81.49
   3   0  -7 1155.58   81.69
   3   0  -7 1101.59   81.59
   3   0  -7 1091.09   81.49
   3   0  -7  992.60   81.79
   3   0  -7  991.00   82.09
   3   0  -7 1203.78   81.99
  -3   0   7  997.60   87.59
  -3   0   7 1102.09   84.49
   2   0  -7   -0.20    0.70
   2   0  -7    1.70    0.70
   2   0  -7    0.60    0.80
   2   0  -7   -0.20    0.40
   2   0  -7    0.80    6.40
  -2   0   7   -1.50    2.50
  -2   0   7    1.00    1.50
  -2   0   7   -0.40    4.60
  -2   0   7    0.30    0.70
  -2   0   7    0.30    0.70
  -2   0   7    2.50    6.20
  -1   0   7 1288.97  108.49
  -1   0   7 1475.05  104.69
   0   0  -7    0.90    0.50
   0   0  -7    0.10    0.80
   0   0  -7    5.20    7.60
   0   0  -7   -0.20    0.80
   0   0  -7    1.20    0.60
   0   0  -7   -0.10    0.50
   0   0  -7   -0.30    0.40
   0   0   7   -3.30    5.50
   0   0   7   -0.20    0.80
   0   0   7   -0.90    0.80
   0   0   7   -1.70    2.80
   0   0   7    3.30    8.10
  -1   0  -7 1243.38   91.99
  -1   0  -7 1192.68   92.49
  -1   0  -7 1252.47   91.99
  -1   0  -7 1264.17   91.99
  -1   0  -7 1275.47   92.59
   1   0   7 1120.79   92.69
   1   0   7 1197.98  100.39
  -2   0  -7    0.50    0.60
  -2   0  -7    1.60    8.40
  -2   0  -7    0.80    0.70
  -2   0  -7    1.20    1.20
  -2   0  -7    1.40    1.00
   2   0   7    1.20    6.70
   2   0   7   -2.00    4.80
   2   0   7    0.70    1.20
   2   0   7    7.60    9.00
   2   0   7    0.50    1.10
   2   0   7    0.50    0.90
   3   0   7 1633.74  130.19
  -4   0  -7    0.50    0.70
  -4   0  -7    1.10    1.30
  -4   0  -7    0.80    1.00
  -4   0  -7   -1.10    1.50
  -4   0  -7   -0.40   11.20
  -4   0  -7    0.60    0.80
   4   0   7   -1.00    1.40
   4   0   7    1.80    1.20
   4   0   7    0.60    1.10
   4   0   7   -3.40    8.00
   4   0   7   -2.40    6.10
  -5   0  -7  382.56   32.00
  -5   0  -7  422.06   33.20
  -5   0  -7  417.16   31.60
  -5   0  -7  438.86   31.60
  -5   0  -7  419.56   33.10
   5   0   7  366.16   31.80
   5   0   7  423.66   39.90
   5   0   7  429.26   32.30
  -6   0  -7   -0.10    1.10
  -6   0  -7   -0.50    1.80
  -6   0  -7    0.10    0.90
  -6   0  -7    1.20    0.90
  -6   0  -7    2.00    4.20
  -6   0  -7   -5.00   16.30
   6   0   7    3.50    1.70
   6   0   7    0.10    1.50
  -7   0  -7   19.80    4.50
  -7   0  -7   19.90    2.80
  -7   0  -7   10.50   18.90
  -7   0  -7   20.50    2.60
  -7   0  -7   17.10    3.40
   7   0   7   30.60   13.60
   7   0   7   18.00    3.30
   7   0   7   21.70    3.30
  -8   0  -7   -1.60    1.80
  -8   0  -7    3.00   18.90
  -8   0  -7    0.80    1.10
  -8   0  -7    0.40    1.20
  -8   0  -7   -0.10    3.80
   8   0   7    0.70    1.40
   8   0   7   -1.30    1.80
   8   0   7    1.80    1.60
   8   0   7    1.70    9.10
  -9   0  -7   22.80   20.60
  -9   0  -7   16.30    2.40
   9   0   7   13.90    2.30
   9   0   7   15.50   10.20
  10  -1  -7   37.80    4.20
  10  -1  -7   36.90    3.50
 -10   1   7   38.50    6.10
 -10   1   7   35.10    3.60
   9  -1  -7   16.40    2.30
   9  -1  -7   16.10    2.80
  -9   1   7    7.60    7.20
  -9   1   7    6.80    4.20
  -9   1   7   15.40    2.40
  -9   1   7   28.50    7.00
  -9   1   7   12.10    3.20
   8  -1  -7  716.13   63.69
   8  -1  -7  915.01   61.79
   8  -1  -7  757.42   61.39
  -8   1   7  735.53   66.99
  -8   1   7  796.82   63.59
  -8   1   7  876.51   64.29
  -8   1   7  819.92   61.59
   7  -1  -7   52.29    5.80
   7  -1  -7   48.70    5.10
   7  -1  -7   53.29    7.10
  -7   1   7   53.19    7.00
  -7   1   7   55.89    7.70
  -7   1   7   52.79    5.30
  -7   1   7   59.79   11.00
   6  -1  -7   97.79    8.90
   6  -1  -7  102.09    8.40
   6  -1  -7  100.59    8.30
   6  -1  -7  117.69    9.60
   6  -1  -7   91.99    8.60
  -6   1   7  109.89   12.00
  -6   1   7  114.69   10.50
  -6   1   7  116.09   14.30
  -6   1   7  115.09    9.30
   5  -1  -7    8.70    1.20
   5  -1  -7    6.10    1.10
   5  -1  -7   14.30    2.60
   5  -1  -7    9.50    1.60
   4  -1  -7  351.16   27.40
   4  -1  -7  373.36   26.90
   4  -1  -7  305.67   27.10
   4  -1  -7  370.76   27.90
   4  -1  -7  382.36   26.80
   4  -1  -7  401.76   27.00
  -4   1   7  352.36   34.60
  -4   1   7  341.87   27.60
  -4   1   7  295.17   30.10
   3  -1  -7 1720.23  126.99
   3  -1  -7 1502.65  127.29
   3  -1  -7 1772.32  126.99
   3  -1  -7 1781.32  127.09
   3  -1  -7 1581.54  127.39
   3  -1  -7 1639.74  127.89
  -3   1   7 1832.82  131.49
  -2   1   7 2127.89  144.89
  -2   1   7 1699.83  147.29
   1  -1  -7  153.98   11.00
   1  -1  -7  141.39   10.80
   1  -1  -7  144.19   11.50
   1  -1  -7  137.19   10.80
  -1   1   7  124.79   13.50
  -1   1   7  121.39   19.00
   0   1   7 2153.88  164.28
   0   1   7 2155.38  172.68
   1   1   7 1909.51  162.78
   1   1   7 2113.79  152.38
  -2  -1  -7  394.46   30.60
  -2  -1  -7  411.86   31.40
  -2  -1  -7  377.16   31.10
   2   1   7  414.46   31.10
   2   1   7  422.66   42.10
  -3  -1  -7 1122.49   82.39
  -3  -1  -7  984.00   82.49
  -3  -1  -7 1109.89   82.29
  -3  -1  -7 1127.49   83.29
  -3  -1  -7 1095.29   83.09
   3   1   7 1106.29   82.69
  -4  -1  -7   23.90    3.00
  -4  -1  -7   28.90    2.70
  -4  -1  -7   25.40    2.70
  -4  -1  -7   30.40    4.40
  -4  -1  -7   26.50    3.70
   4   1   7   30.40    9.90
   4   1   7   27.00    3.10
   4   1   7   23.40    3.10
   4   1   7   24.60    2.70
  -5  -1  -7   86.29    8.50
  -5  -1  -7   88.39    9.30
  -5  -1  -7   87.89    7.30
  -5  -1  -7   86.89    7.10
  -5  -1  -7   82.29    7.70
   5   1   7   93.29    7.20
   5   1   7   82.49    7.60
   5   1   7  115.09   21.70
   5   1   7   74.59    7.80
   5   1   7   86.89    9.90
  -6  -1  -7  278.37   24.60
  -6  -1  -7  307.57   23.00
  -6  -1  -7  306.87   23.10
   6   1   7  280.07   23.50
   6   1   7  295.07   22.90
   6   1   7  311.27   37.80
  -7  -1  -7  795.12   62.39
  -7  -1  -7  842.82   60.29
   7   1   7  733.93   60.79
   7   1   7  788.02   75.19
  -8  -1  -7   24.70    6.20
  -8  -1  -7   -1.20   19.20
   8   1   7   19.70    3.20
   8   1   7   15.90    2.70
  -9  -1  -7    4.60    1.40
  -9  -1  -7   -5.80   18.50
  -9  -1  -7    5.20    1.40
   9   1   7    2.40    1.30
   9   1   7    6.40    2.00
   9   1   7   -1.70    7.80
   9  -2  -7  138.29   10.60
   9  -2  -7  112.49   10.20
  -9   2   7  120.29   10.10
   8  -2  -7 1299.87   96.29
  -8   2   7 1326.37   95.99
  -8   2   7 1242.98   98.29
  -8   2   7 1223.08  102.49
  -8   2   7 1223.58   98.29
   7  -2  -7 2558.54  193.08
   7  -2  -7 2179.08  192.08
   7  -2  -7 2505.15  193.98
   7  -2  -7 2468.95  192.88
  -7   2   7 2769.52  195.18
  -7   2   7 2733.23  192.28
  -7   2   7 2520.45  198.98
  -7   2   7 2641.64  194.38
   6  -2  -7  622.64   52.79
   6  -2  -7  703.83   52.89
  -6   2   7  704.73   52.49
  -6   2   7  701.33   55.19
  -6   2   7  669.13   58.59
  -6   2   7  686.33   54.09
   5  -2  -7  460.05   39.00
   5  -2  -7  457.95   38.40
   5  -2  -7  507.65   39.70
  -5   2   7  537.55   45.50
  -5   2   7  572.14   39.50
  -5   2   7  525.45   42.20
   4  -2  -7    4.90    1.60
   4  -2  -7    3.40    1.80
   4  -2  -7    4.80    0.80
   4  -2  -7    1.00    9.60
   4  -2  -7    8.80    1.60
   4  -2  -7    4.20    0.80
   4  -2  -7    4.20    1.20
  -4   2   7   10.30    6.00
  -4   2   7    5.70    1.70
  -4   2   7    4.30    2.40
  -4   2   7    8.20    4.00
  -4   2   7    2.10    1.20
  -4   2   7   -0.70    3.50
   3  -2  -7   65.19    4.70
   3  -2  -7   63.59    4.70
   3  -2  -7   59.39    5.30
   3  -2  -7   62.79    5.80
   3  -2  -7   54.19    5.10
  -3   2   7   47.20    5.40
  -3   2   7   39.90    9.00
  -3   2   7   53.49    8.10
   2  -2  -7    2.30    0.50
   2  -2  -7    4.10    1.30
   2  -2  -7    5.80    8.60
   2  -2  -7    2.00    0.60
  -2   2   7    4.60    6.30
  -2   2   7    5.70    6.80
  -2   2   7    5.60    3.50
  -2   2   7    3.80    1.40
   1  -2  -7  755.82   60.79
   1  -2  -7  798.92   60.09
   1  -2  -7  767.92   59.89
   1  -2  -7  747.33   59.89
  -1   2   7  819.32   60.69
  -1   2   7  886.41   62.69
   0  -2  -7  584.34   45.40
   0  -2  -7  531.85   45.80
   0  -2  -7  597.34   46.00
   0  -2  -7  603.64   45.50
   0  -2  -7  612.54   46.40
   0  -2  -7  591.64   45.50
   0   2   7  636.64   46.20
   0   2   7  657.83   46.60
  -1  -2  -7  186.18   13.90
  -1  -2  -7  186.08   14.60
  -1  -2  -7  179.68   13.80
  -1  -2  -7  167.08   14.60
  -1  -2  -7  177.28   13.80
   1   2   7  157.08   24.50
   1   2   7  190.28   14.50
   1   2   7  165.48   24.80
  -2  -2  -7  117.89   10.10
  -2  -2  -7  125.39   10.00
  -2  -2  -7  122.69    9.90
  -2  -2  -7  131.89   10.90
   2   2   7  146.09   21.20
   2   2   7  132.89   10.60
  -3  -2  -7    1.30    1.20
  -3  -2  -7   -1.60    1.60
  -3  -2  -7    1.20    0.90
  -3  -2  -7   -0.50    9.00
  -3  -2  -7    1.10    0.70
   3   2   7   -0.10    0.80
   3   2   7   -0.60    1.00
   3   2   7   -1.30    1.00
   3   2   7    0.80    2.60
   3   2   7    4.80   10.60
   3   2   7   -0.20    0.80
   3   2   7    0.90    6.50
  -4  -2  -7  125.89   11.00
  -4  -2  -7  123.69   11.70
  -4  -2  -7  130.49   10.30
  -4  -2  -7  123.89   10.10
   4   2   7  124.79   10.80
   4   2   7  130.89   10.20
   4   2   7  123.09   18.70
   4   2   7  134.09   13.10
   4   2   7  128.19   25.90
  -5  -2  -7  630.04   49.10
  -5  -2  -7  591.04   49.70
  -5  -2  -7  629.84   48.10
  -5  -2  -7  658.33   48.00
   5   2   7  661.83   66.69
   5   2   7  609.84   48.60
   5   2   7  629.24   50.69
   5   2   7  636.14   48.00
  -6  -2  -7  108.19    8.90
  -6  -2  -7  107.49   10.80
  -6  -2  -7  112.79    9.10
   6   2   7   93.49   22.20
   6   2   7  108.29    8.90
   6   2   7  102.09    9.70
  -7  -2  -7   29.30    5.90
  -7  -2  -7   -9.00   18.40
   7   2   7   39.00   14.30
   7   2   7   20.40    3.60
  -8  -2  -7   -2.50   18.80
   8   2   7    7.40    2.10
   8   2   7   11.60    2.70
   8   2   7    6.40    7.30
  -9  -2  -7    1.00    1.20
  -9  -2  -7  -17.50   17.20
   9   2   7   -6.20    8.30
   9   2   7    0.80    1.50
   9  -3  -7  175.28   15.80
   9  -3  -7  224.18   16.10
   8  -3  -7   97.59    8.70
  -8   3   7  106.89   16.70
   7  -3  -7  498.95   43.60
   7  -3  -7  562.74   44.40
   7  -3  -7  582.34   45.20
  -7   3   7  654.83   52.59
   6  -3  -7   33.70    4.20
   6  -3  -7   21.50    3.10
   6  -3  -7   22.90    4.70
   6  -3  -7   26.60    3.50
  -6   3   7   36.90   10.70
   5  -3  -7   15.50    2.60
   5  -3  -7   -1.50   12.20
   5  -3  -7   18.50    2.70
   5  -3  -7   23.00    3.40
   5  -3  -7   17.90    4.10
  -5   3   7   13.80    6.90
  -5   3   7   -0.40    6.10
   4  -3  -7  121.99   12.00
   4  -3  -7  153.68   11.40
   4  -3  -7  175.88   12.80
   4  -3  -7  151.58   12.90
  -4   3   7  118.39   17.40
  -4   3   7  151.08   15.60
   3  -3  -7  469.85   35.90
   3  -3  -7  459.75   37.20
   3  -3  -7  501.65   36.80
   3  -3  -7  468.75   35.90
   3  -3  -7  428.36   36.40
  -3   3   7  531.75   41.70
  -3   3   7  472.65   40.60
   2  -3  -7 1263.27   91.39
   2  -3  -7 1192.58   90.89
   2  -3  -7 1275.47   90.49
   2  -3  -7 1164.78   90.09
   2  -3  -7 1156.68   89.99
  -2   3   7 1117.29   97.39
   1  -3  -7  309.47   23.00
   1  -3  -7  268.17   22.50
   1  -3  -7  273.87   21.70
   1  -3  -7  279.07   21.70
   1  -3  -7  298.17   22.00
  -1   3   7  240.58   29.20
  -1   3   7  315.37   22.80
   0  -3  -7 2980.20  205.88
   0  -3  -7 2683.53  205.68
   0  -3  -7 2837.72  206.98
   0  -3  -7 2777.72  206.28
   0  -3  -7 2628.44  205.68
   0  -3  -7 2337.97  206.38
   0   3   7 2745.03  210.68
   0   3   7 2909.11  206.68
  -1  -3  -7 1475.85  110.99
  -1  -3  -7 1470.05  111.69
  -1  -3  -7 1530.05  112.29
  -1  -3  -7 1508.25  111.09
  -1  -3  -7 1473.75  110.99
   1   3   7 1551.24  111.89
   1   3   7 1524.95  115.49
   1   3   7 1220.48  123.39
  -2  -3  -7  606.74   46.30
  -2  -3  -7  618.84   46.40
  -2  -3  -7  599.54   47.30
  -2  -3  -7  599.64   46.40
  -2  -3  -7  626.24   47.70
   2   3   7  624.24   47.20
   2   3   7  608.44   50.09
  -3  -3  -7   66.09    5.60
  -3  -3  -7   62.69    7.10
   3   3   7   71.19    5.60
   3   3   7   62.29    6.40
   3   3   7   61.19    8.70
  -4  -3  -7  570.44   44.10
  -4  -3  -7  589.14   45.70
   4   3   7  569.94   47.40
   4   3   7  534.25   63.39
   4   3   7  612.44   44.10
   4   3   7  573.64   44.90
  -5  -3  -7   78.89    6.80
  -5  -3  -7   77.79    6.50
   5   3   7   74.89    9.70
   5   3   7   68.99    7.40
   5   3   7   82.49    6.70
   5   3   7   81.09   23.40
  -6  -3  -7 1242.78   94.59
  -6  -3  -7 1297.37   94.39
   6   3   7 1239.98  112.99
   6   3   7 1191.38   95.39
   6   3   7 1260.17   94.39
  -7  -3  -7   63.29    6.00
  -7  -3  -7   66.89    5.70
   7   3   7   56.79    6.80
   7   3   7   64.09    5.70
   7   3   7   55.59   15.50
  -8  -3  -7  -23.50   18.70
  -8  -3  -7   -0.10    1.20
   8   3   7    2.60    7.80
   8   3   7   -1.80    1.60
  -8   4   7  122.19   11.00
   7  -4  -7  175.78   16.20
   7  -4  -7  190.68   15.80
   7  -4  -7  187.58   15.40
   7  -4  -7  203.78   17.80
  -7   4   7  217.38   25.20
   6  -4  -7   53.29    7.70
   6  -4  -7   65.19    6.10
   6  -4  -7   60.99    5.80
   6  -4  -7   67.19    6.70
  -6   4   7   55.79   12.90
   5  -4  -7  789.82   68.99
   5  -4  -7 1012.70   67.49
  -5   4   7  823.02   75.09
   4  -4  -7   79.89    7.80
   4  -4  -7   87.99    8.50
  -4   4   7   99.29   11.80
  -4   4   7  120.19   16.00
   3  -4  -7  372.36   32.50
   3  -4  -7  458.45   32.50
  -3   4   7  378.66   36.10
  -3   4   7  419.26   39.00
   2  -4  -7 1151.48   79.79
   2  -4  -7 1082.59   78.69
  -2   4   7  907.01   83.79
  -2   4   7 1080.09   87.79
  -2   4   7  952.20   78.79
   1  -4  -7   30.30    5.10
  -1   4   7   51.29   12.00
  -1   4   7   47.90   10.30
   0  -4  -7   27.40    2.70
   0  -4  -7   28.50    4.30
   0  -4  -7   34.40    3.10
   0   4   7   27.30   11.10
   0   4   7   25.90    7.40
   0   4   7   31.70    4.00
  -1  -4  -7  466.55   37.30
  -1  -4  -7  503.05   39.00
  -1  -4  -7  468.15   37.40
  -1  -4  -7  532.95   37.60
  -1  -4  -7  482.55   38.20
   1   4   7  435.86   51.69
   1   4   7  531.45   38.60
   1   4   7  507.55   43.00
  -2  -4  -7 1652.13  130.79
  -2  -4  -7 1730.03  129.89
  -2  -4  -7 1761.82  129.99
  -2  -4  -7 1781.82  131.59
  -2  -4  -7 1648.54  129.79
   2   4   7 1741.53  130.89
   2   4   7 1758.72  134.79
  -3  -4  -7   88.09    7.50
  -3  -4  -7   99.39    9.50
  -3  -4  -7   87.19    7.40
  -3  -4  -7   87.29   10.40
  -3  -4  -7   96.49    7.50
   3   4   7   93.09   11.70
   3   4   7   93.29    8.60
  -4  -4  -7   73.99    6.30
  -4  -4  -7   82.69    8.60
  -4  -4  -7   71.59    6.40
  -4  -4  -7   75.09    6.20
   4   4   7   69.99   10.00
   4   4   7   76.09    6.30
   4   4   7   75.29   24.60
   4   4   7   75.19    7.40
  -5  -4  -7  542.75   42.00
  -5  -4  -7  547.25   42.10
  -5  -4  -7  549.25   42.00
  -5  -4  -7  593.14   44.70
   5   4   7  546.65   45.50
   5   4   7  528.55   61.99
   5   4   7  549.15   42.00
   5   4   7  542.45   43.20
  -6  -4  -7   41.00    4.20
  -6  -4  -7   42.90    4.40
  -6  -4  -7   51.49    7.80
  -6  -4  -7   47.00    4.20
  -6  -4  -7   25.40   18.20
   6   4   7   47.80    4.30
   6   4   7   41.10    5.40
   6   4   7   37.30   14.90
  -7  -4  -7   40.20    4.10
  -7  -4  -7   35.80    3.60
  -7  -4  -7   40.10    3.70
  -7  -4  -7    0.20   18.60
   7   4   7   34.80    5.00
   7   4   7   41.80   14.30
   7  -5  -7   16.70    2.50
   7  -5  -7   13.30    2.20
  -7   5   7   12.10    2.80
   6  -5  -7  -21.40   26.30
  -6   5   7    3.40    1.70
   5  -5  -7  225.28   17.90
   5  -5  -7  195.68   16.90
  -5   5   7  216.88   18.20
  -5   5   7  197.08   28.10
   4  -5  -7   68.39    7.10
   4  -5  -7   81.49    8.20
  -4   5   7   85.19    8.10
  -4   5   7   78.49   10.70
  -4   5   7  112.29   18.10
   3  -5  -7  732.03   51.89
   3  -5  -7  585.04   51.59
  -3   5   7  680.63   55.89
  -3   5   7  630.84   51.29
  -3   5   7  696.43   58.69
   2  -5  -7    2.30    2.00
   2  -5  -7   -5.00   10.80
   2  -5  -7    4.70    2.80
   2  -5  -7    3.40    1.30
  -2   5   7    2.30    5.80
  -2   5   7    1.40    1.30
  -2   5   7   -2.20    4.10
  -2   5   7    0.60    1.30
   1  -5  -7  293.47   24.50
   1  -5  -7  289.27   23.40
  -1   5   7  312.97   24.20
  -1   5   7  298.17   33.60
   0  -5  -7  581.54   47.50
   0  -5  -7  613.14   46.30
   0   5   7  609.94   53.09
   0   5   7  550.64   58.99
   0   5   7  649.93   47.20
  -1  -5  -7    6.20    9.40
  -1  -5  -7   12.20    1.90
  -1  -5  -7   12.80    3.20
   1   5   7    9.80    2.50
   1   5   7    5.30    7.90
   1   5   7   10.80    5.40
  -2  -5  -7  728.43   52.09
  -2  -5  -7  699.43   53.89
   2   5   7  561.74   69.89
   2   5   7  696.33   53.09
   2   5   7  684.23   57.29
  -3  -5  -7  150.58   14.40
  -3  -5  -7  166.78   12.30
   3   5   7  143.89   13.30
   3   5   7  148.29   16.50
  -4  -5  -7   70.59    5.90
  -4  -5  -7   79.89    9.10
   4   5   7   65.99    9.40
   4   5   7   57.79   21.90
   4   5   7   61.39    6.90
  -5  -5  -7  139.69   14.70
  -5  -5  -7  148.79   11.30
   5   5   7  123.69   14.00
   5   5   7  130.89   26.70
   5   5   7  139.49   12.50
  -6  -5  -7   -2.70   17.90
   6   5   7   22.40    3.60
   6   5   7   -0.80    5.90
   6   5   7   12.40    9.80
   5  -6  -7   92.99    7.20
   5  -6  -7   77.39    7.30
  -5   6   7   73.59    7.60
   4  -6  -7   95.89    9.20
  -4   6   7  102.89   12.00
  -4   6   7  126.19   10.20
   3  -6  -7  -13.50   11.20
   3  -6  -7   -0.90    3.70
   3  -6  -7    1.00    1.10
  -3   6   7   -5.40    5.90
  -3   6   7    3.90    1.50
  -3   6   7    1.30    3.40
  -3   6   7   -2.10    1.70
   2  -6  -7    1.70   13.10
   2  -6  -7   16.70    2.60
   2  -6  -7   23.60    5.10
   2  -6  -7   11.90    4.40
  -2   6   7    7.30    5.20
  -2   6   7   25.20    9.30
   1  -6  -7    2.00   12.80
   1  -6  -7    7.30    4.30
   1  -6  -7    5.10    1.60
   1  -6  -7    3.00    3.50
  -1   6   7    1.40    4.70
  -1   6   7    9.00    6.50
   0  -6  -7   22.90    5.20
   0  -6  -7    1.80   12.90
   0  -6  -7   18.30    2.50
   0  -6  -7    9.60    4.60
   0   6   7   15.80    9.50
   0   6   7   15.60    6.00
  -1  -6  -7    4.30    4.50
  -1  -6  -7  -13.40   12.50
  -1  -6  -7   -4.40    3.80
  -1  -6  -7    0.20    0.90
   1   6   7   -3.20    3.50
   1   6   7    2.10    1.70
   1   6   7   -6.40    7.00
  -2  -6  -7   94.09   15.20
  -2  -6  -7   76.49    6.80
   2   6   7   74.19    7.50
   2   6   7   79.99   11.30
   2   6   7   76.59   22.40
  -3  -6  -7  -14.60   14.40
   3   6   7   10.40    4.70
   3   6   7   -6.20    7.70
   3   6   7    7.80    2.30
  -4  -6  -7  -20.40   17.10
  -4  -6  -7    2.70    1.10
   4   6   7    6.40    3.90
   4   6   7    4.10    2.10
   4   6   7    0.00    8.90
  -5  -6  -7    0.10    1.00
  -5  -6  -7  -24.30   21.90
   5   6   7   -3.80    6.50
   5   6   7    1.30    1.80
   5   6   7    3.30    3.20
   1  -7  -7   25.80    3.20
  -1   7   7   27.50    7.80
  -1   7   7   25.30    6.90
   0  -7  -7  286.37   22.20
   0   7   7  224.48   26.00
   0   7   7  332.77   31.60
  -1  -7  -7   15.00   18.00
  -1  -7  -7   41.00    4.20
   1   7   7   48.60    9.40
   1   7   7   33.00   10.40
   4   6  -8  404.26   30.70
   4   6  -8  412.86   30.80
   4   6  -8  372.36   30.50
   3   6  -8  139.79   11.60
   3   6  -8  147.79   11.90
   2   6  -8  192.78   16.70
  -2  -6   8  223.38   16.70
   1   6  -8   15.80    2.60
   1   6  -8   17.80    5.10
   1   6  -8   16.60    2.80
  -1  -6   8   32.50   14.70
  -1  -6   8   15.70    2.60
  -1  -6   8    3.00   11.80
   0   6  -8   82.39    7.80
   0   6  -8   80.39    7.70
   0  -6   8   94.39    7.70
  -1   6  -8   21.30    3.10
  -1   6  -8   20.50    3.00
   1  -6   8   51.59   16.80
   1  -6   8   25.40    3.20
   1  -6   8    1.40   11.80
   2  -6   8   97.39   24.00
  -3   6  -8   37.80    4.70
  -3   6  -8   41.70    4.60
   3  -6   8   49.30    4.80
   3  -6   8   45.80    4.60
  -4   6  -8   19.90    3.00
  -4   6  -8   23.30    3.30
   4  -6   8   23.90    3.00
   4  -6   8   15.20   16.70
   4  -6   8   30.10    3.30
   7   5  -8    3.60    1.40
   7   5  -8    4.30    1.10
   7   5  -8    2.60    1.30
  -7  -5   8    4.20    1.60
   6   5  -8  269.07   22.60
   6   5  -8  284.77   23.00
   6   5  -8  324.37   23.00
   5   5  -8  118.09    9.90
   5   5  -8  104.49    9.50
   5   5  -8  125.29   10.00
  -5  -5   8  132.19   20.90
   4   5  -8   86.39    7.00
   4   5  -8   72.89    6.90
   4   5  -8   66.59    6.40
   3   5  -8  521.75   41.30
   3   5  -8  486.55   46.70
   3   5  -8  521.35   41.80
   3   5  -8  615.74   41.90
  -3  -5   8  541.95   41.60
   2   5  -8   28.30    3.90
   2   5  -8   33.60    3.90
   2   5  -8   43.20    7.10
   2   5  -8   28.30    3.40
  -2  -5   8   37.10    3.80
   1   5  -8   99.39   11.10
   1   5  -8   84.99    8.00
   1   5  -8   78.19    7.90
   1   5  -8   82.09    7.40
  -1  -5   8  101.89    7.90
   0   5  -8    2.20    1.50
   0   5  -8    3.40    3.70
   0   5  -8    1.90    1.10
   0   5  -8   15.30    9.90
   0   5  -8    2.10    1.30
   0  -5   8   -5.90    7.50
   0  -5   8    3.00    1.40
   0  -5   8    1.20   10.20
  -1   5  -8  344.47   30.70
  -1   5  -8  347.57   30.70
   1  -5   8  453.55   30.80
   1  -5   8  423.86   30.60
  -2   5  -8  278.37   25.40
  -2   5  -8  332.97   24.70
  -2   5  -8  277.47   25.40
   2  -5   8  342.57   25.30
   2  -5   8  372.76   25.60
  -3   5  -8   75.69    7.80
  -3   5  -8   85.59    7.00
  -3   5  -8   69.39    7.50
   3  -5   8   98.49    7.90
   3  -5   8   85.29    7.60
  -4   5  -8    0.50    0.90
  -4   5  -8    0.30    1.50
  -4   5  -8    0.60    1.10
   4  -5   8    3.80   14.50
   4  -5   8   -0.30    5.50
   4  -5   8    9.50   12.10
   4  -5   8    1.50    1.40
   4  -5   8   -0.70    1.10
  -5   5  -8  118.19   11.60
  -5   5  -8  112.29   11.20
  -5   5  -8  147.59   11.10
   5  -5   8  154.78   11.40
   5  -5   8  129.39   11.90
   5  -5   8  133.09   11.40
  -6   5  -8    3.90    1.90
  -6   5  -8    8.60    2.00
  -6   5  -8    4.30    1.70
   6  -5   8    6.50    1.90
   6  -5   8    2.40    1.60
   6  -5   8    2.30    2.00
   8   4  -8   21.80    2.50
   8   4  -8   20.20    2.60
   8   4  -8   17.80    2.60
  -8  -4   8   21.60    2.70
  -8  -4   8   29.40    7.50
   7   4  -8  132.89   10.70
   7   4  -8  122.99   11.00
   7   4  -8  119.09   16.10
   7   4  -8  144.59   11.00
   6   4  -8   45.60    4.70
   6   4  -8   38.40    9.70
   6   4  -8   41.60    4.20
   6   4  -8   49.99    4.60
  -6  -4   8   39.30   11.60
   5   4  -8   -0.20    1.00
   5   4  -8    0.60    0.90
   5   4  -8    0.10    1.10
   5   4  -8    0.20    6.00
   5   4  -8   -0.60    5.20
  -5  -4   8    0.80    1.10
  -5  -4   8    0.60    5.50
  -5  -4   8    1.40    8.00
   4   4  -8   15.10    4.80
   4   4  -8    7.90    1.50
   4   4  -8    7.60    2.00
   4   4  -8    7.10    1.60
   4   4  -8    4.30    5.20
  -4  -4   8    4.80    1.50
  -4  -4   8   -4.80    8.70
  -4  -4   8   27.00   13.10
   3   4  -8 1630.14  145.89
   3   4  -8 2113.39  141.69
   3   4  -8 1928.71  141.79
   3   4  -8 1874.51  141.19
  -3  -4   8 1751.02  150.48
  -3  -4   8 1911.11  141.49
   2   4  -8  709.33   57.89
   2   4  -8  856.51   60.39
   2   4  -8  773.12   61.59
   2   4  -8  693.33   57.49
   2   4  -8  636.84   57.89
  -2  -4   8  845.32   67.59
  -2  -4   8  828.02   57.79
   1   4  -8  169.38   15.50
   1   4  -8  150.28   12.60
   1   4  -8  191.68   15.90
   1   4  -8  140.49   13.10
   1   4  -8  136.29   13.20
  -1  -4   8  206.98   24.20
  -1  -4   8  175.88   13.00
   0   4  -8  322.17   24.00
   0   4  -8  271.87   24.70
   0   4  -8  301.37   24.20
   0   4  -8  273.77   24.60
   0  -4   8  350.66   24.60
   0  -4   8  365.76   34.70
   0  -4   8  332.17   24.40
  -1   4  -8 1363.36  120.39
  -1   4  -8 1535.45  119.89
  -1   4  -8 1613.14  119.89
  -1   4  -8 1380.66  120.39
   1  -4   8 1842.12  120.49
   1  -4   8 1714.83  120.89
   1  -4   8 1679.73  120.29
  -2   4  -8    7.00    1.90
  -2   4  -8    5.80    1.40
  -2   4  -8    7.50    2.00
  -2   4  -8    9.30    1.70
   2  -4   8   13.90    3.30
   2  -4   8    7.30   10.90
   2  -4   8   25.10    9.80
   2  -4   8    7.30    1.80
  -3   4  -8   17.60    3.70
  -3   4  -8   13.00    2.70
  -3   4  -8   12.40    2.50
  -3   4  -8   14.90    2.30
   3  -4   8   14.00    3.80
   3  -4   8   22.00    3.30
   3  -4   8   -0.70   13.10
   3  -4   8   14.50    2.60
   3  -4   8   12.20    2.90
  -4   4  -8  558.64   45.50
  -4   4  -8  587.14   44.30
   4  -4   8  590.54   44.90
   4  -4   8  532.25   45.60
   4  -4   8  597.34   44.60
  -5   4  -8    6.60    1.90
  -5   4  -8    7.00    3.70
  -5   4  -8    7.80    2.10
   5  -4   8   17.00   13.20
   5  -4   8    6.50    1.90
   5  -4   8    5.80    3.90
   5  -4   8    5.60    1.90
   5  -4   8  -14.50   15.80
   5  -4   8   11.90    2.30
  -6   4  -8  553.54   41.60
  -6   4  -8  554.64   39.30
   6  -4   8  444.56   38.70
   6  -4   8  508.85   39.70
   6  -4   8  433.26   40.90
   6  -4   8  532.25   39.50
  -7   4  -8   84.59    7.60
   7  -4   8   83.39    8.40
   7  -4   8   78.79    7.60
   9   3  -8   -0.20    1.30
   9   3  -8    2.50    1.10
   9   3  -8    1.80    1.00
  -9  -3   8    3.30    4.30
  -9  -3   8    2.40    1.30
   8   3  -8  139.29   11.20
   8   3  -8  143.59   11.00
   8   3  -8  128.29   11.60
   8   3  -8  123.69   15.60
  -8  -3   8  132.89   11.50
  -8  -3   8  144.79   14.90
  -8  -3   8  140.59   14.60
   7   3  -8  454.85   37.40
   7   3  -8  514.45   38.00
   7   3  -8  462.85   41.40
   7   3  -8  515.15   37.00
  -7  -3   8  456.25   43.70
   6   3  -8   21.00    2.70
   6   3  -8   24.00    3.00
   6   3  -8   21.40    3.80
   6   3  -8   20.60    6.50
   6   3  -8   24.40    3.20
  -6  -3   8   17.00    6.70
   5   3  -8  163.08   18.90
   5   3  -8  179.78   14.60
   5   3  -8  182.98   14.90
   5   3  -8  202.38   15.00
  -5  -3   8  188.78   19.90
   4   3  -8  181.18   15.60
   4   3  -8  190.88   15.50
   4   3  -8  201.38   16.10
   4   3  -8  219.88   16.10
  -4  -3   8  224.58   25.20
   3   3  -8  220.08   17.00
   3   3  -8  228.68   16.90
   3   3  -8  232.98   17.50
  -3  -3   8  202.68   17.20
  -3  -3   8  202.48   23.90
   2   3  -8  922.51   72.69
   2   3  -8 1028.00   72.59
   2   3  -8  959.70   75.89
   2   3  -8  937.21   72.09
   2   3  -8  912.91   71.99
   2   3  -8  885.41   72.09
   2   3  -8  909.51   72.19
  -2  -3   8  998.40   72.39
  -2  -3   8 1058.39   79.19
   1   3  -8  932.41   73.19
   1   3  -8  949.11   73.29
   1   3  -8  899.01   73.79
   1   3  -8  941.31   73.19
   1   3  -8 1040.60   73.29
   1   3  -8  954.30   73.69
  -1  -3   8 1076.59   73.59
   0   3  -8  419.26   37.00
   0   3  -8  463.55   36.50
   0   3  -8  534.35   38.30
   0   3  -8  437.86   36.90
   0   3  -8  504.45   36.60
   0   3  -8  453.75   36.30
   0   3  -8  450.85   36.40
   0  -3   8  542.95   36.90
   0  -3   8  515.25   36.70
  -1   3  -8  201.78   15.40
  -1   3  -8  165.18   15.60
  -1   3  -8  178.18   14.90
  -1   3  -8  179.28   15.00
   1  -3   8  207.08   16.40
   1  -3   8  204.78   15.50
   1  -3   8  203.18   16.00
   1  -3   8  227.68   15.70
  -2   3  -8  834.62   65.59
  -2   3  -8  810.42   65.49
  -2   3  -8  812.52   66.89
  -2   3  -8  898.91   66.09
   2  -3   8  884.71   66.89
   2  -3   8  958.50   66.89
   2  -3   8  887.11   66.29
  -3   3  -8 1658.03  130.49
  -3   3  -8 1617.64  131.49
   3  -3   8 1949.60  130.89
   3  -3   8 1696.23  130.79
   3  -3   8 1681.53  131.49
   3  -3   8 1754.32  131.09
  -4   3  -8  139.29   14.10
  -4   3  -8  148.69   13.00
   4  -3   8  177.08   13.40
   4  -3   8  161.38   13.40
   4  -3   8  174.38   27.90
   4  -3   8  145.59   14.30
   4  -3   8  161.28   13.30
  -5   3  -8   33.70    4.10
  -5   3  -8   38.80    5.90
   5  -3   8   30.20    5.80
   5  -3   8   36.80    4.60
   5  -3   8   40.90    4.60
   5  -3   8   35.90    4.50
   5  -3   8    6.20   16.60
  -6   3  -8  401.86   31.00
   6  -3   8  318.97   30.50
   6  -3   8  375.06   29.10
  -7   3  -8  533.95   37.40
  -7   3  -8  460.85   39.20
   7  -3   8  448.26   36.90
   7  -3   8  439.76   37.30
  -8   3  -8  298.37   24.10
   8  -3   8  285.17   24.70
   9   2  -8   74.69    6.90
   9   2  -8   86.29    6.80
   9   2  -8   82.29    7.40
   8   2  -8  319.97   25.50
   8   2  -8  327.87   26.10
   8   2  -8  345.17   25.40
   8   2  -8  277.37   28.80
  -8  -2   8  335.27   32.90
  -8  -2   8  358.16   29.70
  -8  -2   8  332.77   26.00
   7   2  -8    5.10    1.50
   7   2  -8    3.60    1.20
   7   2  -8    4.90    2.00
   7   2  -8    5.90    1.90
  -7  -2   8    4.30    1.70
  -7  -2   8    7.30    6.50
  -7  -2   8    6.90    8.40
   6   2  -8   33.30    3.50
   6   2  -8   38.00    4.40
   6   2  -8   36.30    4.00
   6   2  -8   36.40    6.80
  -6  -2   8   25.30    6.70
   5   2  -8 4146.79  314.47
   5   2  -8 3788.52  310.77
   5   2  -8 4162.08  311.87
   5   2  -8 4505.85  311.37
  -5  -2   8 4084.39  315.87
   4   2  -8 1142.69   95.79
   4   2  -8 1364.36   99.29
   4   2  -8 1423.26   96.29
   4   2  -8 1261.47   95.89
   4   2  -8 1302.17   96.19
   4   2  -8 1247.08   96.59
   4   2  -8 1243.78   95.79
   4   2  -8 1351.96   95.89
  -4  -2   8 1085.69  102.19
   3   2  -8   15.60    1.70
   3   2  -8   13.40    4.10
   3   2  -8   20.10    2.30
   3   2  -8   16.70    1.80
   3   2  -8   20.80    3.10
   3   2  -8   14.70    2.10
  -3  -2   8   15.80    6.90
  -3  -2   8    3.30    7.10
  -3  -2   8    8.40    5.40
   2   2  -8   45.40    4.10
   2   2  -8   58.29    4.60
   2   2  -8   46.70    4.60
   2   2  -8   47.40    6.60
   2   2  -8   54.89    4.30
   2   2  -8   44.20    4.00
   2   2  -8   52.99    4.20
  -2  -2   8   43.70    4.40
  -2  -2   8   44.10    8.70
   1   2  -8 3425.36  253.97
   1   2  -8 3547.04  254.27
   1   2  -8 3326.77  253.87
   1   2  -8 3175.68  254.37
  -1  -2   8 3394.86  254.27
  -1  -2   8 3411.26  259.17
   0   2  -8  211.98   16.10
   0   2  -8  216.98   16.20
   0   2  -8  191.48   16.40
   0   2  -8  209.58   16.30
   0   2  -8  184.88   16.60
   0  -2   8  236.98   21.90
   0  -2   8  219.38   16.50
   0  -2   8  225.28   16.60
  -1   2  -8  780.12   59.79
  -1   2  -8  896.21   60.29
  -1   2  -8  782.22   59.49
  -1   2  -8  752.92   59.19
  -1   2  -8  747.43   59.09
   1  -2   8  753.42   59.49
   1  -2   8  664.13   59.69
   1  -2   8  884.81   65.99
   1  -2   8  813.22   59.69
  -2   2  -8  790.42   61.19
  -2   2  -8  790.12   60.59
  -2   2  -8  754.02   59.89
  -2   2  -8  739.93   59.89
  -2   2  -8  785.62   60.29
   2  -2   8  796.22   60.39
   2  -2   8  837.52   60.59
   2  -2   8  727.83   60.79
   2  -2   8  906.21   68.09
   2  -2   8  828.72   60.79
  -3   2  -8  100.89    8.00
  -3   2  -8   98.99    9.20
  -3   2  -8   84.39    8.10
  -3   2  -8  109.19    9.70
  -3   2  -8   98.39    8.10
  -3   2  -8   99.79    8.50
   3  -2   8  113.19    8.90
   3  -2   8  103.59    8.80
   3  -2   8  130.59   17.70
   3  -2   8   97.19    9.40
  -4   2  -8    6.10    2.40
  -4   2  -8    2.50    1.00
  -4   2  -8    3.50    1.00
  -4   2  -8   -0.20    2.50
  -4   2  -8    3.40    1.20
  -4   2  -8    3.90    0.90
  -4   2  -8   -7.80   14.10
  -4   2  -8    1.70    1.30
   4  -2   8    2.80   12.60
   4  -2   8    8.40    2.60
   4  -2   8    4.60    1.80
   4  -2   8    5.20    9.90
   4  -2   8    9.90    9.50
   4  -2   8    3.20    1.30
  -5   2  -8  103.89    8.40
  -5   2  -8  108.09    8.60
  -5   2  -8  119.79    9.70
  -5   2  -8  103.69    8.40
  -5   2  -8  110.89   12.10
  -5   2  -8  112.89   10.60
   5  -2   8   97.29    9.50
   5  -2   8   71.09   19.60
   5  -2   8   86.39   10.50
  -6   2  -8  322.37   23.00
  -6   2  -8  308.57   25.50
  -6   2  -8  311.37   22.90
  -6   2  -8  274.97   23.60
   6  -2   8  261.37   23.80
  -7   2  -8    7.30    1.70
  -7   2  -8    8.10    4.10
  -7   2  -8    6.90    2.40
  -7   2  -8    5.90    1.40
   7  -2   8    4.90    1.80
   7  -2   8    4.20    2.20
  -8   2  -8   19.30    2.50
  -8   2  -8    4.60    4.50
  -8   2  -8   12.70    2.70
  -8   2  -8   17.60    3.00
   8  -2   8   14.80    3.00
   8  -2   8   23.70    3.90
   9  -2   8   47.80    4.80
   9  -2   8   42.40    4.70
  10   1  -8   24.90    3.30
 -10  -1   8   27.00    5.00
 -10  -1   8   26.60    3.20
   9   1  -8    2.00    0.90
   9   1  -8    1.60    0.90
   9   1  -8    3.90    1.60
  -9  -1   8    2.50    4.50
  -9  -1   8    0.20    1.20
  -9  -1   8   -0.50    4.30
   8   1  -8  785.52   60.09
   8   1  -8  814.02   60.89
   8   1  -8  732.73   63.59
   8   1  -8  699.53   60.19
  -8  -1   8  796.42   60.79
  -8  -1   8  846.82   63.09
  -8  -1   8  880.11   64.49
  -8  -1   8  797.72   66.69
   7   1  -8  263.57   19.90
   7   1  -8  274.07   20.10
   7   1  -8  253.77   23.20
   7   1  -8  279.87   20.60
   7   1  -8  260.77   19.90
  -7  -1   8  213.08   20.40
  -7  -1   8  238.28   25.60
   6   1  -8   39.00    3.60
   6   1  -8   40.50    3.60
   6   1  -8   46.50    4.30
   6   1  -8   36.00    3.70
   6   1  -8   37.40    6.10
   6   1  -8   42.20    3.80
   6   1  -8   30.20    4.00
  -6  -1   8   34.60    8.50
   5   1  -8   55.19    6.50
   5   1  -8   43.60    4.50
   5   1  -8   44.80    4.00
   5   1  -8   42.30    4.20
   5   1  -8   47.80    4.10
   5   1  -8   52.19    4.30
  -5  -1   8   42.90    8.20
  -5  -1   8   48.00   12.60
   4   1  -8 1700.33  119.29
   4   1  -8 1419.76  119.09
   4   1  -8 1635.74  119.09
   4   1  -8 1586.24  118.99
   4   1  -8 1574.14  118.89
   4   1  -8 1732.73  119.49
   4   1  -8 1532.05  118.89
  -4  -1   8 1377.46  125.09
  -4  -1   8 1639.04  122.69
   3   1  -8  455.65   35.50
   3   1  -8  486.15   35.90
   3   1  -8  448.76   35.40
   3   1  -8  423.26   35.70
   3   1  -8  515.25   35.70
   3   1  -8  470.85   35.50
   3   1  -8  468.85   35.70
   2   1  -8  725.33   52.99
   2   1  -8  708.73   52.69
   2   1  -8  645.54   52.89
   2   1  -8  738.93   52.69
   2   1  -8  720.73   52.69
   2   1  -8  649.64   52.99
  -2  -1   8  693.03   58.99
   1   1  -8  375.76   33.40
   1   1  -8  464.75   33.40
   1   1  -8  454.15   33.10
   1   1  -8  455.75   33.20
   0   1  -8  504.45   35.70
   0   1  -8  524.65   35.80
   0   1  -8  498.25   36.00
   0   1  -8  479.05   36.00
   0   1  -8  401.36   36.00
   0  -1   8  424.76   36.00
  -1   1  -8  537.15   39.60
  -1   1  -8  542.95   39.90
  -1   1  -8  513.05   40.40
  -1   1  -8  542.35   39.60
  -1   1  -8  560.44   40.30
  -1   1  -8  543.45   39.60
   1  -1   8  444.56   40.10
   1  -1   8  498.35   39.90
  -2   1  -8 1634.34  127.59
  -2   1  -8 1749.03  127.39
  -2   1  -8 1716.43  127.29
  -2   1  -8 1731.83  127.29
  -2   1  -8 1713.43  128.19
  -2   1  -8 1738.63  128.39
   2  -1   8 1586.94  127.89
   2  -1   8 1663.23  127.79
  -3   1  -8    0.60    1.80
  -3   1  -8    0.90   11.20
  -3   1  -8    1.50    0.80
  -3   1  -8    2.10    1.70
  -3   1  -8    3.60    1.00
  -3   1  -8    2.60    0.80
  -3   1  -8    2.90    0.80
   3  -1   8   -1.50    6.40
   3  -1   8    4.20    1.40
   3  -1   8    4.00   10.70
   3  -1   8    2.20    1.20
   3  -1   8   -5.50    6.60
   3  -1   8    1.50    1.30
  -4   1  -8    3.80    2.20
  -4   1  -8  -10.40   12.00
  -4   1  -8    7.50    2.30
  -4   1  -8    2.80    1.30
  -4   1  -8    1.50    0.90
   4  -1   8    0.30    8.10
   4  -1   8    2.10    1.40
   4  -1   8    0.80    1.20
   4  -1   8  -10.00   14.30
   4  -1   8    1.50    8.60
  -5   1  -8   36.90    5.20
  -5   1  -8   36.00    4.00
  -5   1  -8   32.40    5.50
  -5   1  -8   10.20   14.30
  -5   1  -8   41.20    3.70
   5  -1   8   44.80   12.80
   5  -1   8   37.40    4.20
   5  -1   8   29.50    4.40
  -6   1  -8  700.33   55.69
  -6   1  -8  722.93   53.59
   6  -1   8  685.13   54.49
  -7   1  -8  109.19   11.70
  -7   1  -8  104.79    9.70
  -7   1  -8  126.19    9.30
   7  -1   8  116.89   10.60
   7  -1   8   85.89    9.80
  -8   1  -8   12.80    2.70
  -8   1  -8   12.70    1.80
  -8   1  -8   14.00    2.10
  -8   1  -8  -11.70   23.50
  -8   1  -8    3.90    3.80
  -8   1  -8   11.90    2.00
   8  -1   8    7.50    2.20
   8  -1   8    9.00    2.10
   8  -1   8   13.70    9.70
  -9   1  -8   18.30    2.30
  -9   1  -8   12.50    2.20
  -9   1  -8   13.90    2.00
  -9   1  -8   16.30    2.70
   9  -1   8   11.00    2.40
   9  -1   8   18.50   10.40
   9  -1   8   12.60    2.40
  10   0  -8    4.50    1.60
 -10   0   8    5.90    1.50
   9   0  -8   -0.60    0.70
   9   0  -8    0.40    1.20
  -9   0   8   -5.40    3.60
  -9   0   8    1.50    1.40
  -9   0   8   -1.10    3.60
  -9   0   8    5.20    6.80
   8   0  -8  371.06   30.80
   8   0  -8  370.96   34.10
   8   0  -8  413.06   31.20
   8   0  -8  455.25   31.70
  -8   0   8  409.66   33.60
  -8   0   8  421.56   34.60
  -8   0   8  386.46   37.10
  -8   0   8  401.16   31.60
   7   0  -8    2.00    0.80
   7   0  -8   -0.10    0.90
   7   0  -8   -0.20    0.70
   7   0  -8    1.90    2.70
   7   0  -8    1.90    1.10
  -7   0   8    1.40    2.40
  -7   0   8   -0.70    4.10
  -7   0   8   -0.10    2.40
  -7   0   8   -0.40    1.10
  -7   0   8   -1.50    4.50
   6   0  -8  167.28   12.60
   6   0  -8  160.68   13.00
   6   0  -8  174.38   13.60
   6   0  -8  156.38   12.70
   6   0  -8  180.48   15.30
   6   0  -8  169.08   12.60
  -6   0   8  146.89   17.40
  -6   0   8  127.79   13.10
   5   0  -8    1.50    1.00
   5   0  -8    1.50    1.50
   5   0  -8    0.40    0.60
   5   0  -8    1.60    1.10
   5   0  -8   -0.20    0.60
   5   0  -8    1.10    0.80
   5   0  -8   -0.70    1.00
   5   0  -8    0.30    0.60
  -5   0   8   18.70    9.30
  -5   0   8    2.00    1.20
  -5   0   8   -1.50    5.00
  -5   0   8    2.00    1.40
  -5   0   8   -2.80    2.60
   4   0  -8 1489.45  111.09
   4   0  -8 1436.06  111.49
   4   0  -8 1567.54  111.79
   4   0  -8 1566.04  111.19
   4   0  -8 1388.56  111.49
   4   0  -8 1481.55  110.99
  -4   0   8 1443.06  118.49
  -4   0   8 1419.66  114.89
   3   0  -8    2.10    0.60
   3   0  -8    0.10    0.90
   3   0  -8    0.90    0.90
   3   0  -8   -0.10    0.80
   3   0  -8    1.20    0.60
   3   0  -8    1.50    0.80
   3   0  -8    1.40    0.60
   3   0  -8    2.40    0.80
  -3   0   8    1.20    2.60
  -3   0   8   -0.30    1.30
  -3   0   8    0.30    0.80
  -3   0   8    0.00    6.50
  -3   0   8   -1.50    4.40
   2   0  -8 2417.46  184.18
   2   0  -8 2601.24  184.28
   2   0  -8 2196.98  184.48
   2   0  -8 2502.15  183.88
   2   0  -8 2527.55  183.98
  -2   0   8 2253.57  191.08
  -2   0   8 2617.04  186.58
   1   0  -8   -0.20    0.50
   1   0  -8   -0.60    0.40
   1   0  -8   -0.60    0.80
   1   0  -8   -1.50    5.80
   1   0  -8    0.60    0.60
   1   0  -8    0.30    0.50
  -1   0   8    0.20    3.90
  -1   0   8   -0.60    4.90
  -1   0   8   -1.10    0.70
  -1   0   8    0.30    0.70
  -1   0   8    0.00    7.00
   0   0   8 1332.17  118.59
   0   0   8 1660.53  113.69
  -1   0  -8   -0.80    0.50
  -1   0  -8   -0.20    0.50
  -1   0  -8   10.30    9.90
  -1   0  -8    0.80    0.60
  -1   0  -8    2.80    1.10
  -1   0  -8    0.80    0.80
  -1   0  -8    0.30    0.60
  -1   0  -8    1.20    1.20
   1   0   8    1.20    1.00
   1   0   8    0.40    0.80
   1   0   8    0.60    1.00
   1   0   8   -4.10    6.50
   1   0   8    3.10    9.20
   1   0   8    1.30    4.70
  -2   0  -8  313.87   23.40
  -2   0  -8  306.67   24.20
  -2   0  -8  328.27   24.40
  -2   0  -8  316.07   23.50
  -2   0  -8  317.37   23.40
   2   0   8  309.87   35.00
   2   0   8  255.57   23.80
  -3   0  -8    0.40    1.50
  -3   0  -8    1.70    0.80
  -3   0  -8    1.00    1.40
  -3   0  -8    1.20   10.10
  -3   0  -8    0.80    1.30
   3   0   8    0.80    1.20
   3   0   8    2.20    1.00
   3   0   8   -4.40    8.10
   3   0   8   -3.30    6.90
   3   0   8    1.00    1.80
  -4   0  -8  522.95   41.80
  -4   0  -8  572.74   41.50
  -4   0  -8  541.75   42.70
  -4   0  -8  564.54   42.90
   4   0   8  642.34   54.09
   4   0   8  479.05   42.30
   4   0   8  550.24   41.80
   4   0   8  524.25   42.10
  -5   0  -8    1.90   14.30
  -5   0  -8    1.30    0.80
  -5   0  -8   -0.40    1.10
  -5   0  -8   -0.50    2.80
  -5   0  -8    2.50    1.90
  -5   0  -8    0.40    0.90
   5   0   8   -0.50    1.30
   5   0   8    2.60    1.40
   5   0   8    1.60    1.80
   5   0   8    3.60   10.00
  -6   0  -8  244.68   17.50
  -6   0  -8  211.88   19.20
  -6   0  -8  223.28   18.10
  -6   0  -8  237.08   17.60
   6   0   8  204.48   18.30
   6   0   8  202.78   17.70
  -7   0  -8    0.10    1.10
  -7   0  -8   -0.60    2.70
  -7   0  -8   -0.90    1.50
  -7   0  -8    8.60   19.30
  -7   0  -8    0.70    0.90
   7   0   8    0.60    1.80
   7   0   8    6.70    8.30
   7   0   8   -1.50    1.30
   7   0   8    0.50    1.40
  -8   0  -8  499.15   41.70
  -8   0  -8  498.25   39.70
   8   0   8  538.45   53.09
  -9   0  -8  -15.50   21.80
  -9   0  -8    0.00    0.90
  -9   0  -8    0.00    1.20
  -9   0  -8    0.10    0.80
   9   0   8    3.30    1.30
   9   0   8    0.80    1.10
   9   0   8    3.30    8.30
  10  -1  -8   21.50    2.40
  10  -1  -8   24.20    3.10
 -10   1   8   24.00    2.70
   9  -1  -8    1.20    1.00
   9  -1  -8    1.10    1.30
  -9   1   8    1.80    3.80
  -9   1   8    5.10    2.20
  -9   1   8   -2.80    7.80
  -9   1   8    0.50    1.10
   8  -1  -8  837.12   65.49
   8  -1  -8  783.62   67.99
   8  -1  -8  953.50   65.79
  -8   1   8  888.71   68.19
  -8   1   8  800.92   67.39
  -8   1   8  877.71   65.59
   7  -1  -8  276.87   22.20
   7  -1  -8  275.97   23.70
   7  -1  -8  265.27   21.50
  -7   1   8  271.77   24.30
  -7   1   8  270.37   21.60
  -7   1   8  279.67   27.30
  -7   1   8  262.37   23.20
   6  -1  -8   37.60    3.50
   6  -1  -8   47.20    6.10
   6  -1  -8   36.50    3.50
   6  -1  -8   37.40    4.10
   6  -1  -8   38.30    3.70
   6  -1  -8   39.80    4.60
  -6   1   8   45.60    5.70
  -6   1   8   36.80    8.30
  -6   1   8   40.70    4.40
  -6   1   8   35.80    6.70
   5  -1  -8   42.70    4.20
   5  -1  -8   42.70    3.70
   5  -1  -8   43.70    3.60
   5  -1  -8   48.60    4.90
   5  -1  -8   42.40    3.80
   5  -1  -8   35.70    4.30
  -5   1   8   32.10    7.00
  -5   1   8   50.89    8.60
  -5   1   8   43.10    4.50
   4  -1  -8 1359.06  108.59
   4  -1  -8 1422.66  109.09
   4  -1  -8 1518.95  108.19
   4  -1  -8 1439.36  107.99
   4  -1  -8 1476.35  108.09
  -4   1   8 1418.46  116.99
  -4   1   8 1574.24  113.39
  -4   1   8 1283.47  108.79
   3  -1  -8  429.76   31.30
   3  -1  -8  455.75   31.50
   3  -1  -8  448.66   31.40
   3  -1  -8  390.16   32.30
   3  -1  -8  375.36   31.60
  -3   1   8  449.06   36.00
  -3   1   8  432.26   40.80
  -3   1   8  339.97   32.00
   2  -1  -8  692.73   52.79
   2  -1  -8  700.33   53.49
   2  -1  -8  682.93   52.49
   2  -1  -8  700.03   52.59
  -2   1   8  668.33   61.89
  -2   1   8  729.73   56.59
   1  -1  -8  435.16   32.80
   1  -1  -8  427.86   33.10
   1  -1  -8  474.35   33.00
   1  -1  -8  438.36   32.80
   1  -1  -8  439.86   33.60
  -1   1   8  401.56   42.50
  -1   1   8  393.26   35.90
   0  -1  -8  504.65   37.40
   0  -1  -8  522.05   37.40
   0  -1  -8  493.15   37.30
   0  -1  -8  489.55   38.10
   0  -1  -8  482.75   38.00
   0   1   8  516.55   37.90
   0   1   8  420.06   45.30
  -1  -1  -8  489.15   40.20
  -1  -1  -8  529.55   40.60
  -1  -1  -8  530.05   39.90
  -1  -1  -8  533.65   39.90
  -1  -1  -8  515.45   40.60
  -1  -1  -8  526.25   39.90
  -1  -1  -8  497.95   40.10
   1   1   8  555.74   40.40
   1   1   8  563.94   41.80
  -2  -1  -8 1742.03  127.59
  -2  -1  -8 1580.74  127.69
  -2  -1  -8 1699.63  127.49
  -2  -1  -8 1754.32  128.49
  -2  -1  -8 1611.54  127.99
  -2  -1  -8 1622.74  127.49
   2   1   8 1776.12  127.99
   2   1   8 1776.82  141.59
  -3  -1  -8    1.50    1.80
  -3  -1  -8    1.00   10.50
  -3  -1  -8    2.40    1.00
  -3  -1  -8    2.00    0.90
  -3  -1  -8    3.20    1.50
   3   1   8    3.80    1.40
   3   1   8    2.30    1.10
   3   1   8    0.70    1.30
   3   1   8    3.20    8.70
  -4  -1  -8    5.70   11.70
  -4  -1  -8    6.80    1.30
  -4  -1  -8   13.10    3.00
   4   1   8    4.60    8.30
   4   1   8    3.00    1.50
  -5  -1  -8   45.60    5.00
  -5  -1  -8   35.10    3.50
  -5  -1  -8   35.30    3.30
  -5  -1  -8   26.40    4.80
  -5  -1  -8   30.70    3.80
   5   1   8   23.80    3.80
   5   1   8   32.70    3.80
   5   1   8   40.20   15.90
   5   1   8   35.70    6.40
  -6  -1  -8  637.64   52.19
  -6  -1  -8  672.13   53.29
  -6  -1  -8  698.53   51.59
  -6  -1  -8  701.83   51.79
   6   1   8  703.53   68.99
   6   1   8  659.23   52.09
  -7  -1  -8  102.79   11.70
  -7  -1  -8  121.39    9.50
  -7  -1  -8  111.39    9.60
   7   1   8  109.19   10.10
   7   1   8  122.29   22.70
  -8  -1  -8    9.40    1.90
  -8  -1  -8    1.60   18.40
  -8  -1  -8   13.90    6.10
   8   1   8   11.70    9.90
   8   1   8   11.20    2.60
  -9  -1  -8  -23.50   19.10
  -9  -1  -8   12.30    1.90
   9   1   8   17.70    9.50
   9   1   8    7.40    1.80
   9  -2  -8   88.39    8.10
   9  -2  -8  106.79    8.50
  -9   2   8   92.59    7.90
   8  -2  -8  324.67   24.70
   8  -2  -8  275.27   31.80
  -8   2   8  330.77   31.60
  -8   2   8  260.47   26.40
  -8   2   8  361.26   24.70
  -8   2   8  320.17   27.40
   7  -2  -8    6.10    3.40
   7  -2  -8    3.70    2.20
   7  -2  -8    8.30    2.60
  -7   2   8   15.40    7.30
  -7   2   8    7.70    4.40
  -7   2   8    4.00    5.20
  -7   2   8    5.40    1.80
   6  -2  -8   36.60    4.60
   6  -2  -8   33.60    5.10
   6  -2  -8   28.50    3.70
   6  -2  -8   32.80    3.10
  -6   2   8   44.50   10.50
  -6   2   8   30.70    5.80
  -6   2   8   39.90    4.20
  -6   2   8   45.70    6.90
   5  -2  -8 3631.04  295.17
   5  -2  -8 3767.12  296.47
  -5   2   8 4396.76  296.17
  -5   2   8 3251.87  300.87
  -5   2   8 4448.65  303.07
  -5   2   8 4073.09  299.17
   4  -2  -8 1171.98   89.79
   4  -2  -8 1136.19   89.69
   4  -2  -8 1080.59   90.89
   4  -2  -8 1034.30   90.29
  -4   2   8 1229.68   93.39
  -4   2   8 1338.57   94.19
  -4   2   8 1275.27   96.59
  -4   2   8 1290.57   90.79
   3  -2  -8    7.70   10.00
   3  -2  -8   11.90    1.90
   3  -2  -8   14.70    2.80
  -3   2   8   14.40    2.50
  -3   2   8   16.40    7.60
  -3   2   8   13.10    9.90
  -3   2   8   11.40    5.10
   2  -2  -8   46.30    3.60
   2  -2  -8   48.60    4.10
   2  -2  -8   45.40    3.70
   2  -2  -8   44.60    4.70
   2  -2  -8   43.70    4.20
  -2   2   8   44.20   10.40
  -2   2   8   35.20    8.20
  -2   2   8   39.30    8.00
  -2   2   8   35.30    4.40
  -2   2   8   65.99   16.70
   1  -2  -8 3482.55  250.97
   1  -2  -8 3540.25  251.97
   1  -2  -8 3040.10  251.37
   1  -2  -8 3401.06  250.87
  -1   2   8 2996.90  263.97
  -1   2   8 3545.15  251.77
   0  -2  -8  218.88   16.50
   0  -2  -8  203.88   17.50
   0  -2  -8  209.28   16.50
   0  -2  -8  216.88   17.20
   0  -2  -8  223.18   16.60
   0  -2  -8  195.38   16.90
   0   2   8  245.98   18.00
   0   2   8  233.08   17.30
   0   2   8  172.48   24.50
  -1  -2  -8  783.02   56.89
  -1  -2  -8  752.02   56.79
  -1  -2  -8  772.92   56.89
  -1  -2  -8  729.33   57.29
  -1  -2  -8  767.82   57.89
  -1  -2  -8  760.82   57.69
   1   2   8  606.24   67.79
   1   2   8  808.42   57.59
  -2  -2  -8  776.92   57.89
  -2  -2  -8  734.73   58.19
  -2  -2  -8  762.42   58.79
  -2  -2  -8  775.82   57.79
  -2  -2  -8  762.32   57.79
  -2  -2  -8  772.62   58.99
  -2  -2  -8  673.73   57.99
   2   2   8  797.02   58.59
   2   2   8  867.21   72.69
  -3  -2  -8  100.59    8.00
  -3  -2  -8   89.79    8.40
  -3  -2  -8   95.99    8.40
  -3  -2  -8   93.99    9.30
   3   2   8  104.59   11.30
   3   2   8  104.19   19.00
   3   2   8   99.59    8.60
  -4  -2  -8    4.60    2.00
  -4  -2  -8    3.20    1.10
  -4  -2  -8    4.00    3.00
  -4  -2  -8   -1.50   10.50
   4   2   8    5.60    9.10
   4   2   8    1.30    1.50
   4   2   8    4.10    1.60
   4   2   8    5.40   11.60
   4   2   8    6.60    3.50
  -5  -2  -8  103.69    8.30
  -5  -2  -8   90.49   13.60
  -5  -2  -8   97.59    8.10
  -5  -2  -8   97.09    9.50
   5   2   8   98.79   23.20
   5   2   8   93.59    8.80
   5   2   8  101.49   11.30
  -6  -2  -8  292.37   22.10
  -6  -2  -8  294.07   22.20
  -6  -2  -8  259.17   23.60
   6   2   8  319.47   40.30
   6   2   8  267.87   22.70
  -7  -2  -8  -13.20   10.00
  -7  -2  -8    3.50    1.40
  -7  -2  -8  -14.90   18.60
   7   2   8    7.90    9.30
   7   2   8    1.00    1.00
   7   2   8    1.60    1.60
  -8  -2  -8  -13.20   17.80
   8   2   8    9.70    2.40
   8   2   8    5.70    1.70
   8   2   8   14.90    9.40
  -9  -2  -8   58.29    5.20
  -9  -2  -8   57.99    5.40
   9  -3  -8    3.10    1.30
   9  -3  -8    4.60    1.50
  -9   3   8    0.50    1.30
   8  -3  -8  122.69   10.70
  -8   3   8  145.59   19.80
   7  -3  -8  493.65   38.70
   7  -3  -8  495.15   39.40
   7  -3  -8  483.95   40.60
   7  -3  -8  449.46   37.90
  -7   3   8  546.55   46.20
   6  -3  -8   14.00    4.00
   6  -3  -8   23.40    4.00
  -6   3   8   23.10    8.20
   5  -3  -8  134.89   12.20
   5  -3  -8  150.38   12.40
   5  -3  -8  154.78   11.50
   5  -3  -8  157.28   13.10
  -5   3   8  173.28   20.60
  -5   3   8  115.09   17.30
   4  -3  -8  163.18   11.30
   4  -3  -8  128.19   11.80
  -4   3   8  162.18   15.70
  -4   3   8  113.59   17.60
   3  -3  -8  183.48   14.50
   3  -3  -8  193.38   16.00
   3  -3  -8  186.78   14.50
   3  -3  -8  171.28   15.00
   3  -3  -8  185.98   15.40
  -3   3   8  194.08   19.70
  -3   3   8  231.98   21.50
   2  -3  -8  833.92   61.99
   2  -3  -8  831.22   62.49
   2  -3  -8  872.41   63.09
   2  -3  -8  826.62   61.59
   2  -3  -8  787.32   61.49
  -2   3   8  735.03   68.99
   1  -3  -8  917.31   73.29
   1  -3  -8  856.11   71.99
   1  -3  -8  982.40   73.19
   1  -3  -8  979.50   72.39
   1  -3  -8  905.61   72.09
  -1   3   8  995.00   73.09
  -1   3   8 1062.29   74.39
   0  -3  -8  439.86   34.30
   0  -3  -8  452.95   34.40
   0  -3  -8  470.85   35.20
   0  -3  -8  493.65   34.60
   0  -3  -8  414.96   35.20
   0  -3  -8  489.05   35.80
   0   3   8  434.86   39.80
   0   3   8  377.56   43.80
   0   3   8  479.25   35.40
  -1  -3  -8  201.08   15.10
  -1  -3  -8  187.68   14.90
  -1  -3  -8  185.18   15.90
  -1  -3  -8  200.08   16.40
  -1  -3  -8  198.18   15.00
   1   3   8  149.59   25.70
   1   3   8  202.08   19.90
   1   3   8  203.78   16.00
  -2  -3  -8  857.11   65.39
  -2  -3  -8  867.21   65.39
  -2  -3  -8  832.32   66.39
  -2  -3  -8  863.61   65.39
  -2  -3  -8  886.61   66.89
   2   3   8  892.91   69.89
   2   3   8  858.51   66.29
  -3  -3  -8 1488.65  120.59
  -3  -3  -8 1565.24  119.29
  -3  -3  -8 1593.24  119.39
  -3  -3  -8 1575.14  119.29
  -3  -3  -8 1630.44  120.89
   3   3   8 1622.74  120.19
   3   3   8 1603.64  123.29
  -4  -3  -8  148.29   11.60
  -4  -3  -8  141.29   14.00
  -4  -3  -8  143.09   11.40
   4   3   8  130.59   29.60
   4   3   8  153.68   15.20
   4   3   8  136.59   12.30
  -5  -3  -8   33.10    3.70
   5   3   8   37.60    4.60
   5   3   8   39.20   18.90
   5   3   8   37.70    7.30
  -7  -3  -8  485.65   35.60
   7   3   8  462.75   50.19
   7   3   8  432.76   36.30
  -8  -3  -8  238.68   18.30
  -8  -3  -8  237.48   18.50
  -8  -3  -8  240.98   18.30
   8   3   8  197.78   27.90
  -8   4   8    9.30    2.10
  -7   4   8   35.90    4.50
   6  -4  -8   21.80    3.20
   6  -4  -8   36.30    4.60
   6  -4  -8   27.30    3.30
   6  -4  -8   31.10    6.00
  -6   4   8   45.10   13.30
   5  -4  -8    0.90    1.80
   5  -4  -8    0.80    1.30
   5  -4  -8   -4.90   13.30
   5  -4  -8    0.40    1.30
   5  -4  -8    1.70    2.50
  -5   4   8   -0.90    1.00
  -5   4   8   -5.50    8.00
   4  -4  -8    7.60    2.00
   4  -4  -8   -1.20   11.00
   4  -4  -8    5.10    1.60
   4  -4  -8    4.10    2.20
   4  -4  -8    2.80    2.60
  -4   4   8    4.90    7.20
  -4   4   8    7.50    4.60
   3  -4  -8 1660.73  115.99
   3  -4  -8 1381.56  116.09
  -3   4   8 1522.55  120.39
   2  -4  -8  304.97   25.90
   1  -4  -8  121.39   10.30
   1  -4  -8  137.39   11.70
   1  -4  -8  138.29   10.70
   1  -4  -8  130.49   11.90
  -1   4   8  136.89   11.50
  -1   4   8  112.59   18.60
   0  -4  -8  247.48   20.40
   0  -4  -8  296.87   20.90
   0  -4  -8  276.47   22.20
   0  -4  -8  255.17   20.40
   0   4   8  268.77   27.10
   0   4   8  289.97   21.80
   0   4   8  221.98   31.00
  -1  -4  -8 1445.96  112.49
  -1  -4  -8 1593.94  111.89
  -1  -4  -8 1424.46  111.59
  -1  -4  -8 1535.15  113.39
  -1  -4  -8 1410.86  111.49
   1   4   8 1532.45  112.79
   1   4   8 1253.97  126.39
   1   4   8 1638.84  118.39
  -2  -4  -8    3.30    4.00
  -2  -4  -8    5.00    1.00
  -2  -4  -8    5.70    1.20
  -2  -4  -8    4.80    2.20
  -2  -4  -8    7.10    1.20
  -2  -4  -8    7.70   13.40
   2   4   8   11.00    2.20
   2   4   8   15.00    6.10
   2   4   8    3.00    8.20
  -3  -4  -8   15.30    2.10
  -3  -4  -8   11.20    3.30
  -3  -4  -8   12.80    1.80
  -3  -4  -8   22.50   15.50
  -3  -4  -8   13.70    1.80
   3   4   8    4.00   11.60
   3   4   8   15.80    5.80
   3   4   8   13.30    2.90
  -4  -4  -8  606.44   45.70
  -4  -4  -8  564.34   43.30
  -4  -4  -8  581.34   43.40
  -4  -4  -8  582.24   43.40
   4   4   8  529.75   44.30
   4   4   8  550.24   47.40
  -5  -4  -8    8.30    1.50
  -5  -4  -8    8.50    1.70
  -5  -4  -8    5.20   15.00
  -5  -4  -8    8.40    1.50
  -5  -4  -8    9.20    3.70
   5   4   8   10.10    2.60
   5   4   8    5.20    9.20
   5   4   8    5.70    3.70
  -6  -4  -8  599.24   48.30
  -6  -4  -8  597.94   45.40
  -6  -4  -8  615.84   45.50
  -6  -4  -8  602.14   45.60
   6   4   8  564.74   46.50
   6   4   8  589.54   62.99
  -7  -4  -8   97.59    7.50
  -7  -4  -8   88.99    7.30
  -7  -4  -8   83.29    7.60
   7   4   8   87.09   18.10
   7   4   8   76.79    8.30
   7  -5  -8    2.40    1.00
   7  -5  -8    1.50    1.30
  -7   5   8    1.20    1.20
  -7   5   8    3.10    1.60
   6  -5  -8  186.88   16.70
   6  -5  -8  220.38   16.70
  -6   5   8  226.28   17.90
   5  -5  -8  101.09    8.40
   5  -5  -8   77.69    7.80
   5  -5  -8   92.79    9.00
  -5   5   8   49.80   19.70
  -5   5   8   92.99    8.80
   4  -5  -8   34.10    6.60
   4  -5  -8   46.80    5.90
   4  -5  -8   41.80    4.70
  -4   5   8   50.69    8.60
  -4   5   8   55.99    5.60
   3  -5  -8  343.87   28.10
   3  -5  -8  317.37   27.10
  -3   5   8  406.06   39.50
   2  -5  -8   21.40    2.80
   2  -5  -8   11.10   12.20
   2  -5  -8   17.60    3.50
  -2   5   8   21.40    8.60
  -2   5   8   24.50    8.30
   1  -5  -8   30.60    5.80
  -1   5   8   27.10    8.30
  -1   5   8   56.09   13.40
   0  -5  -8   -7.30   11.90
   0  -5  -8   -0.30    2.40
   0  -5  -8    1.60    1.90
   0  -5  -8    2.20    1.10
   0   5   8    0.20    6.00
   0   5   8    3.80    4.10
   0   5   8    0.50    1.50
   0   5   8    0.00    0.90
  -1  -5  -8  386.76   28.30
  -1  -5  -8  350.36   29.70
   1   5   8  304.67   42.10
   1   5   8  368.06   29.10
   1   5   8  391.16   35.00
  -2  -5  -8  296.17   25.20
  -2  -5  -8  318.97   23.40
   2   5   8  332.47   29.20
   2   5   8  294.17   24.30
   2   5   8  229.78   38.90
  -3  -5  -8   88.09    9.50
  -3  -5  -8   89.99    7.20
   3   5   8   78.69    8.10
   3   5   8   90.49   11.60
   3   5   8   49.40   22.00
  -4  -5  -8    0.60    0.70
  -4  -5  -8   -1.60    3.60
  -4  -5  -8    2.90   13.40
   4   5   8   -0.10    1.40
   4   5   8   -3.50    9.10
   4   5   8    0.30    2.90
  -5  -5  -8  171.38   12.40
   5   5   8  147.09   13.40
   5   5   8  167.38   29.00
   5   5   8  130.79   14.80
  -6  -5  -8   -4.50   19.10
   6   5   8    2.60    7.90
   6   5   8    9.20    2.50
   5  -6  -8    1.70    1.00
   5  -6  -8    2.30    1.10
  -5   6   8    0.00    3.60
  -5   6   8    1.70    1.40
  -4   6   8  125.09   10.90
  -3   6   8   59.59    5.70
   2  -6  -8  125.59   11.50
  -2   6   8  162.38   19.20
  -2   6   8  145.29   17.00
   1  -6  -8   14.50    4.40
   1  -6  -8    4.40    3.70
   1  -6  -8    3.60   12.50
   1  -6  -8    7.40    1.80
  -1   6   8    8.40    5.60
  -1   6   8   13.70    7.20
   0  -6  -8   37.00    8.00
   0  -6  -8   59.99    5.30
   0  -6  -8   48.70    7.80
   0   6   8   62.49   14.40
   0   6   8   58.19   12.40
  -1  -6  -8   13.90   14.30
  -1  -6  -8   17.80    2.60
  -1  -6  -8   12.50    5.80
   1   6   8   29.50   13.60
   1   6   8   11.40    5.40
   1   6   8   21.00    3.20
  -2  -6  -8    6.90   14.30
  -2  -6  -8   25.40    2.90
   2   6   8   14.10    5.10
   2   6   8   22.00    3.40
   2   6   8   16.60   11.60
  -3  -6  -8   42.90    4.20
   3   6   8   42.00    8.30
   3   6   8   43.60    4.90
   3   6   8   28.30   15.40
  -4  -6  -8   23.90    2.80
  -4  -6  -8    8.70   19.30
   4   6   8   22.10    3.50
   4   6   8   21.00    5.10
   4   6   8   18.90   12.80
   3   6  -9  184.48   15.40
   3   6  -9  218.58   15.80
   3   6  -9  182.38   15.60
   2   6  -9    3.20    1.30
   2   6  -9    1.00    1.20
   2   6  -9    1.90    1.20
  -2  -6   9    4.00    1.50
  -2  -6   9   10.30   11.90
   1   6  -9  451.65   38.70
   1   6  -9  538.15   38.90
  -1  -6   9  514.95   38.80
   0  -6   9   63.29   19.70
   1  -6   9 1024.50   91.89
   2  -6   9  277.57   36.50
  -3   6  -9   53.99    5.20
  -3   6  -9   49.50    5.40
   3  -6   9   54.49    5.20
   3  -6   9   59.99    5.50
   6   5  -9  215.28   17.50
   6   5  -9  245.78   17.90
   6   5  -9  212.38   17.80
   5   5  -9  850.21   70.59
   5   5  -9 1018.40   71.09
   5   5  -9  928.71   70.99
   4   5  -9   36.70    4.00
   4   5  -9   34.80    4.00
   4   5  -9   30.60    3.50
  -4  -5   9   43.80   11.30
   3   5  -9   39.50    4.00
   3   5  -9   25.90   10.40
   3   5  -9   32.00    3.90
   3   5  -9   31.00    3.30
  -3  -5   9   53.69   19.30
  -3  -5   9   25.80    3.60
   2   5  -9  150.98   11.90
   2   5  -9  139.89   11.40
   2   5  -9  129.79   11.90
  -2  -5   9  142.09   11.80
   1   5  -9 2126.09  161.88
   1   5  -9 1936.91  162.28
   1   5  -9 2215.18  162.38
  -1  -5   9 2307.07  162.28
   0   5  -9  219.18   17.40
   0   5  -9  210.48   18.00
   0   5  -9  232.78   18.00
  -1   5  -9   17.70    2.90
  -1   5  -9   18.70    3.10
   1  -5   9   19.80    3.10
   1  -5   9   23.70    2.90
   1  -5   9    0.20   11.40
  -2   5  -9   33.60    4.50
  -2   5  -9   34.90    4.40
  -2   5  -9   41.00    3.70
   2  -5   9   50.59    4.80
   2  -5   9   48.70    4.50
  -3   5  -9   88.59    7.20
  -3   5  -9   73.99    7.80
  -3   5  -9   75.09    7.60
   3  -5   9   89.79    7.70
   3  -5   9  101.59    8.10
  -4   5  -9   10.00    2.40
  -4   5  -9   11.20    2.20
  -4   5  -9    9.20    1.70
   4  -5   9   11.40   15.70
   4  -5   9   11.50    2.20
   4  -5   9   34.00   14.60
   4  -5   9    8.40    2.00
  -5   5  -9    3.60    1.90
  -5   5  -9    2.80    1.50
  -5   5  -9    3.70    1.30
   5  -5   9   22.60   22.30
   5  -5   9    2.50    1.40
   5  -5   9    2.20    2.60
   5  -5   9    3.30    1.50
   8   4  -9   54.29    5.00
   8   4  -9   52.99    4.80
  -8  -4   9   57.89    5.10
  -8  -4   9   57.49    8.00
   7   4  -9  161.28   13.40
   7   4  -9  185.98   13.10
  -7  -4   9  138.79   16.80
   6   4  -9    1.10    1.30
   6   4  -9   -1.40    0.70
   6   4  -9   -2.80    5.50
   6   4  -9    0.00    1.10
  -6  -4   9    8.90    9.50
  -6  -4   9    0.90    8.40
  -6  -4   9    0.70    1.00
   5   4  -9  121.29   10.60
   5   4  -9  140.39   10.70
   5   4  -9  120.19   10.20
   5   4  -9  119.19   16.20
  -5  -4   9  119.09   17.00
   4   4  -9  711.53   57.09
   4   4  -9  721.03   56.59
   4   4  -9  801.52   57.09
  -4  -4   9  745.73   68.89
   3   4  -9  173.88   20.90
   3   4  -9  216.88   15.70
   3   4  -9  217.58   16.30
  -3  -4   9  176.58   15.90
   2   4  -9  283.37   25.30
   2   4  -9  250.37   20.60
   2   4  -9  245.48   21.20
   2   4  -9  283.47   21.10
  -2  -4   9  271.37   21.00
   1   4  -9  255.67   20.80
   1   4  -9  248.38   21.40
   1   4  -9  277.67   21.40
  -1  -4   9  295.47   21.30
   0   4  -9    0.90    0.60
   0   4  -9   -0.30    1.20
   0   4  -9    0.50    0.70
   0   4  -9    6.90    5.20
   0  -4   9    2.40    1.20
   0  -4   9    4.30    8.40
   0  -4   9    6.20   10.20
  -1   4  -9   39.80    3.90
  -1   4  -9   37.20    4.40
  -1   4  -9   43.50    3.80
  -1   4  -9   36.50    4.60
   1  -4   9   39.50    4.10
   1  -4   9   47.70    4.50
  -2   4  -9 1305.47  101.79
  -2   4  -9 1494.45  101.99
  -2   4  -9 1204.28  102.19
  -2   4  -9 1210.48  102.29
   2  -4   9 1475.55  102.29
   2  -4   9 1386.76  103.09
  -3   4  -9    0.50    1.30
  -3   4  -9    2.90    1.20
  -3   4  -9    0.20    1.20
  -3   4  -9    0.90    1.00
   3  -4   9   -6.00   13.60
   3  -4   9    2.30    3.20
   3  -4   9    2.70    1.40
   3  -4   9    0.80    2.00
   3  -4   9    2.00    9.90
   3  -4   9    5.90    1.80
  -4   4  -9  216.98   20.80
  -4   4  -9  252.87   22.00
  -4   4  -9  263.47   20.60
   4  -4   9  234.78   22.20
   4  -4   9  291.87   21.10
   4  -4   9  274.07   21.00
   4  -4   9  275.57   21.50
  -5   4  -9  249.08   22.40
  -5   4  -9  290.07   23.80
  -5   4  -9  300.67   22.00
   5  -4   9  250.37   24.00
   5  -4   9  279.87   22.30
   5  -4   9  275.07   22.00
   5  -4   9  283.87   22.60
  -6   4  -9  228.98   19.60
   6  -4   9  245.78   19.40
   6  -4   9  235.98   19.60
  -7   4  -9   17.60    3.40
  -7   4  -9   25.70    3.00
   7  -4   9   17.30    3.10
   7  -4   9   22.30    3.20
   8   3  -9  104.19    7.80
   8   3  -9   96.59    7.90
   8   3  -9   76.59    7.90
   8   3  -9   91.89    8.30
  -8  -3   9   97.09   11.50
  -8  -3   9   91.99    8.20
   7   3  -9  109.99   14.80
   7   3  -9  118.69   10.90
   7   3  -9  137.89   10.60
   7   3  -9  143.09   10.80
  -7  -3   9  125.09   18.60
  -6  -3   9  103.49    9.10
   5   3  -9 1040.90   79.19
   5   3  -9  961.10   83.59
   5   3  -9 1067.79   79.49
   5   3  -9 1100.59   79.49
  -5  -3   9 1047.80   84.99
   4   3  -9    9.00    1.60
   4   3  -9    8.30    1.40
   4   3  -9    9.10    1.90
   4   3  -9    4.20    3.90
  -4  -3   9    8.10   11.00
  -4  -3   9    1.30    8.00
  -4  -3   9   12.90   16.80
   3   3  -9   64.69    5.60
   3   3  -9   60.69    5.10
   3   3  -9   42.80    8.60
   3   3  -9   60.59    4.90
  -3  -3   9   38.10   12.60
   2   3  -9   43.00    4.30
   2   3  -9   48.10    4.90
   2   3  -9   49.50    4.30
   2   3  -9   44.80    8.00
   2   3  -9   46.40    4.30
   2   3  -9   53.39    4.20
   2   3  -9   59.39    4.90
  -2  -3   9   50.69    4.80
  -2  -3   9   45.70   12.10
   1   3  -9   28.50    2.60
   1   3  -9   37.20    6.10
   1   3  -9   24.20    3.00
   1   3  -9   24.90    2.60
   1   3  -9   23.10    2.30
   1   3  -9   22.60    3.10
   1   3  -9   24.40    2.50
  -1  -3   9   22.80    8.20
  -1  -3   9   27.30    3.00
   0   3  -9  189.88   14.90
   0   3  -9  187.18   14.80
   0   3  -9  171.28   15.50
   0   3  -9  178.08   14.70
   0   3  -9  178.78   15.30
   0   3  -9  200.28   15.10
   0  -3   9  208.38   15.40
   0  -3   9  208.78   15.30
   0  -3   9  219.78   23.50
  -1   3  -9  360.46   25.80
  -1   3  -9  318.47   25.30
  -1   3  -9  300.97   26.10
  -1   3  -9  286.87   25.80
  -1   3  -9  330.87   25.40
   1  -3   9  302.27   26.60
   1  -3   9  373.16   26.10
   1  -3   9  386.36   34.90
   1  -3   9  357.46   25.90
  -2   3  -9  108.69    8.60
  -2   3  -9   99.69    8.10
  -2   3  -9   84.49    8.60
  -2   3  -9  114.19    9.80
  -2   3  -9   94.29    8.00
  -2   3  -9   92.99    8.90
   2  -3   9  112.49    9.00
   2  -3   9  101.19    9.60
   2  -3   9  108.29    9.50
   2  -3   9  115.29   19.20
   2  -3   9  106.79    8.80
  -3   3  -9  942.51   72.59
  -3   3  -9  958.80   71.49
   3  -3   9  944.61   71.69
   3  -3   9  930.81   72.09
   3  -3   9  951.30   83.19
   3  -3   9  972.30   71.79
   3  -3   9  871.91   72.39
  -4   3  -9  377.86   30.60
  -4   3  -9  374.96   29.20
   4  -3   9  364.56   29.50
   4  -3   9  392.56   29.80
   4  -3   9  382.66   29.50
   4  -3   9  342.07   30.40
  -5   3  -9  132.39   12.10
  -5   3  -9  132.49   10.30
   5  -3   9  114.19   10.60
   5  -3   9  106.19   10.10
   5  -3   9  100.89   11.70
  -6   3  -9   24.60    5.50
  -6   3  -9   25.20    3.40
   6  -3   9   44.60   19.10
   6  -3   9   20.00    3.70
   6  -3   9   22.30    3.80
  -7   3  -9  765.02   53.49
   7  -3   9  626.94   53.59
   7  -3   9  684.13   53.59
  -8   3  -9  192.78   14.30
   8  -3   9  155.18   14.50
   8  -3   9  168.08   14.30
   9   2  -9    1.90    1.30
   9   2  -9    1.00    0.70
   9   2  -9    1.30    0.80
  -9  -2   9    0.70    1.20
  -9  -2   9    0.90    4.30
   8   2  -9  199.48   15.30
   8   2  -9  165.78   19.10
   8   2  -9  188.68   15.90
   8   2  -9  192.68   15.40
  -8  -2   9  211.28   23.90
  -8  -2   9  202.08   16.00
  -8  -2   9  192.48   18.40
  -8  -2   9  202.28   19.50
   7   2  -9  479.95   42.00
   7   2  -9  520.25   45.40
   7   2  -9  587.34   41.70
   7   2  -9  576.44   42.40
   7   2  -9  580.54   41.80
  -7  -2   9  513.55   47.90
   6   2  -9 1744.43  140.49
   6   2  -9 1897.01  136.99
   6   2  -9 1885.01  137.79
   6   2  -9 1781.92  136.89
   6   2  -9 1946.81  137.19
   6   2  -9 1701.53  137.29
  -6  -2   9 1745.73  142.99
   5   2  -9  236.58   18.40
   5   2  -9  237.18   18.10
   5   2  -9  245.08   18.90
   5   2  -9  205.08   17.80
   5   2  -9  226.38   17.90
   5   2  -9  248.98   18.30
   5   2  -9  229.88   21.50
  -5  -2   9  224.48   23.10
   4   2  -9  534.25   42.70
   4   2  -9  560.44   43.10
   4   2  -9  619.74   43.20
   4   2  -9  528.25   42.60
   4   2  -9  573.04   43.50
   4   2  -9  490.65   42.70
   4   2  -9  580.64   42.80
   4   2  -9  595.44   46.10
  -4  -2   9  496.85   55.69
  -4  -2   9  638.04   47.60
   3   2  -9  482.45   39.40
   3   2  -9  486.45   39.20
   3   2  -9  510.65   39.60
   3   2  -9  588.84   42.70
   3   2  -9  496.35   39.20
   3   2  -9  526.35   39.30
  -3  -2   9  546.45   47.70
   2   2  -9  891.91   69.49
   2   2  -9  858.21   69.89
   2   2  -9  964.50   69.79
   2   2  -9  946.31   69.59
   2   2  -9  907.41   69.59
   2   2  -9  960.90   72.59
   1   2  -9   87.79    6.90
   1   2  -9   72.39    7.10
   1   2  -9   83.69    6.70
   1   2  -9   81.29    6.60
   1   2  -9   93.59    7.10
  -1  -2   9   80.09    7.10
  -1  -2   9   82.09   12.40
   0   2  -9 2411.36  195.58
   0   2  -9 2784.52  195.18
   0   2  -9 2736.33  195.08
   0   2  -9 2585.54  195.48
   0  -2   9 2440.66  201.28
   0  -2   9 2688.33  195.48
   0  -2   9 2513.85  195.58
  -1   2  -9  978.10   81.49
  -1   2  -9  933.51   81.29
  -1   2  -9 1134.99   81.09
  -1   2  -9 1167.28   82.29
  -1   2  -9 1162.38   81.39
  -1   2  -9 1130.49   80.99
   1  -2   9 1077.79   81.59
   1  -2   9 1026.80   87.99
   1  -2   9 1129.39   81.49
   1  -2   9 1003.10   81.99
  -2   2  -9   29.80    4.00
  -2   2  -9   27.60    2.60
  -2   2  -9   23.30    2.90
  -2   2  -9   27.10    3.90
  -2   2  -9   27.20    2.50
   2  -2   9   28.80   10.60
   2  -2   9   27.50    3.50
   2  -2   9   24.40    3.30
   2  -2   9   27.70    3.10
  -3   2  -9  253.57   19.00
  -3   2  -9  257.57   20.70
  -3   2  -9  255.77   19.10
  -3   2  -9  251.67   20.30
  -3   2  -9  255.87   19.60
   3  -2   9  248.88   20.00
   3  -2   9  235.38   19.80
   3  -2   9  259.77   19.80
   3  -2   9  228.48   29.20
   3  -2   9  214.18   20.30
  -4   2  -9    1.50    1.90
  -4   2  -9    5.10    1.60
  -4   2  -9    3.90    1.00
  -4   2  -9    5.70    1.20
  -4   2  -9    2.60    3.50
   4  -2   9   16.00   15.40
   4  -2   9    3.00    1.40
   4  -2   9    3.90    2.30
   4  -2   9    9.50   10.90
   4  -2   9    6.50    2.00
   4  -2   9    6.90   12.70
   4  -2   9    3.10    1.70
  -5   2  -9  159.38   14.50
  -5   2  -9  155.28   12.20
  -5   2  -9  157.58   12.40
   5  -2   9  212.88   26.30
   5  -2   9  131.39   13.20
  -6   2  -9  202.68   15.50
  -6   2  -9  196.58   17.90
  -6   2  -9  187.28   16.20
  -6   2  -9  193.98   15.60
   6  -2   9  201.88   17.20
  -7   2  -9   66.99    5.60
  -7   2  -9   67.99    5.20
  -7   2  -9   59.49    8.30
   7  -2   9   44.70    6.00
   7  -2   9   48.30    6.00
  -8   2  -9   19.20    2.30
  -8   2  -9   13.40    2.60
   8  -2   9   12.60    2.90
   8  -2   9   12.00    2.60
   9   1  -9   19.20    2.20
   9   1  -9   15.80    2.80
   9   1  -9   17.60    2.10
  -9  -1   9   19.30    2.90
  -9  -1   9   19.90    4.60
   8   1  -9  768.62   64.69
   8   1  -9  706.93   60.99
   8   1  -9  822.82   61.59
   8   1  -9  816.72   60.89
  -8  -1   9  794.22   63.79
  -8  -1   9  826.72   61.69
  -8  -1   9  927.21   65.69
  -8  -1   9  768.62   67.39
   7   1  -9  193.98   18.60
   7   1  -9  205.48   15.10
   7   1  -9  201.08   15.10
   7   1  -9  195.58   15.30
   7   1  -9  213.88   15.80
  -7  -1   9  171.88   15.70
  -7  -1   9  194.58   21.50
  -7  -1   9  153.98   18.90
   6   1  -9  796.62   58.39
   6   1  -9  642.14   58.59
   6   1  -9  789.72   58.19
   6   1  -9  776.22   61.29
   6   1  -9  792.52   58.19
   6   1  -9  869.01   58.89
   6   1  -9  748.13   58.39
  -6  -1   9  724.93   63.69
   5   1  -9 1018.80   84.09
   5   1  -9 1281.37   84.49
   5   1  -9 1200.28   84.09
   5   1  -9 1204.78   86.69
   5   1  -9 1094.49   83.89
   5   1  -9 1122.99   83.79
   5   1  -9 1047.60   84.19
  -5  -1   9  976.40   91.29
  -5  -1   9 1025.10   88.59
   4   1  -9 2660.23  201.78
   4   1  -9 2760.12  201.88
   4   1  -9 2395.76  202.18
   4   1  -9 2779.12  202.08
   4   1  -9 2765.92  202.18
   4   1  -9 2688.13  201.88
   4   1  -9 2919.21  202.48
  -4  -1   9 2702.93  206.08
  -4  -1   9 2472.85  209.58
   3   1  -9  375.56   26.30
   3   1  -9  335.17   26.40
   3   1  -9  335.67   26.00
   3   1  -9  349.77   26.00
   3   1  -9  333.07   26.20
   3   1  -9  325.87   25.90
   3   1  -9  314.77   26.30
  -3  -1   9  278.27   32.80
  -3  -1   9  412.86   29.80
   2   1  -9 2899.61  208.28
   2   1  -9 2999.10  208.28
   2   1  -9 2570.44  208.48
   2   1  -9 2612.74  208.48
   2   1  -9 3040.20  208.48
  -2  -1   9 2475.05  215.28
   1   1  -9  893.61   79.99
   1   1  -9 1034.90   79.79
   1   1  -9 1074.39   80.09
   1   1  -9 1077.49   79.89
   1   1  -9 1174.88   79.99
  -1  -1   9 1105.99   87.69
   0   1  -9  484.75   33.70
   0   1  -9  469.65   33.60
   0   1  -9  368.06   33.80
   0   1  -9  451.45   33.60
   0   1  -9  415.66   33.90
   0   1  -9  465.15   33.90
  -1   1  -9 1166.48   91.59
  -1   1  -9 1232.38   90.69
  -1   1  -9 1225.88   91.09
  -1   1  -9 1279.47   91.59
  -1   1  -9 1235.98   90.69
  -1   1  -9 1255.47   90.79
   1  -1   9 1032.80   90.99
  -2   1  -9  317.57   24.10
  -2   1  -9  312.17   23.00
  -2   1  -9  287.47   23.30
  -2   1  -9  301.47   24.10
  -2   1  -9  318.67   23.00
  -2   1  -9  312.97   23.10
  -2   1  -9  322.57   23.60
   2  -1   9  274.57   23.50
   2  -1   9  260.17   23.60
  -3   1  -9   24.70    2.50
  -3   1  -9   25.70    3.90
  -3   1  -9   25.30    2.50
  -3   1  -9   28.30    3.90
  -3   1  -9   27.20    2.60
   3  -1   9   32.30   11.70
   3  -1   9   23.40    3.10
[truncated: 177,731 more chars]
