# Supplementary material for: Rational molecular and device design enables organic solar cells approaching 20% efficiency
Source: Nat Commun. 2024 Feb 28;15:1830. doi: 10.1038/s41467-024-46022-3 (PMC10902355; doi:10.1038/s41467-024-46022-3)
Supplement: Supplementary file 6 — Supplementary Data 3 [file 41467_2024_46022_MOESM6_ESM.txt]

Optimized structure of BTP-eC9
C                  7.60563800   -3.62139700    0.38742200
 C                  6.50160700   -2.60843700    0.25175800
 C                  6.69687700   -1.20611100    0.14885200
 C                  7.99481100   -0.65055300    0.16166700
 C                  8.50415600    0.63528000    0.08436300
 C                  9.91989200    1.00940200    0.11552400
 C                 11.02976500    0.18637800    0.21211000
 C                 10.96639600   -1.23743900    0.30169900
 N                 10.95208500   -2.40082700    0.37626900
 C                 12.37154500    0.67686600    0.23055600
 N                 13.47924500    1.03759900    0.24887600
 C                  9.98387800    2.49327700    0.01666200
 C                 11.05512200    3.38833800    0.00328400
 C                 10.79034300    4.75936200   -0.10298100
 C                  9.47145800    5.24431400   -0.19595600
 C                  8.40054200    4.34852700   -0.18204000
 C                  8.67619500    2.99658500   -0.07629700
 C                  7.71007000    1.87475900   -0.04056900
 O                  6.49015100    1.98639300   -0.10432000
 S                  5.14156700   -0.33610500    0.01368000
 C                  4.27671700   -1.83756600    0.08561100
 C                  2.92613900   -2.25135600    0.06606500
 N                  1.67550600   -1.65887500   -0.04199800
 C                 -1.54420400   -0.29335200    0.57352100
 C                 -1.00674500   -0.21355300    2.01614600
 C                 -0.89124800    1.26294500    2.42394900
 C                 -1.88595900   -0.99720500    2.99942400
 C                  0.72056600   -2.68257100    0.00872500
 C                 -0.72066000   -2.68258600   -0.00824500
 C                 -1.41143900   -3.92912400   -0.11699300
 C                 -0.71562300   -5.17856000   -0.08609700
 C                  0.71563600   -5.17855400    0.08608600
 N                  1.25507400   -6.38984700    0.15159900
 S                  0.00005200   -7.46512200   -0.00027600
 N                 -1.25502000   -6.38986300   -0.15186000
 C                  1.41139300   -3.92908600    0.11721400
 C                  2.78394800   -3.63796900    0.17278700
 S                  4.29860200   -4.49495500    0.30806100
 C                  5.14427900   -2.93955500    0.21360200
 C                 -2.78399900   -3.63804100   -0.17269500
 C                 -2.92621600   -2.25145100   -0.06582100
 N                 -1.67561900   -1.65891600    0.04247300
 C                  1.54376000   -0.29306700   -0.57224800
 C                  1.00634400   -0.21258500   -2.01483500
 C                  1.88567500   -0.99560200   -2.99851500
 C                  0.89063700    1.26410900   -2.42187500
 C                 -4.27676000   -1.83763000   -0.08582800
 C                 -5.14433800   -2.93956900   -0.21409200
 S                 -4.29864600   -4.49497600   -0.30852300
 C                 -6.50165000   -2.60841900   -0.25245800
 C                 -6.69689900   -1.20610400   -0.14938500
 S                 -5.14158000   -0.33614500   -0.01393800
 C                 -7.99481400   -0.65051600   -0.16217900
 C                 -8.50412600    0.63531500   -0.08460800
 C                 -9.91984100    1.00949100   -0.11573200
 C                -11.02975100    0.18650600   -0.21224800
 C                -10.96642500   -1.23731500   -0.30179900
 N                -10.95208200   -2.40070400   -0.37634400
 C                -12.37151300    0.67704100   -0.23067500
 N                -13.47917600    1.03788800   -0.24898400
 C                 -9.98376500    2.49336800   -0.01683300
 C                -11.05496500    3.38847800   -0.00351300
 C                -10.79012900    4.75948900    0.10280700
 C                 -9.47123100    5.24437300    0.19589900
 C                 -8.40035300    4.34853700    0.18203000
 C                 -8.67606000    2.99661200    0.07622500
 C                 -7.70998900    1.87473900    0.04050700
 O                 -6.49006500    1.98630700    0.10431600
 C                 -7.60569200   -3.62133800   -0.38832500
 H                  8.19946800   -3.45520400    1.29165800
 H                  7.19676200   -4.63285500    0.43880500
 H                  8.29968100   -3.58427200   -0.45787100
 H                  8.74014500   -1.43021800    0.25546200
 H                 12.08550700    3.06959000    0.07186300
 H                 -2.54640400    0.14063400    0.54734800
 H                 -0.94287300    0.30930800   -0.10702700
 H                 -0.00117500   -0.65469000    2.03041700
 H                 -0.24431600    1.82888800    1.74424600
 H                 -1.87470600    1.74706300    2.42872600
 H                 -0.47271100    1.35244300    3.43042300
 H                 -2.90560800   -0.59548000    3.02128000
 H                 -1.94530300   -2.05792500    2.73950500
 H                 -1.47906900   -0.92715200    4.01271200
 H                  2.54578500    0.14129100   -0.54565800
 H                  0.94220600    0.30897800    0.10864300
 H                  0.00083600   -0.65385900   -2.02933900
 H                  1.94510900   -2.05645800   -2.73917200
 H                  1.47880500   -0.92503200   -4.01177500
 H                  2.90528900   -0.59377500   -3.02012900
 H                  0.24369200    1.82963300   -1.74183500
 H                  1.87403700    1.74834500   -2.42647700
 H                  0.47201100    1.35408200   -3.42827000
 H                 -8.74016900   -1.43014100   -0.25617100
 H                -12.08536100    3.06978400   -0.07218300
 H                 -8.29937400   -3.58475600    0.45729500
 H                 -8.19991400   -3.45462000   -1.29220100
 H                 -7.19679500   -4.63274700   -0.44051000
 Cl                 9.13859300    6.94823300   -0.32863100
 Cl                -9.13829200    6.94827300    0.32865700
 H                  7.37749300    4.70024700   -0.25173500
 H                 -7.37729500    4.70021200    0.25181600
 Cl                12.14521900    5.85353000   -0.11693400
 Cl               -12.14495500    5.85372100    0.11667200

Optimized structure of o-BTP-eC9
C                  7.60414900   -3.56746800    0.39843900
 C                  6.50100500   -2.55387800    0.26089100
 C                  6.69692900   -1.15112300    0.15598800
 C                  7.99580800   -0.59833200    0.17309600
 C                  8.51580300    0.68380200    0.09424800
 C                  9.92708800    1.05052300    0.13439600
 C                 11.03216900    0.22109500    0.25044400
 C                 10.95655500   -1.20102100    0.35536700
 N                 10.93641600   -2.36352700    0.44309700
 C                 12.38072000    0.69183300    0.27757300
 N                 13.49576900    1.02921500    0.30401800
 C                  9.99991400    2.53191600    0.02254000
 C                 11.09465900    3.39902100    0.01249900
 C                 10.86512700    4.76838400   -0.10732200
 C                  9.57169600    5.28466900   -0.21663500
 C                  8.45945800    4.42240800   -0.20708600
 C                  8.69474300    3.05405900   -0.08654000
 C                  7.72419200    1.92248900   -0.04625400
 O                  6.50505300    2.00661200   -0.11671700
 S                  5.14171500   -0.28187400    0.01632900
 C                  4.27677500   -1.78277800    0.09072800
 C                  2.92617700   -2.19647400    0.07001800
 N                  1.67590700   -1.60384900   -0.03978400
 C                 -1.54555100   -0.23716100    0.56958800
 C                 -1.01169600   -0.15477600    2.01335700
 C                 -0.89666600    1.32251700    2.41847100
 C                 -1.89374300   -0.93611700    2.99595100
 C                  0.72070300   -2.62706900    0.01015100
 C                 -0.72064200   -2.62709500   -0.00896400
 C                 -1.41107700   -3.87387600   -0.11914900
 C                 -0.71539100   -5.12335500   -0.08712800
 C                  0.71557400   -5.12334700    0.08772700
 N                  1.25494100   -6.33458700    0.15424600
 S                  0.00013600   -7.40996700    0.00002500
 N                 -1.25471500   -6.33460100   -0.15392300
 C                  1.41120700   -3.87383900    0.12000800
 C                  2.78361200   -3.58302400    0.17737000
 S                  4.29797000   -4.44035000    0.31508200
 C                  5.14406000   -2.88489600    0.22091700
 C                 -2.78349200   -3.58308700   -0.17683600
 C                 -2.92611100   -2.19657700   -0.06934600
 N                 -1.67586400   -1.60388500    0.04083700
 C                  1.54518100   -0.23669100   -0.56715700
 C                  1.01114000   -0.15299500   -2.01077800
 C                  1.89304900   -0.93347700   -2.99417700
 C                  0.89608900    1.32466000   -2.41456700
 C                 -4.27666200   -1.78281800   -0.09076100
 C                 -5.14393200   -2.88490100   -0.22138100
 S                 -4.29781800   -4.44035700   -0.31539700
 C                 -6.50085500   -2.55385900   -0.26172400
 C                 -6.69678800   -1.15110800   -0.15668300
 S                 -5.14158700   -0.28190700   -0.01647500
 C                 -7.99565100   -0.59830200   -0.17413100
 C                 -8.51570300    0.68381100   -0.09518500
 C                 -9.92697400    1.05052900   -0.13578800
 C                -11.03202900    0.22115600   -0.25253000
 C                -10.95641600   -1.20092700   -0.35787300
 N                -10.93627900   -2.36340600   -0.44596300
 C                -12.38055000    0.69194900   -0.28005300
 N                -13.49556900    1.02940100   -0.30684200
 C                 -9.99986100    2.53188700   -0.02350200
 C                -11.09462100    3.39897200   -0.01365000
 C                -10.86515800    4.76830300    0.10668400
 C                 -9.57177900    5.28456900    0.21669200
 C                 -8.45952600    4.42232500    0.20733200
 C                 -8.69474200    3.05401300    0.08626100
 C                 -7.72416400    1.92246700    0.04596000
 O                 -6.50505100    2.00659200    0.11690500
 C                 -7.60398300   -3.56741200   -0.39965700
 H                  8.20767500   -3.39246600    1.29441500
 H                  7.19354300   -4.57732400    0.46541900
 H                  8.28985000   -3.54164000   -0.45417900
 H                  8.73730300   -1.38069200    0.27304500
 H                 12.11229400    3.04569100    0.09444400
 H                 -2.54751400    0.19708200    0.53986700
 H                 -0.94247600    0.36388100   -0.11073600
 H                 -0.00636400   -0.59642900    2.03101900
 H                 -0.24750000    1.88676000    1.73953300
 H                 -1.87981400    1.80720600    2.41945100
 H                 -0.48084400    1.41377100    3.42591500
 H                 -2.91314200   -0.53363100    3.01466200
 H                 -1.95311100   -1.99732600    2.73791200
 H                 -1.48918800   -0.86433700    4.01006000
 H                  2.54694200    0.19797300   -0.53704000
 H                  0.94198400    0.36345100    0.11385200
 H                  0.00580800   -0.59463100   -2.02867400
 H                  1.95234900   -1.99492800   -2.73712300
 H                  1.48841100   -0.86071900   -4.00818400
 H                  2.91248000   -0.53106200   -3.01260100
 H                  0.24711500    1.88836300   -1.73499500
 H                  1.87926400    1.80929700   -2.41534400
 H                  0.48004200    1.41683800   -3.42183500
 H                 -8.73710900   -1.38064900   -0.27446500
 H                -12.11221700    3.04565200   -0.09612700
 H                 -8.28939300   -3.54219600    0.45321900
 H                 -8.20782400   -3.39183700   -1.29530200
 H                 -7.19334300   -4.57719800   -0.46746700
 H                -11.70182700    5.45742800    0.11620700
 H                 11.70178200    5.45752400   -0.11698200
 Cl                 6.84754900    5.05457100   -0.34158200
 Cl                 9.37600200    7.00940800   -0.36310200
 Cl                -6.84768200    5.05446700    0.34270700
 Cl                -9.37616400    7.00926400    0.36378200
