# Supplementary material for: Rational molecular and device design enables organic solar cells approaching 20% efficiency
Source: Nat Commun. 2024 Feb 28;15:1830. doi: 10.1038/s41467-024-46022-3 (PMC10902355; doi:10.1038/s41467-024-46022-3)
Supplement: Supplementary file 8 — Source Data [file 41467_2024_46022_MOESM8_ESM.xlsx]

## Sheet: Fig. 2d
	PM6	BTP-eC9	o-BTP-eC9
Wavelength (nm)	Normalized absorption
1100	0	0	0
1099.95	2.09785e-06	3.08544e-05	2.44258e-05
1099.9	4.1957e-06	6.07135e-05	4.88516e-05
1099.85	6.29354e-06	9.15679e-05	7.32774e-05
1099.8	8.39139e-06	0.000122422	9.77032e-05
1099.75	1.04892e-05	0.000153277	0.000123292
1099.7	1.25871e-05	0.000184131	0.000147718
1099.65	1.46849e-05	0.000214985	0.000172144
1099.6	1.67828e-05	0.00024584	0.000196569
1099.55	1.88806e-05	0.000275699	0.000220995
1099.5	1.88806e-05	0.000300582	0.000243095
1099.45	1.88806e-05	0.000318497	0.000262868
1099.4	1.88806e-05	0.000336412	0.000282641
1099.35	1.88806e-05	0.000355323	0.000301251
1099.3	1.88806e-05	0.000373239	0.000321025
1099.25	1.88806e-05	0.000391154	0.000340798
1099.2	1.88806e-05	0.00040907	0.000360571
1099.15	1.88806e-05	0.00042798	0.000380344
1099.1	2.09785e-05	0.000445896	0.000398955
1099.05	2.09785e-05	0.000463811	0.000418728
1099	2.09785e-05	0.000481727	0.000438501
1098.95	2.09785e-05	0.000500637	0.000458274
1098.9	2.09785e-05	0.000518553	0.000476884
1098.85	2.09785e-05	0.000536468	0.000496658
1098.8	2.09785e-05	0.000554384	0.000516431
1098.75	2.09785e-05	0.000573295	0.000536204
1098.7	2.09785e-05	0.00059121	0.000554814
1098.65	2.09785e-05	0.000609126	0.000574588
1098.6	2.09785e-05	0.000627041	0.000594361
1098.55	2.09785e-05	0.000645952	0.000614134
1098.5	2.09785e-05	0.000663867	0.000632744
1098.45	2.09785e-05	0.000681783	0.000652518
1098.4	2.09785e-05	0.000699698	0.000672291
1098.35	2.09785e-05	0.000718609	0.000692064
1098.3	2.09785e-05	0.000736524	0.000710674
1098.25	3.35656e-05	0.00075643	0.000730447
1098.2	5.66419e-05	0.000777332	0.000750221
1098.15	7.76204e-05	0.000799228	0.000769994
1098.1	0.000100697	0.000821125	0.000789767
1098.05	0.000121675	0.000842026	0.000808377
1098	0.000142654	0.000863923	0.000828151
1097.95	0.00016573	0.000884825	0.000847924
1097.9	0.000186708	0.000906721	0.000867697
1097.85	0.000209785	0.000927623	0.00088747
1097.8	0.000230763	0.000949519	0.000906081
1097.75	0.000251742	0.000970421	0.000925854
1097.7	0.000274818	0.000992317	0.000945627
1097.65	0.000295797	0.00101	0.0009654
1097.6	0.000318873	0.00104	0.000985174
1097.55	0.000339851	0.00106	0.001
1097.5	0.00036083	0.00108	0.00102
1097.45	0.000383906	0.0011	0.00104
1097.4	0.000404885	0.00112	0.00106
1097.35	0.000427961	0.00114	0.00108
1097.3	0.000448939	0.00116	0.0011
1097.25	0.000472016	0.00118	0.00112
1097.2	0.000492994	0.00121	0.00114
1097.15	0.000513973	0.00123	0.00116
1097.1	0.000537049	0.00125	0.00118
1097.05	0.000558028	0.00127	0.0012
1097	0.000570615	0.00129	0.00121
1096.95	0.000576908	0.0013	0.00123
1096.9	0.000583202	0.00132	0.00124
1096.85	0.000589495	0.00133	0.00125
1096.8	0.000595789	0.00135	0.00127
1096.75	0.00060418	0.00136	0.00128
1096.7	0.000610474	0.00138	0.00129
1096.65	0.000616767	0.00139	0.00131
1096.6	0.000623061	0.00141	0.00132
1096.55	0.000629354	0.00143	0.00133
1096.5	0.000637746	0.00144	0.00135
1096.45	0.000644039	0.00146	0.00136
1096.4	0.000650333	0.00147	0.00137
1096.35	0.000656626	0.00149	0.00139
1096.3	0.00066292	0.0015	0.0014
1096.25	0.000671311	0.00152	0.00141
1096.2	0.000677605	0.00153	0.00143
1096.15	0.000683898	0.00155	0.00144
1096.1	0.000690192	0.00156	0.00145
1096.05	0.000696485	0.00158	0.00147
1096	0.000704877	0.00159	0.00148
1095.95	0.00071117	0.00161	0.00149
1095.9	0.000717464	0.00162	0.00151
1095.85	0.000723757	0.00164	0.00152
1095.8	0.000730051	0.00165	0.00153
1095.75	0.000727953	0.00167	0.00154
1095.7	0.000719562	0.00169	0.00155
1095.65	0.000713268	0.00171	0.00157
1095.6	0.000706975	0.00173	0.00158
1095.55	0.000698583	0.00175	0.00159
1095.5	0.00069229	0.00177	0.0016
1095.45	0.000685996	0.00179	0.00161
1095.4	0.000679703	0.00181	0.00162
1095.35	0.000671311	0.00183	0.00163
1095.3	0.000665018	0.00185	0.00164
1095.25	0.000658724	0.00187	0.00165
1095.2	0.000650333	0.0019	0.00166
1095.15	0.000644039	0.00191	0.00167
1095.1	0.000637746	0.00193	0.00168
1095.05	0.000631452	0.00195	0.00169
1095	0.000623061	0.00197	0.00171
1094.95	0.000616767	0.002	0.00172
1094.9	0.000610474	0.00202	0.00173
1094.85	0.000602082	0.00204	0.00174
1094.8	0.000595789	0.00206	0.00175
1094.75	0.000589495	0.00208	0.00176
1094.7	0.000583202	0.0021	0.00177
1094.65	0.00057481	0.00212	0.00178
1094.6	0.000568517	0.00214	0.00179
1094.55	0.000562223	0.00216	0.0018
1094.5	0.00057481	0.00217	0.00182
1094.45	0.000591593	0.00219	0.00184
1094.4	0.000606278	0.00221	0.00186
1094.35	0.000623061	0.00223	0.00187
1094.3	0.000637746	0.00225	0.00189
1094.25	0.000654529	0.00227	0.00191
1094.2	0.000669213	0.00228	0.00193
1094.15	0.000685996	0.0023	0.00194
1094.1	0.000702779	0.00232	0.00196
1094.05	0.000717464	0.00234	0.00198
1094	0.000734247	0.00236	0.002
1093.95	0.000748932	0.00237	0.00201
1093.9	0.000765714	0.00239	0.00203
1093.85	0.000782497	0.00241	0.00205
1093.8	0.000797182	0.00243	0.00207
1093.75	0.000813965	0.00245	0.00209
1093.7	0.00082865	0.00247	0.0021
1093.65	0.000845433	0.00248	0.00212
1093.6	0.000860118	0.0025	0.00214
1093.55	0.0008769	0.00252	0.00216
1093.5	0.000893683	0.00254	0.00217
1093.45	0.000908368	0.00256	0.00219
1093.4	0.000925151	0.00257	0.00221
1093.35	0.000939836	0.00259	0.00223
1093.3	0.000956619	0.00261	0.00224
1093.25	0.000948227	0.00263	0.00225
1093.2	0.000937738	0.00264	0.00226
1093.15	0.000929347	0.00266	0.00227
1093.1	0.000918857	0.00267	0.00228
1093.05	0.000910466	0.00269	0.00229
1093	0.000902075	0.00271	0.0023
1092.95	0.000891585	0.00272	0.00231
1092.9	0.000883194	0.00274	0.00232
1092.85	0.000872705	0.00275	0.00233
1092.8	0.000864313	0.00277	0.00234
1092.75	0.000855922	0.00278	0.00235
1092.7	0.000845433	0.0028	0.00236
1092.65	0.000837041	0.00281	0.00237
1092.6	0.000826552	0.00283	0.00238
1092.55	0.000818161	0.00285	0.00239
1092.5	0.000807671	0.00286	0.0024
1092.45	0.00079928	0.00288	0.00241
1092.4	0.000790889	0.00289	0.00241
1092.35	0.000780399	0.00291	0.00242
1092.3	0.000772008	0.00292	0.00243
1092.25	0.000761519	0.00294	0.00244
1092.2	0.000753127	0.00296	0.00245
1092.15	0.000744736	0.00297	0.00246
1092.1	0.000734247	0.00299	0.00247
1092.05	0.000727953	0.003	0.00248
1092	0.000744736	0.00303	0.0025
1091.95	0.000759421	0.00305	0.00251
1091.9	0.000776204	0.00307	0.00253
1091.85	0.000792986	0.0031	0.00254
1091.8	0.000809769	0.00312	0.00256
1091.75	0.000826552	0.00315	0.00257
1091.7	0.000843335	0.00317	0.00259
1091.65	0.000860118	0.00319	0.0026
1091.6	0.0008769	0.00322	0.00262
1091.55	0.000891585	0.00324	0.00263
1091.5	0.000908368	0.00326	0.00265
1091.45	0.000925151	0.00329	0.00266
1091.4	0.000941934	0.00331	0.00268
1091.35	0.000958716	0.00334	0.00269
1091.3	0.000975499	0.00336	0.00271
1091.25	0.000992282	0.00338	0.00272
1091.2	0.00101	0.00341	0.00274
1091.15	0.00102	0.00343	0.00275
1091.1	0.00104	0.00345	0.00277
1091.05	0.00106	0.00348	0.00278
1091	0.00107	0.0035	0.0028
1090.95	0.00109	0.00353	0.00281
1090.9	0.00111	0.00355	0.00283
1090.85	0.00112	0.00357	0.00284
1090.8	0.00114	0.00359	0.00286
1090.75	0.00114	0.0036	0.00287
1090.7	0.00113	0.00361	0.00289
1090.65	0.00113	0.00362	0.0029
1090.6	0.00113	0.00363	0.00291
1090.55	0.00113	0.00364	0.00293
1090.5	0.00113	0.00365	0.00294
1090.45	0.00113	0.00365	0.00296
1090.4	0.00113	0.00366	0.00297
1090.35	0.00113	0.00367	0.00298
1090.3	0.00113	0.00368	0.003
1090.25	0.00113	0.00369	0.00301
1090.2	0.00113	0.0037	0.00303
1090.15	0.00113	0.00371	0.00304
1090.1	0.00113	0.00372	0.00305
1090.05	0.00113	0.00372	0.00307
1090	0.00112	0.00373	0.00308
1089.95	0.00112	0.00374	0.0031
1089.9	0.00112	0.00375	0.00311
1089.85	0.00112	0.00376	0.00312
1089.8	0.00112	0.00377	0.00314
1089.75	0.00112	0.00378	0.00315
1089.7	0.00112	0.00378	0.00317
1089.65	0.00112	0.00379	0.00318
1089.6	0.00112	0.0038	0.00319
1089.55	0.00112	0.00381	0.00321
1089.5	0.00113	0.00384	0.00323
1089.45	0.00114	0.00387	0.00326
1089.4	0.00115	0.00389	0.00328
1089.35	0.00116	0.00392	0.0033
1089.3	0.00117	0.00394	0.00332
1089.25	0.00118	0.00397	0.00335
1089.2	0.00119	0.00399	0.00337
1089.15	0.0012	0.00402	0.00339
1089.1	0.00121	0.00404	0.00341
1089.05	0.00122	0.00407	0.00344
1089	0.00123	0.0041	0.00346
1088.95	0.00124	0.00412	0.00348
1088.9	0.00125	0.00415	0.0035
1088.85	0.00126	0.00417	0.00353
1088.8	0.00127	0.0042	0.00355
1088.75	0.00128	0.00422	0.00357
1088.7	0.00129	0.00425	0.00359
1088.65	0.0013	0.00427	0.00362
1088.6	0.00131	0.0043	0.00364
1088.55	0.00132	0.00432	0.00366
1088.5	0.00133	0.00435	0.00368
1088.45	0.00134	0.00438	0.00371
1088.4	0.00135	0.0044	0.00373
1088.35	0.00136	0.00443	0.00375
1088.3	0.00137	0.00445	0.00377
1088.25	0.00137	0.00446	0.00378
1088.2	0.00138	0.00448	0.00378
1088.15	0.00138	0.00449	0.00379
1088.1	0.00138	0.0045	0.0038
1088.05	0.00138	0.00452	0.0038
1088	0.00139	0.00453	0.00381
1087.95	0.00139	0.00454	0.00382
1087.9	0.00139	0.00456	0.00382
1087.85	0.0014	0.00457	0.00383
1087.8	0.0014	0.00459	0.00384
1087.75	0.0014	0.0046	0.00385
1087.7	0.00141	0.00461	0.00385
1087.65	0.00141	0.00463	0.00386
1087.6	0.00141	0.00464	0.00387
1087.55	0.00141	0.00466	0.00387
1087.5	0.00142	0.00467	0.00388
1087.45	0.00142	0.00468	0.00389
1087.4	0.00142	0.0047	0.0039
1087.35	0.00143	0.00471	0.0039
1087.3	0.00143	0.00472	0.00391
1087.25	0.00143	0.00474	0.00392
1087.2	0.00143	0.00475	0.00392
1087.15	0.00144	0.00477	0.00393
1087.1	0.00144	0.00478	0.00394
1087.05	0.00145	0.00479	0.00395
1087	0.00145	0.00481	0.00397
1086.95	0.00146	0.00483	0.00398
1086.9	0.00146	0.00485	0.004
1086.85	0.00147	0.00486	0.00402
1086.8	0.00147	0.00488	0.00403
1086.75	0.00148	0.0049	0.00405
1086.7	0.00149	0.00491	0.00407
1086.65	0.00149	0.00493	0.00409
1086.6	0.0015	0.00495	0.0041
1086.55	0.0015	0.00496	0.00412
1086.5	0.00151	0.00498	0.00414
1086.45	0.00151	0.005	0.00416
1086.4	0.00152	0.00502	0.00417
1086.35	0.00153	0.00503	0.00419
1086.3	0.00153	0.00505	0.00421
1086.25	0.00154	0.00507	0.00423
1086.2	0.00154	0.00508	0.00424
1086.15	0.00155	0.0051	0.00426
1086.1	0.00155	0.00512	0.00428
1086.05	0.00156	0.00513	0.0043
1086	0.00156	0.00515	0.00431
1085.95	0.00157	0.00517	0.00433
1085.9	0.00158	0.00518	0.00435
1085.85	0.00158	0.0052	0.00436
1085.8	0.00159	0.00522	0.00438
1085.75	0.00159	0.00523	0.00439
1085.7	0.0016	0.00524	0.0044
1085.65	0.0016	0.00526	0.00441
1085.6	0.00161	0.00527	0.00442
1085.55	0.00162	0.00528	0.00442
1085.5	0.00162	0.0053	0.00443
1085.45	0.00163	0.00531	0.00444
1085.4	0.00164	0.00532	0.00445
1085.35	0.00164	0.00534	0.00446
1085.3	0.00165	0.00535	0.00447
1085.25	0.00166	0.00537	0.00448
1085.2	0.00166	0.00538	0.00449
1085.15	0.00167	0.00539	0.0045
1085.1	0.00167	0.00541	0.00451
1085.05	0.00168	0.00542	0.00452
1085	0.00169	0.00543	0.00453
1084.95	0.00169	0.00545	0.00454
1084.9	0.0017	0.00546	0.00455
1084.85	0.00171	0.00547	0.00456
1084.8	0.00171	0.00549	0.00457
1084.75	0.00172	0.0055	0.00458
1084.7	0.00172	0.00551	0.00459
1084.65	0.00173	0.00553	0.0046
1084.6	0.00174	0.00554	0.0046
1084.55	0.00174	0.00556	0.00462
1084.5	0.00174	0.00557	0.00464
1084.45	0.00174	0.00559	0.00466
1084.4	0.00175	0.00561	0.00468
1084.35	0.00175	0.00563	0.0047
1084.3	0.00175	0.00564	0.00471
1084.25	0.00175	0.00566	0.00473
1084.2	0.00175	0.00568	0.00475
1084.15	0.00175	0.0057	0.00477
1084.1	0.00175	0.00571	0.00479
1084.05	0.00176	0.00573	0.00481
1084	0.00176	0.00575	0.00483
1083.95	0.00176	0.00577	0.00485
1083.9	0.00176	0.00578	0.00486
1083.85	0.00176	0.0058	0.00488
1083.8	0.00176	0.00582	0.0049
1083.75	0.00176	0.00584	0.00492
1083.7	0.00176	0.00585	0.00494
1083.65	0.00177	0.00587	0.00496
1083.6	0.00177	0.00589	0.00498
1083.55	0.00177	0.00591	0.005
1083.5	0.00177	0.00592	0.00501
1083.45	0.00177	0.00594	0.00503
1083.4	0.00177	0.00596	0.00505
1083.35	0.00177	0.00598	0.00507
1083.3	0.00178	0.006	0.00509
1083.25	0.00179	0.00602	0.0051
1083.2	0.0018	0.00604	0.00511
1083.15	0.00181	0.00606	0.00513
1083.1	0.00182	0.00608	0.00514
1083.05	0.00183	0.0061	0.00516
1083	0.00184	0.00612	0.00517
1082.95	0.00184	0.00614	0.00518
1082.9	0.00185	0.00616	0.0052
1082.85	0.00186	0.00618	0.00521
1082.8	0.00187	0.0062	0.00522
1082.75	0.00188	0.00622	0.00524
1082.7	0.00189	0.00624	0.00525
1082.65	0.0019	0.00626	0.00527
1082.6	0.00191	0.00628	0.00528
1082.55	0.00192	0.0063	0.00529
1082.5	0.00193	0.00632	0.00531
1082.45	0.00193	0.00634	0.00532
1082.4	0.00194	0.00636	0.00533
1082.35	0.00195	0.00638	0.00535
1082.3	0.00196	0.0064	0.00536
1082.25	0.00197	0.00642	0.00538
1082.2	0.00198	0.00644	0.00539
1082.15	0.00199	0.00646	0.0054
1082.1	0.002	0.00648	0.00542
1082.05	0.002	0.00649	0.00543
1082	0.00201	0.00651	0.00544
1081.95	0.00201	0.00653	0.00545
1081.9	0.00201	0.00654	0.00546
1081.85	0.00202	0.00656	0.00548
1081.8	0.00202	0.00657	0.00549
1081.75	0.00203	0.00659	0.0055
1081.7	0.00203	0.0066	0.00551
1081.65	0.00204	0.00662	0.00552
1081.6	0.00204	0.00664	0.00553
1081.55	0.00205	0.00665	0.00555
1081.5	0.00205	0.00667	0.00556
1081.45	0.00205	0.00668	0.00557
1081.4	0.00206	0.0067	0.00558
1081.35	0.00206	0.00672	0.00559
1081.3	0.00207	0.00673	0.00561
1081.25	0.00207	0.00675	0.00562
1081.2	0.00207	0.00676	0.00563
1081.15	0.00208	0.00678	0.00564
1081.1	0.00208	0.00679	0.00565
1081.05	0.00209	0.00681	0.00566
1081	0.00209	0.00683	0.00567
1080.95	0.0021	0.00684	0.00569
1080.9	0.0021	0.00686	0.0057
1080.85	0.00211	0.00687	0.00571
1080.8	0.00211	0.00689	0.00572
1080.75	0.00211	0.00691	0.00574
1080.7	0.0021	0.00692	0.00575
1080.65	0.0021	0.00694	0.00577
1080.6	0.0021	0.00696	0.00578
1080.55	0.0021	0.00697	0.00579
1080.5	0.0021	0.00699	0.00581
1080.45	0.0021	0.00701	0.00582
1080.4	0.0021	0.00702	0.00584
1080.35	0.0021	0.00704	0.00585
1080.3	0.0021	0.00705	0.00586
1080.25	0.0021	0.00707	0.00588
1080.2	0.0021	0.00709	0.00589
1080.15	0.0021	0.0071	0.00591
1080.1	0.0021	0.00712	0.00592
1080.05	0.0021	0.00714	0.00594
1080	0.0021	0.00715	0.00595
1079.95	0.0021	0.00717	0.00596
1079.9	0.0021	0.00719	0.00598
1079.85	0.0021	0.0072	0.00599
1079.8	0.0021	0.00722	0.00601
1079.75	0.0021	0.00724	0.00602
1079.7	0.0021	0.00725	0.00603
1079.65	0.0021	0.00727	0.00605
1079.6	0.0021	0.00729	0.00606
1079.55	0.00211	0.00731	0.00608
1079.5	0.00213	0.00733	0.00609
1079.45	0.00214	0.00735	0.00611
1079.4	0.00216	0.00737	0.00613
1079.35	0.00217	0.00739	0.00614
1079.3	0.00219	0.00741	0.00616
1079.25	0.0022	0.00742	0.00618
1079.2	0.00222	0.00744	0.00619
1079.15	0.00223	0.00746	0.00621
1079.1	0.00224	0.00748	0.00623
1079.05	0.00226	0.0075	0.00624
1079	0.00227	0.00752	0.00626
1078.95	0.00229	0.00754	0.00628
1078.9	0.0023	0.00756	0.00629
1078.85	0.00232	0.00758	0.00631
1078.8	0.00233	0.0076	0.00633
1078.75	0.00235	0.00762	0.00634
1078.7	0.00236	0.00764	0.00636
1078.65	0.00238	0.00766	0.00637
1078.6	0.00239	0.00768	0.00639
1078.55	0.00241	0.0077	0.00641
1078.5	0.00242	0.00772	0.00642
1078.45	0.00244	0.00774	0.00644
1078.4	0.00245	0.00776	0.00646
1078.35	0.00246	0.00778	0.00647
1078.3	0.00247	0.0078	0.00648
1078.25	0.00247	0.00781	0.00649
1078.2	0.00247	0.00783	0.0065
1078.15	0.00247	0.00784	0.00651
1078.1	0.00247	0.00786	0.00652
1078.05	0.00247	0.00787	0.00653
1078	0.00247	0.00789	0.00654
1077.95	0.00247	0.0079	0.00655
1077.9	0.00247	0.00792	0.00656
1077.85	0.00247	0.00793	0.00657
1077.8	0.00247	0.00795	0.00658
1077.75	0.00247	0.00797	0.00659
1077.7	0.00247	0.00798	0.0066
1077.65	0.00247	0.008	0.00661
1077.6	0.00247	0.00801	0.00662
1077.55	0.00247	0.00803	0.00663
1077.5	0.00247	0.00804	0.00664
1077.45	0.00247	0.00806	0.00665
1077.4	0.00247	0.00807	0.00666
1077.35	0.00247	0.00809	0.00667
1077.3	0.00247	0.0081	0.00668
1077.25	0.00247	0.00812	0.00669
1077.2	0.00247	0.00814	0.0067
1077.15	0.00247	0.00815	0.00671
1077.1	0.00248	0.00817	0.00672
1077.05	0.00248	0.00819	0.00674
1077	0.00249	0.00821	0.00676
1076.95	0.0025	0.00823	0.00678
1076.9	0.00251	0.00825	0.0068
1076.85	0.00252	0.00827	0.00682
1076.8	0.00252	0.00829	0.00684
1076.75	0.00253	0.00831	0.00686
1076.7	0.00254	0.00833	0.00688
1076.65	0.00255	0.00835	0.0069
1076.6	0.00256	0.00837	0.00692
1076.55	0.00256	0.00839	0.00694
1076.5	0.00257	0.00842	0.00696
1076.45	0.00258	0.00844	0.00698
1076.4	0.00259	0.00846	0.007
1076.35	0.0026	0.00848	0.00702
1076.3	0.0026	0.0085	0.00704
1076.25	0.00261	0.00852	0.00706
1076.2	0.00262	0.00854	0.00708
1076.15	0.00263	0.00856	0.0071
1076.1	0.00264	0.00858	0.00712
1076.05	0.00265	0.0086	0.00714
1076	0.00265	0.00862	0.00716
1075.95	0.00266	0.00864	0.00718
1075.9	0.00267	0.00866	0.0072
1075.85	0.00267	0.00868	0.00721
1075.8	0.00267	0.0087	0.00723
1075.75	0.00267	0.00871	0.00724
1075.7	0.00267	0.00873	0.00725
1075.65	0.00267	0.00875	0.00726
1075.6	0.00266	0.00876	0.00727
1075.55	0.00266	0.00878	0.00729
1075.5	0.00266	0.00879	0.0073
1075.45	0.00266	0.00881	0.00731
1075.4	0.00266	0.00883	0.00732
1075.35	0.00266	0.00884	0.00733
1075.3	0.00266	0.00886	0.00735
1075.25	0.00265	0.00887	0.00736
1075.2	0.00265	0.00889	0.00737
1075.15	0.00265	0.0089	0.00738
1075.1	0.00265	0.00892	0.00739
1075.05	0.00265	0.00894	0.0074
1075	0.00265	0.00895	0.00742
1074.95	0.00264	0.00897	0.00743
1074.9	0.00264	0.00898	0.00744
1074.85	0.00264	0.009	0.00745
1074.8	0.00264	0.00902	0.00746
1074.75	0.00264	0.00903	0.00748
1074.7	0.00263	0.00905	0.00749
1074.65	0.00263	0.00906	0.0075
1074.6	0.00263	0.00908	0.00751
1074.55	0.00264	0.0091	0.00753
1074.5	0.00265	0.00911	0.00755
1074.45	0.00265	0.00913	0.00757
1074.4	0.00266	0.00915	0.00759
1074.35	0.00266	0.00917	0.00761
1074.3	0.00267	0.00918	0.00763
1074.25	0.00267	0.0092	0.00765
1074.2	0.00268	0.00922	0.00767
1074.15	0.00269	0.00923	0.00768
1074.1	0.00269	0.00925	0.0077
1074.05	0.0027	0.00927	0.00772
1074	0.0027	0.00929	0.00774
1073.95	0.00271	0.0093	0.00776
1073.9	0.00272	0.00932	0.00778
1073.85	0.00272	0.00934	0.0078
1073.8	0.00273	0.00935	0.00782
1073.75	0.00273	0.00937	0.00783
1073.7	0.00274	0.00939	0.00785
1073.65	0.00275	0.0094	0.00787
1073.6	0.00275	0.00942	0.00789
1073.55	0.00276	0.00944	0.00791
1073.5	0.00276	0.00946	0.00793
1073.45	0.00277	0.00947	0.00795
1073.4	0.00278	0.00949	0.00797
1073.35	0.00278	0.00951	0.00798
1073.3	0.00279	0.00953	0.008
1073.25	0.00279	0.00956	0.00802
1073.2	0.0028	0.00958	0.00803
1073.15	0.0028	0.00961	0.00805
1073.1	0.00281	0.00963	0.00807
1073.05	0.00282	0.00965	0.00808
1073	0.00282	0.00968	0.0081
1072.95	0.00283	0.0097	0.00811
1072.9	0.00283	0.00973	0.00813
1072.85	0.00284	0.00975	0.00815
1072.8	0.00284	0.00977	0.00816
1072.75	0.00285	0.0098	0.00818
1072.7	0.00286	0.00982	0.00819
1072.65	0.00286	0.00985	0.00821
1072.6	0.00287	0.00987	0.00823
1072.55	0.00287	0.00989	0.00824
1072.5	0.00288	0.00992	0.00826
1072.45	0.00289	0.00994	0.00827
1072.4	0.00289	0.00996	0.00829
1072.35	0.0029	0.00999	0.0083
1072.3	0.0029	0.01001	0.00832
1072.25	0.00291	0.01004	0.00834
1072.2	0.00291	0.01006	0.00835
1072.15	0.00292	0.01008	0.00837
1072.1	0.00293	0.01011	0.00839
1072.05	0.00293	0.01012	0.0084
1072	0.00294	0.01014	0.00842
1071.95	0.00295	0.01016	0.00844
1071.9	0.00295	0.01018	0.00845
1071.85	0.00296	0.0102	0.00847
1071.8	0.00296	0.01021	0.00849
1071.75	0.00297	0.01023	0.0085
1071.7	0.00297	0.01025	0.00852
1071.65	0.00298	0.01027	0.00854
1071.6	0.00299	0.01029	0.00855
1071.55	0.00299	0.01031	0.00857
1071.5	0.003	0.01032	0.00859
1071.45	0.003	0.01034	0.0086
1071.4	0.00301	0.01036	0.00862
1071.35	0.00302	0.01038	0.00863
1071.3	0.00302	0.0104	0.00865
1071.25	0.00303	0.01041	0.00867
1071.2	0.00303	0.01043	0.00868
1071.15	0.00304	0.01045	0.0087
1071.1	0.00305	0.01047	0.00872
1071.05	0.00305	0.01049	0.00873
1071	0.00306	0.01051	0.00875
1070.95	0.00306	0.01052	0.00877
1070.9	0.00307	0.01054	0.00878
1070.85	0.00308	0.01056	0.0088
1070.8	0.00309	0.01058	0.00882
1070.75	0.0031	0.0106	0.00884
1070.7	0.00312	0.01061	0.00885
1070.65	0.00313	0.01063	0.00887
1070.6	0.00314	0.01065	0.00889
1070.55	0.00316	0.01067	0.00891
1070.5	0.00317	0.01069	0.00892
1070.45	0.00318	0.0107	0.00894
1070.4	0.00319	0.01072	0.00896
1070.35	0.00321	0.01074	0.00898
1070.3	0.00322	0.01076	0.009
1070.25	0.00323	0.01077	0.00901
1070.2	0.00324	0.01079	0.00903
1070.15	0.00326	0.01081	0.00905
1070.1	0.00327	0.01083	0.00907
1070.05	0.00328	0.01085	0.00908
1070	0.00329	0.01086	0.0091
1069.95	0.00331	0.01088	0.00912
1069.9	0.00332	0.0109	0.00914
1069.85	0.00333	0.01092	0.00916
1069.8	0.00334	0.01094	0.00917
1069.75	0.00336	0.01095	0.00919
1069.7	0.00337	0.01097	0.00921
1069.65	0.00338	0.01099	0.00922
1069.6	0.00339	0.01101	0.00924
1069.55	0.00339	0.01103	0.00926
1069.5	0.00339	0.01105	0.00928
1069.45	0.00339	0.01108	0.00929
1069.4	0.00339	0.0111	0.00931
1069.35	0.00339	0.01112	0.00933
1069.3	0.00339	0.01114	0.00935
1069.25	0.0034	0.01116	0.00936
1069.2	0.0034	0.01119	0.00938
1069.15	0.0034	0.01121	0.0094
1069.1	0.0034	0.01123	0.00941
1069.05	0.0034	0.01125	0.00943
1069	0.0034	0.01127	0.00945
1068.95	0.0034	0.0113	0.00947
1068.9	0.00341	0.01132	0.00948
1068.85	0.00341	0.01134	0.0095
1068.8	0.00341	0.01136	0.00952
1068.75	0.00341	0.01139	0.00953
1068.7	0.00341	0.01141	0.00955
1068.65	0.00342	0.01143	0.00957
1068.6	0.00342	0.01145	0.00959
1068.55	0.00342	0.01147	0.0096
1068.5	0.00342	0.0115	0.00962
1068.45	0.00342	0.01152	0.00964
1068.4	0.00342	0.01154	0.00966
1068.35	0.00343	0.01156	0.00967
1068.3	0.00343	0.01158	0.00969
1068.25	0.00344	0.0116	0.0097
1068.2	0.00344	0.01162	0.00972
1068.15	0.00344	0.01164	0.00974
1068.1	0.00345	0.01166	0.00975
1068.05	0.00346	0.01168	0.00977
1068	0.00346	0.0117	0.00978
1067.95	0.00346	0.01172	0.0098
1067.9	0.00347	0.01173	0.00981
1067.85	0.00347	0.01175	0.00983
1067.8	0.00348	0.01177	0.00985
1067.75	0.00348	0.01179	0.00986
1067.7	0.00349	0.01181	0.00988
1067.65	0.00349	0.01183	0.00989
1067.6	0.0035	0.01185	0.00991
1067.55	0.0035	0.01187	0.00993
1067.5	0.00351	0.01189	0.00994
1067.45	0.00351	0.01191	0.00996
1067.4	0.00352	0.01193	0.00998
1067.35	0.00352	0.01195	0.00999
1067.3	0.00352	0.01197	0.01001
1067.25	0.00353	0.01199	0.01002
1067.2	0.00353	0.01201	0.01004
1067.15	0.00354	0.01203	0.01005
1067.1	0.00355	0.01205	0.01007
1067.05	0.00355	0.01207	0.01009
1067	0.00356	0.0121	0.0101
1066.95	0.00356	0.01212	0.01012
1066.9	0.00357	0.01214	0.01014
1066.85	0.00358	0.01216	0.01015
1066.8	0.00358	0.01219	0.01017
1066.75	0.00359	0.01221	0.01018
1066.7	0.0036	0.01223	0.0102
1066.65	0.0036	0.01226	0.01022
1066.6	0.00361	0.01228	0.01023
1066.55	0.00361	0.0123	0.01025
1066.5	0.00362	0.01232	0.01027
1066.45	0.00363	0.01235	0.01028
1066.4	0.00363	0.01237	0.0103
1066.35	0.00364	0.01239	0.01032
1066.3	0.00365	0.01242	0.01033
1066.25	0.00365	0.01244	0.01035
1066.2	0.00366	0.01246	0.01036
1066.15	0.00367	0.01248	0.01038
1066.1	0.00367	0.01251	0.0104
1066.05	0.00368	0.01253	0.01041
1066	0.00369	0.01255	0.01043
1065.95	0.00369	0.01258	0.01045
1065.9	0.0037	0.0126	0.01046
1065.85	0.00371	0.01262	0.01048
1065.8	0.00372	0.01264	0.0105
1065.75	0.00373	0.01266	0.01052
1065.7	0.00374	0.01269	0.01054
1065.65	0.00374	0.01271	0.01056
1065.6	0.00376	0.01273	0.01059
1065.55	0.00376	0.01275	0.01061
1065.5	0.00377	0.01277	0.01063
1065.45	0.00378	0.01279	0.01065
1065.4	0.00379	0.01282	0.01067
1065.35	0.0038	0.01284	0.01069
1065.3	0.00381	0.01286	0.01071
1065.25	0.00382	0.01288	0.01073
1065.2	0.00383	0.0129	0.01075
1065.15	0.00384	0.01293	0.01077
1065.1	0.00385	0.01295	0.01079
1065.05	0.00386	0.01297	0.01081
1065	0.00387	0.01299	0.01083
1064.95	0.00388	0.01301	0.01085
1064.9	0.00389	0.01303	0.01087
1064.85	0.0039	0.01306	0.01089
1064.8	0.00391	0.01308	0.01091
1064.75	0.00391	0.0131	0.01093
1064.7	0.00393	0.01312	0.01096
1064.65	0.00393	0.01314	0.01098
1064.6	0.00394	0.01317	0.011
1064.55	0.00394	0.01319	0.01102
1064.5	0.00395	0.01321	0.01105
1064.45	0.00395	0.01323	0.01107
1064.4	0.00396	0.01325	0.01109
1064.35	0.00396	0.01327	0.01111
1064.3	0.00397	0.01329	0.01114
1064.25	0.00398	0.01332	0.01116
1064.2	0.00398	0.01334	0.01118
1064.15	0.00399	0.01336	0.0112
1064.1	0.00399	0.01338	0.01123
1064.05	0.004	0.0134	0.01125
1064	0.004	0.01342	0.01127
1063.95	0.00401	0.01345	0.0113
1063.9	0.00401	0.01347	0.01132
1063.85	0.00402	0.01349	0.01134
1063.8	0.00402	0.01351	0.01136
1063.75	0.00403	0.01353	0.01139
1063.7	0.00403	0.01355	0.01141
1063.65	0.00404	0.01357	0.01143
1063.6	0.00404	0.0136	0.01145
1063.55	0.00405	0.01362	0.01148
1063.5	0.00405	0.01364	0.0115
1063.45	0.00406	0.01366	0.01152
1063.4	0.00406	0.01368	0.01154
1063.35	0.00407	0.0137	0.01156
1063.3	0.00408	0.01373	0.01157
1063.25	0.00408	0.01375	0.01159
1063.2	0.00409	0.01377	0.0116
1063.15	0.0041	0.01379	0.01162
1063.1	0.0041	0.01381	0.01163
1063.05	0.00411	0.01383	0.01165
1063	0.00412	0.01386	0.01167
1062.95	0.00412	0.01388	0.01168
1062.9	0.00413	0.0139	0.0117
1062.85	0.00414	0.01392	0.01171
1062.8	0.00415	0.01394	0.01173
1062.75	0.00415	0.01397	0.01174
1062.7	0.00416	0.01399	0.01176
1062.65	0.00417	0.01401	0.01177
1062.6	0.00417	0.01403	0.01179
1062.55	0.00418	0.01405	0.0118
1062.5	0.00419	0.01408	0.01182
1062.45	0.00419	0.0141	0.01183
1062.4	0.0042	0.01412	0.01185
1062.35	0.00421	0.01414	0.01187
1062.3	0.00421	0.01416	0.01188
1062.25	0.00422	0.01418	0.0119
1062.2	0.00423	0.01421	0.01191
1062.15	0.00423	0.01423	0.01193
1062.1	0.00423	0.01425	0.01194
1062.05	0.00423	0.01427	0.01196
1062	0.00423	0.01429	0.01197
1061.95	0.00423	0.01431	0.01198
1061.9	0.00423	0.01433	0.012
1061.85	0.00423	0.01435	0.01201
1061.8	0.00423	0.01437	0.01203
1061.75	0.00423	0.01439	0.01204
1061.7	0.00423	0.01441	0.01206
1061.65	0.00423	0.01443	0.01207
1061.6	0.00423	0.01445	0.01209
1061.55	0.00423	0.01447	0.0121
1061.5	0.00423	0.01449	0.01212
1061.45	0.00423	0.01451	0.01213
1061.4	0.00423	0.01453	0.01215
1061.35	0.00423	0.01456	0.01216
1061.3	0.00423	0.01458	0.01218
1061.25	0.00423	0.0146	0.01219
1061.2	0.00423	0.01462	0.0122
1061.15	0.00423	0.01464	0.01222
1061.1	0.00423	0.01466	0.01223
1061.05	0.00423	0.01468	0.01225
1061	0.00423	0.0147	0.01226
1060.95	0.00423	0.01472	0.01228
1060.9	0.00423	0.01474	0.0123
1060.85	0.00425	0.01476	0.01232
1060.8	0.00426	0.01478	0.01234
1060.75	0.00428	0.01481	0.01236
1060.7	0.00429	0.01483	0.01238
1060.65	0.0043	0.01485	0.0124
1060.6	0.00432	0.01487	0.01242
1060.55	0.00433	0.0149	0.01244
1060.5	0.00435	0.01492	0.01247
1060.45	0.00436	0.01494	0.01249
1060.4	0.00438	0.01496	0.01251
1060.35	0.00439	0.01498	0.01253
1060.3	0.0044	0.01501	0.01255
1060.25	0.00442	0.01503	0.01257
1060.2	0.00443	0.01505	0.01259
1060.15	0.00445	0.01507	0.01261
1060.1	0.00446	0.01509	0.01264
1060.05	0.00447	0.01512	0.01266
1060	0.00449	0.01514	0.01268
1059.95	0.0045	0.01516	0.0127
1059.9	0.00452	0.01518	0.01272
1059.85	0.00453	0.01521	0.01274
1059.8	0.00455	0.01523	0.01276
1059.75	0.00456	0.01525	0.01278
1059.7	0.00457	0.01527	0.0128
1059.65	0.00458	0.01529	0.01282
1059.6	0.00458	0.01531	0.01284
1059.55	0.00459	0.01533	0.01286
1059.5	0.00459	0.01535	0.01288
1059.45	0.00459	0.01537	0.0129
1059.4	0.0046	0.01539	0.01292
1059.35	0.0046	0.01541	0.01294
1059.3	0.0046	0.01543	0.01295
1059.25	0.00461	0.01545	0.01297
1059.2	0.00461	0.01547	0.01299
1059.15	0.00461	0.01549	0.01301
1059.1	0.00462	0.01551	0.01303
1059.05	0.00462	0.01552	0.01305
1059	0.00462	0.01554	0.01307
1058.95	0.00462	0.01556	0.01309
1058.9	0.00463	0.01558	0.0131
1058.85	0.00463	0.0156	0.01312
1058.8	0.00463	0.01562	0.01314
1058.75	0.00464	0.01564	0.01316
1058.7	0.00464	0.01566	0.01318
1058.65	0.00464	0.01568	0.0132
1058.6	0.00465	0.0157	0.01322
1058.55	0.00465	0.01572	0.01323
1058.5	0.00465	0.01574	0.01325
1058.45	0.00466	0.01576	0.01327
1058.4	0.00466	0.01578	0.01329
1058.35	0.00466	0.0158	0.0133
1058.3	0.00467	0.01582	0.01331
1058.25	0.00467	0.01584	0.01332
1058.2	0.00468	0.01586	0.01334
1058.15	0.00468	0.01588	0.01335
1058.1	0.00469	0.0159	0.01336
1058.05	0.00469	0.01592	0.01338
1058	0.0047	0.01594	0.01339
1057.95	0.00471	0.01596	0.0134
1057.9	0.00471	0.01598	0.01341
1057.85	0.00472	0.016	0.01343
1057.8	0.00472	0.01602	0.01344
1057.75	0.00473	0.01604	0.01345
1057.7	0.00473	0.01607	0.01347
1057.65	0.00474	0.01609	0.01348
1057.6	0.00474	0.01611	0.01349
1057.55	0.00475	0.01613	0.0135
1057.5	0.00475	0.01615	0.01352
1057.45	0.00476	0.01617	0.01353
1057.4	0.00476	0.01619	0.01354
1057.35	0.00477	0.01621	0.01356
1057.3	0.00477	0.01623	0.01357
1057.25	0.00478	0.01625	0.01358
1057.2	0.00479	0.01627	0.01359
1057.15	0.00479	0.01629	0.01361
1057.1	0.00479	0.01631	0.01364
1057.05	0.00479	0.01633	0.01366
1057	0.00479	0.01635	0.01368
1056.95	0.00479	0.01637	0.0137
1056.9	0.0048	0.01639	0.01372
1056.85	0.0048	0.01642	0.01374
1056.8	0.0048	0.01644	0.01377
1056.75	0.0048	0.01646	0.01379
1056.7	0.0048	0.01648	0.01381
1056.65	0.0048	0.0165	0.01383
1056.6	0.00481	0.01652	0.01386
1056.55	0.00481	0.01654	0.01388
1056.5	0.00481	0.01656	0.0139
1056.45	0.00481	0.01658	0.01392
1056.4	0.00481	0.0166	0.01394
1056.35	0.00481	0.01662	0.01396
1056.3	0.00482	0.01664	0.01399
1056.25	0.00482	0.01666	0.01401
1056.2	0.00482	0.01669	0.01403
1056.15	0.00482	0.01671	0.01405
1056.1	0.00483	0.01673	0.01408
1056.05	0.00483	0.01675	0.0141
1056	0.00483	0.01677	0.01412
1055.95	0.00483	0.01679	0.01414
1055.9	0.00483	0.01681	0.01416
1055.85	0.00484	0.01683	0.01417
1055.8	0.00484	0.01684	0.01419
1055.75	0.00485	0.01686	0.0142
1055.7	0.00485	0.01688	0.01422
1055.65	0.00486	0.0169	0.01424
1055.6	0.00486	0.01692	0.01425
1055.55	0.00487	0.01694	0.01427
1055.5	0.00487	0.01695	0.01428
1055.45	0.00488	0.01697	0.0143
1055.4	0.00488	0.01699	0.01431
1055.35	0.00489	0.01701	0.01433
1055.3	0.00489	0.01703	0.01434
1055.25	0.0049	0.01705	0.01436
1055.2	0.0049	0.01706	0.01438
1055.15	0.00491	0.01708	0.01439
1055.1	0.00491	0.0171	0.01441
1055.05	0.00492	0.01712	0.01442
1055	0.00492	0.01714	0.01444
1054.95	0.00493	0.01716	0.01446
1054.9	0.00493	0.01717	0.01447
1054.85	0.00494	0.01719	0.01449
1054.8	0.00494	0.01721	0.0145
1054.75	0.00495	0.01723	0.01452
1054.7	0.00495	0.01725	0.01453
1054.65	0.00496	0.01727	0.01455
1054.6	0.00497	0.01729	0.01457
1054.55	0.00497	0.01731	0.01458
1054.5	0.00498	0.01733	0.0146
1054.45	0.00499	0.01736	0.01462
1054.4	0.005	0.01738	0.01464
1054.35	0.00501	0.0174	0.01465
1054.3	0.00501	0.01742	0.01467
1054.25	0.00502	0.01744	0.01469
1054.2	0.00503	0.01747	0.0147
1054.15	0.00504	0.01749	0.01472
1054.1	0.00505	0.01751	0.01474
1054.05	0.00505	0.01753	0.01476
1054	0.00506	0.01755	0.01477
1053.95	0.00507	0.01758	0.01479
1053.9	0.00508	0.0176	0.01481
1053.85	0.00509	0.01762	0.01482
1053.8	0.00509	0.01764	0.01484
1053.75	0.0051	0.01766	0.01486
1053.7	0.00511	0.01769	0.01488
1053.65	0.00512	0.01771	0.01489
1053.6	0.00513	0.01773	0.01491
1053.55	0.00513	0.01775	0.01493
1053.5	0.00514	0.01777	0.01494
1053.45	0.00515	0.0178	0.01496
1053.4	0.00515	0.01782	0.01498
1053.35	0.00515	0.01783	0.015
1053.3	0.00515	0.01785	0.01502
1053.25	0.00516	0.01787	0.01504
1053.2	0.00516	0.01789	0.01506
1053.15	0.00516	0.01791	0.01508
1053.1	0.00516	0.01793	0.0151
1053.05	0.00516	0.01795	0.01512
1053	0.00517	0.01797	0.01514
1052.95	0.00517	0.01799	0.01516
1052.9	0.00517	0.01801	0.01518
1052.85	0.00517	0.01803	0.0152
1052.8	0.00518	0.01805	0.01522
1052.75	0.00518	0.01807	0.01524
1052.7	0.00518	0.01809	0.01526
1052.65	0.00518	0.01811	0.01528
1052.6	0.00518	0.01813	0.0153
1052.55	0.00519	0.01815	0.01532
1052.5	0.00519	0.01817	0.01534
1052.45	0.00519	0.01819	0.01536
1052.4	0.00519	0.01821	0.01538
1052.35	0.00519	0.01822	0.01541
1052.3	0.0052	0.01824	0.01543
1052.25	0.0052	0.01826	0.01545
1052.2	0.0052	0.01828	0.01547
1052.15	0.00521	0.0183	0.01548
1052.1	0.00522	0.01832	0.0155
1052.05	0.00522	0.01834	0.01551
1052	0.00523	0.01836	0.01553
1051.95	0.00524	0.01837	0.01554
1051.9	0.00524	0.01839	0.01556
1051.85	0.00525	0.01841	0.01557
1051.8	0.00526	0.01843	0.01559
1051.75	0.00526	0.01844	0.0156
1051.7	0.00527	0.01846	0.01562
1051.65	0.00527	0.01848	0.01563
1051.6	0.00528	0.0185	0.01565
1051.55	0.00529	0.01852	0.01566
1051.5	0.00529	0.01853	0.01568
1051.45	0.0053	0.01855	0.01569
1051.4	0.00531	0.01857	0.01571
1051.35	0.00531	0.01859	0.01572
1051.3	0.00532	0.01861	0.01574
1051.25	0.00533	0.01863	0.01575
1051.2	0.00533	0.01864	0.01577
1051.15	0.00534	0.01866	0.01578
1051.1	0.00535	0.01868	0.0158
1051.05	0.00535	0.0187	0.01581
1051	0.00536	0.01871	0.01583
1050.95	0.00537	0.01873	0.01584
1050.9	0.00538	0.01876	0.01587
1050.85	0.00539	0.01878	0.01589
1050.8	0.0054	0.01881	0.01591
1050.75	0.00541	0.01883	0.01593
1050.7	0.00543	0.01886	0.01595
1050.65	0.00544	0.01888	0.01597
1050.6	0.00545	0.0189	0.01599
1050.55	0.00546	0.01893	0.01601
1050.5	0.00547	0.01895	0.01603
1050.45	0.00548	0.01898	0.01605
1050.4	0.0055	0.019	0.01607
1050.35	0.00551	0.01902	0.01609
1050.3	0.00552	0.01905	0.01611
1050.25	0.00553	0.01907	0.01613
1050.2	0.00554	0.0191	0.01615
1050.15	0.00555	0.01912	0.01617
1050.1	0.00557	0.01915	0.0162
1050.05	0.00558	0.01917	0.01622
1050	0.00559	0.01919	0.01624
1049.95	0.0056	0.01922	0.01626
1049.9	0.00561	0.01924	0.01628
1049.85	0.00562	0.01927	0.0163
1049.8	0.00563	0.01929	0.01632
1049.75	0.00565	0.01932	0.01634
1049.7	0.00566	0.01934	0.01636
1049.65	0.00566	0.01936	0.01637
1049.6	0.00567	0.01938	0.01639
1049.55	0.00567	0.0194	0.01641
1049.5	0.00568	0.01941	0.01642
1049.45	0.00569	0.01943	0.01644
1049.4	0.00569	0.01945	0.01645
1049.35	0.0057	0.01947	0.01647
1049.3	0.0057	0.01949	0.01648
1049.25	0.00571	0.01951	0.0165
1049.2	0.00572	0.01953	0.01652
1049.15	0.00572	0.01955	0.01653
1049.1	0.00573	0.01957	0.01655
1049.05	0.00574	0.01959	0.01656
1049	0.00574	0.01961	0.01658
1048.95	0.00575	0.01963	0.01659
1048.9	0.00575	0.01964	0.01661
1048.85	0.00576	0.01966	0.01662
1048.8	0.00576	0.01968	0.01664
1048.75	0.00577	0.0197	0.01666
1048.7	0.00578	0.01972	0.01667
1048.65	0.00578	0.01974	0.01669
1048.6	0.00579	0.01976	0.0167
1048.55	0.0058	0.01978	0.01672
1048.5	0.0058	0.0198	0.01673
1048.45	0.00581	0.01982	0.01675
1048.4	0.00582	0.01984	0.01677
1048.35	0.00582	0.01986	0.01679
1048.3	0.00583	0.01989	0.01681
1048.25	0.00584	0.01991	0.01683
1048.2	0.00584	0.01993	0.01685
1048.15	0.00585	0.01996	0.01687
1048.1	0.00586	0.01998	0.01689
1048.05	0.00587	0.02	0.01691
1048	0.00587	0.02002	0.01693
1047.95	0.00588	0.02005	0.01695
1047.9	0.00589	0.02007	0.01697
1047.85	0.0059	0.02009	0.01699
1047.8	0.0059	0.02012	0.01701
1047.75	0.00591	0.02014	0.01703
1047.7	0.00592	0.02016	0.01705
1047.65	0.00593	0.02018	0.01707
1047.6	0.00593	0.02021	0.01709
1047.55	0.00594	0.02023	0.01711
1047.5	0.00595	0.02025	0.01713
1047.45	0.00595	0.02028	0.01715
1047.4	0.00596	0.0203	0.01717
1047.35	0.00597	0.02032	0.01719
1047.3	0.00598	0.02034	0.01721
1047.25	0.00598	0.02037	0.01723
1047.2	0.00599	0.02039	0.01725
1047.15	0.00599	0.02041	0.01727
1047.1	0.00598	0.02043	0.01728
1047.05	0.00598	0.02045	0.0173
1047	0.00598	0.02046	0.01732
1046.95	0.00598	0.02048	0.01734
1046.9	0.00597	0.0205	0.01736
1046.85	0.00597	0.02052	0.01737
1046.8	0.00597	0.02054	0.01739
1046.75	0.00597	0.02056	0.01741
1046.7	0.00597	0.02058	0.01743
1046.65	0.00596	0.0206	0.01745
1046.6	0.00596	0.02061	0.01747
1046.55	0.00596	0.02063	0.01748
1046.5	0.00596	0.02065	0.0175
1046.45	0.00596	0.02067	0.01752
1046.4	0.00596	0.02069	0.01754
1046.35	0.00595	0.02071	0.01756
1046.3	0.00595	0.02073	0.01757
1046.25	0.00595	0.02075	0.01759
1046.2	0.00595	0.02077	0.01761
1046.15	0.00595	0.02078	0.01763
1046.1	0.00594	0.0208	0.01765
1046.05	0.00594	0.02082	0.01766
1046	0.00594	0.02084	0.01768
1045.95	0.00595	0.02086	0.0177
1045.9	0.00596	0.02089	0.01772
1045.85	0.00597	0.02091	0.01774
1045.8	0.00598	0.02093	0.01777
1045.75	0.00599	0.02096	0.01779
1045.7	0.006	0.02098	0.01781
1045.65	0.00602	0.021	0.01783
1045.6	0.00603	0.02103	0.01785
1045.55	0.00604	0.02105	0.01787
1045.5	0.00605	0.02107	0.01789
1045.45	0.00606	0.0211	0.01791
1045.4	0.00607	0.02112	0.01793
1045.35	0.00609	0.02114	0.01796
1045.3	0.0061	0.02117	0.01798
1045.25	0.00611	0.02119	0.018
1045.2	0.00612	0.02121	0.01802
1045.15	0.00613	0.02124	0.01804
1045.1	0.00614	0.02126	0.01806
1045.05	0.00616	0.02128	0.01808
1045	0.00617	0.02131	0.0181
1044.95	0.00618	0.02133	0.01812
1044.9	0.00619	0.02135	0.01814
1044.85	0.0062	0.02138	0.01817
1044.8	0.00621	0.0214	0.01819
1044.75	0.00622	0.02142	0.01821
1044.7	0.00623	0.02144	0.01823
1044.65	0.00623	0.02146	0.01824
1044.6	0.00623	0.02148	0.01826
1044.55	0.00623	0.0215	0.01828
1044.5	0.00623	0.02152	0.01829
1044.45	0.00623	0.02154	0.01831
1044.4	0.00623	0.02156	0.01833
1044.35	0.00623	0.02158	0.01834
1044.3	0.00623	0.0216	0.01836
1044.25	0.00623	0.02162	0.01838
1044.2	0.00623	0.02164	0.01839
1044.15	0.00623	0.02166	0.01841
1044.1	0.00623	0.02168	0.01843
1044.05	0.00623	0.0217	0.01844
1044	0.00623	0.02172	0.01846
1043.95	0.00623	0.02174	0.01848
1043.9	0.00623	0.02176	0.01849
1043.85	0.00623	0.02178	0.01851
1043.8	0.00623	0.0218	0.01853
1043.75	0.00623	0.02182	0.01854
1043.7	0.00623	0.02184	0.01856
1043.65	0.00623	0.02186	0.01858
1043.6	0.00623	0.02188	0.0186
1043.55	0.00623	0.0219	0.01861
1043.5	0.00623	0.02192	0.01863
1043.45	0.00623	0.02194	0.01865
1043.4	0.00624	0.02196	0.01867
1043.35	0.00625	0.02198	0.01869
1043.3	0.00625	0.02201	0.01871
1043.25	0.00626	0.02203	0.01873
1043.2	0.00627	0.02205	0.01875
1043.15	0.00627	0.02207	0.01877
1043.1	0.00628	0.02209	0.0188
1043.05	0.00629	0.02211	0.01882
1043	0.0063	0.02213	0.01884
1042.95	0.0063	0.02215	0.01886
1042.9	0.00631	0.02217	0.01888
1042.85	0.00632	0.02219	0.0189
1042.8	0.00633	0.02221	0.01892
1042.75	0.00633	0.02224	0.01894
1042.7	0.00634	0.02226	0.01896
1042.65	0.00635	0.02228	0.01898
1042.6	0.00635	0.0223	0.019
1042.55	0.00636	0.02232	0.01902
1042.5	0.00637	0.02234	0.01905
1042.45	0.00638	0.02236	0.01907
1042.4	0.00638	0.02238	0.01909
1042.35	0.00639	0.0224	0.01911
1042.3	0.0064	0.02242	0.01913
1042.25	0.0064	0.02244	0.01915
1042.2	0.00641	0.02247	0.01917
1042.15	0.00642	0.02249	0.01918
1042.1	0.00643	0.02251	0.0192
1042.05	0.00644	0.02253	0.01921
1042	0.00646	0.02256	0.01923
1041.95	0.00647	0.02258	0.01925
1041.9	0.00648	0.0226	0.01926
1041.85	0.00649	0.02263	0.01928
1041.8	0.0065	0.02265	0.01929
1041.75	0.00651	0.02267	0.01931
1041.7	0.00652	0.02269	0.01933
1041.65	0.00653	0.02272	0.01934
1041.6	0.00654	0.02274	0.01936
1041.55	0.00655	0.02276	0.01937
1041.5	0.00656	0.02279	0.01939
1041.45	0.00657	0.02281	0.01941
1041.4	0.00658	0.02283	0.01942
1041.35	0.00659	0.02285	0.01944
1041.3	0.0066	0.02288	0.01945
1041.25	0.00661	0.0229	0.01947
1041.2	0.00662	0.02292	0.01949
1041.15	0.00663	0.02295	0.0195
1041.1	0.00664	0.02297	0.01952
1041.05	0.00665	0.02299	0.01953
1041	0.00666	0.02301	0.01955
1040.95	0.00667	0.02304	0.01958
1040.9	0.00667	0.02306	0.0196
1040.85	0.00668	0.02308	0.01962
1040.8	0.00668	0.02311	0.01965
1040.75	0.00669	0.02313	0.01967
1040.7	0.00669	0.02315	0.0197
1040.65	0.0067	0.02317	0.01972
1040.6	0.0067	0.0232	0.01975
1040.55	0.00671	0.02322	0.01977
1040.5	0.00671	0.02324	0.0198
1040.45	0.00672	0.02327	0.01982
1040.4	0.00672	0.02329	0.01985
1040.35	0.00673	0.02331	0.01987
1040.3	0.00673	0.02333	0.01989
1040.25	0.00674	0.02336	0.01992
1040.2	0.00674	0.02338	0.01994
1040.15	0.00675	0.0234	0.01997
1040.1	0.00675	0.02342	0.01999
1040.05	0.00676	0.02345	0.02002
1040	0.00676	0.02347	0.02004
1039.95	0.00677	0.02349	0.02007
1039.9	0.00677	0.02352	0.02009
1039.85	0.00678	0.02354	0.02011
1039.8	0.00678	0.02356	0.02014
1039.75	0.00679	0.02358	0.02016
1039.7	0.0068	0.02361	0.02018
1039.65	0.00682	0.02363	0.02021
1039.6	0.00683	0.02366	0.02023
1039.55	0.00684	0.02368	0.02025
1039.5	0.00685	0.02371	0.02027
1039.45	0.00687	0.02373	0.02029
1039.4	0.00688	0.02376	0.02031
1039.35	0.00689	0.02378	0.02033
1039.3	0.0069	0.02381	0.02035
1039.25	0.00692	0.02383	0.02038
1039.2	0.00693	0.02386	0.0204
1039.15	0.00694	0.02388	0.02042
1039.1	0.00695	0.02391	0.02044
1039.05	0.00697	0.02393	0.02046
1039	0.00698	0.02395	0.02048
1038.95	0.00699	0.02398	0.0205
1038.9	0.007	0.024	0.02053
1038.85	0.00702	0.02403	0.02055
1038.8	0.00703	0.02405	0.02057
1038.75	0.00704	0.02408	0.02059
1038.7	0.00706	0.0241	0.02061
1038.65	0.00707	0.02413	0.02063
1038.6	0.00708	0.02415	0.02065
1038.55	0.00709	0.02418	0.02068
1038.5	0.00711	0.0242	0.0207
1038.45	0.00711	0.02422	0.02071
1038.4	0.00711	0.02424	0.02073
1038.35	0.00711	0.02426	0.02075
1038.3	0.00712	0.02429	0.02077
1038.25	0.00712	0.02431	0.02078
1038.2	0.00712	0.02433	0.0208
1038.15	0.00712	0.02435	0.02082
1038.1	0.00713	0.02437	0.02083
1038.05	0.00713	0.02439	0.02085
1038	0.00713	0.02441	0.02087
1037.95	0.00713	0.02443	0.02089
1037.9	0.00714	0.02445	0.0209
1037.85	0.00714	0.02448	0.02092
1037.8	0.00714	0.0245	0.02094
1037.75	0.00715	0.02452	0.02096
1037.7	0.00715	0.02454	0.02097
1037.65	0.00715	0.02456	0.02099
1037.6	0.00715	0.02458	0.02101
1037.55	0.00716	0.0246	0.02102
1037.5	0.00716	0.02462	0.02104
1037.45	0.00716	0.02465	0.02106
1037.4	0.00716	0.02467	0.02108
1037.35	0.00717	0.02469	0.02109
1037.3	0.00717	0.02471	0.02111
1037.25	0.00717	0.02473	0.02113
1037.2	0.00717	0.02476	0.02115
1037.15	0.00718	0.02478	0.02117
1037.1	0.00718	0.0248	0.0212
1037.05	0.00718	0.02483	0.02122
1037	0.00719	0.02485	0.02124
1036.95	0.00719	0.02488	0.02127
1036.9	0.00719	0.0249	0.02129
1036.85	0.00719	0.02492	0.02131
1036.8	0.0072	0.02495	0.02133
1036.75	0.0072	0.02497	0.02136
1036.7	0.0072	0.025	0.02138
1036.65	0.0072	0.02502	0.0214
1036.6	0.00721	0.02504	0.02142
1036.55	0.00721	0.02507	0.02145
1036.5	0.00721	0.02509	0.02147
1036.45	0.00722	0.02512	0.02149
1036.4	0.00722	0.02514	0.02152
1036.35	0.00722	0.02516	0.02154
1036.3	0.00722	0.02519	0.02156
1036.25	0.00723	0.02521	0.02158
1036.2	0.00723	0.02524	0.02161
1036.15	0.00723	0.02526	0.02163
1036.1	0.00724	0.02528	0.02165
1036.05	0.00724	0.02531	0.02167
1036	0.00724	0.02533	0.0217
1035.95	0.00724	0.02536	0.02172
1035.9	0.00725	0.02538	0.02174
1035.85	0.00725	0.02541	0.02177
1035.8	0.00725	0.02543	0.02179
1035.75	0.00726	0.02546	0.02181
1035.7	0.00726	0.02548	0.02184
1035.65	0.00726	0.02551	0.02186
1035.6	0.00727	0.02554	0.02188
1035.55	0.00727	0.02556	0.02191
1035.5	0.00728	0.02559	0.02193
1035.45	0.00728	0.02561	0.02195
1035.4	0.00728	0.02564	0.02198
1035.35	0.00729	0.02566	0.022
1035.3	0.00729	0.02569	0.02202
1035.25	0.00729	0.02571	0.02205
1035.2	0.0073	0.02574	0.02207
1035.15	0.0073	0.02576	0.02209
1035.1	0.0073	0.02579	0.02212
1035.05	0.00731	0.02581	0.02214
1035	0.00731	0.02584	0.02216
1034.95	0.00732	0.02586	0.02219
1034.9	0.00732	0.02589	0.02221
1034.85	0.00732	0.02592	0.02223
1034.8	0.00733	0.02594	0.02226
1034.75	0.00733	0.02597	0.02228
1034.7	0.00733	0.02599	0.0223
1034.65	0.00734	0.02601	0.02232
1034.6	0.00734	0.02603	0.02234
1034.55	0.00734	0.02606	0.02236
1034.5	0.00735	0.02608	0.02238
1034.45	0.00735	0.0261	0.0224
1034.4	0.00735	0.02612	0.02242
1034.35	0.00736	0.02614	0.02244
1034.3	0.00736	0.02617	0.02246
1034.25	0.00737	0.02619	0.02248
1034.2	0.00737	0.02621	0.0225
1034.15	0.00737	0.02623	0.02252
1034.1	0.00738	0.02626	0.02254
1034.05	0.00738	0.02628	0.02256
1034	0.00738	0.0263	0.02258
1033.95	0.00739	0.02632	0.0226
1033.9	0.00739	0.02635	0.02262
1033.85	0.00739	0.02637	0.02264
1033.8	0.0074	0.02639	0.02266
1033.75	0.0074	0.02641	0.02268
1033.7	0.00741	0.02644	0.0227
1033.65	0.00741	0.02646	0.02272
1033.6	0.00741	0.02648	0.02274
1033.55	0.00742	0.0265	0.02276
1033.5	0.00742	0.02653	0.02278
1033.45	0.00743	0.02655	0.0228
1033.4	0.00744	0.02658	0.02283
1033.35	0.00745	0.02661	0.02285
1033.3	0.00745	0.02663	0.02287
1033.25	0.00746	0.02666	0.0229
1033.2	0.00747	0.02669	0.02292
1033.15	0.00748	0.02671	0.02295
1033.1	0.00749	0.02674	0.02297
1033.05	0.00749	0.02676	0.02299
1033	0.0075	0.02679	0.02302
1032.95	0.00751	0.02682	0.02304
1032.9	0.00751	0.02684	0.02306
1032.85	0.00752	0.02687	0.02309
1032.8	0.00753	0.0269	0.02311
1032.75	0.00754	0.02692	0.02314
1032.7	0.00755	0.02695	0.02316
1032.65	0.00755	0.02698	0.02318
1032.6	0.00756	0.027	0.02321
1032.55	0.00757	0.02703	0.02323
1032.5	0.00758	0.02706	0.02326
1032.45	0.00759	0.02708	0.02328
1032.4	0.00759	0.02711	0.0233
1032.35	0.0076	0.02713	0.02333
1032.3	0.00761	0.02716	0.02335
1032.25	0.00762	0.02719	0.02338
1032.2	0.00763	0.02721	0.0234
1032.15	0.00764	0.02724	0.02342
1032.1	0.00765	0.02727	0.02345
1032.05	0.00766	0.02729	0.02347
1032	0.00767	0.02732	0.0235
1031.95	0.00768	0.02734	0.02352
1031.9	0.00769	0.02737	0.02354
1031.85	0.00769	0.0274	0.02357
1031.8	0.00771	0.02742	0.02359
1031.75	0.00771	0.02745	0.02361
1031.7	0.00772	0.02748	0.02364
1031.65	0.00773	0.0275	0.02366
1031.6	0.00774	0.02753	0.02369
1031.55	0.00775	0.02755	0.02371
1031.5	0.00776	0.02758	0.02373
1031.45	0.00777	0.02761	0.02376
1031.4	0.00778	0.02763	0.02378
1031.35	0.00779	0.02766	0.0238
1031.3	0.0078	0.02769	0.02383
1031.25	0.00781	0.02771	0.02385
1031.2	0.00782	0.02774	0.02388
1031.15	0.00783	0.02776	0.0239
1031.1	0.00784	0.02779	0.02392
1031.05	0.00785	0.02782	0.02395
1031	0.00786	0.02784	0.02397
1030.95	0.00787	0.02787	0.024
1030.9	0.00788	0.02789	0.02402
1030.85	0.00789	0.02792	0.02405
1030.8	0.0079	0.02794	0.02408
1030.75	0.0079	0.02797	0.0241
1030.7	0.00791	0.02799	0.02413
1030.65	0.00792	0.02802	0.02415
1030.6	0.00793	0.02805	0.02418
1030.55	0.00794	0.02807	0.0242
1030.5	0.00795	0.0281	0.02423
1030.45	0.00796	0.02812	0.02425
1030.4	0.00797	0.02815	0.02428
1030.35	0.00798	0.02817	0.02431
1030.3	0.00799	0.0282	0.02433
1030.25	0.008	0.02822	0.02436
1030.2	0.00801	0.02825	0.02438
1030.15	0.00801	0.02827	0.02441
1030.1	0.00802	0.0283	0.02443
1030.05	0.00803	0.02832	0.02446
1030	0.00804	0.02835	0.02448
1029.95	0.00805	0.02838	0.02451
1029.9	0.00806	0.0284	0.02454
1029.85	0.00807	0.02843	0.02456
1029.8	0.00808	0.02845	0.02459
1029.75	0.00809	0.02848	0.02461
1029.7	0.00809	0.02851	0.02463
1029.65	0.0081	0.02854	0.02465
1029.6	0.0081	0.02856	0.02467
1029.55	0.00811	0.02859	0.02469
1029.5	0.00812	0.02862	0.02471
1029.45	0.00812	0.02865	0.02473
1029.4	0.00813	0.02867	0.02475
1029.35	0.00814	0.0287	0.02477
1029.3	0.00814	0.02873	0.02479
1029.25	0.00815	0.02876	0.02481
1029.2	0.00816	0.02879	0.02484
1029.15	0.00816	0.02882	0.02485
1029.1	0.00817	0.02884	0.02488
1029.05	0.00818	0.02887	0.0249
1029	0.00818	0.0289	0.02492
1028.95	0.00819	0.02893	0.02494
1028.9	0.00819	0.02895	0.02496
1028.85	0.0082	0.02898	0.02498
1028.8	0.00821	0.02901	0.025
1028.75	0.00821	0.02904	0.02502
1028.7	0.00822	0.02907	0.02504
1028.65	0.00823	0.02909	0.02506
1028.6	0.00823	0.02912	0.02508
1028.55	0.00824	0.02915	0.0251
1028.5	0.00824	0.02917	0.02513
1028.45	0.00824	0.0292	0.02515
1028.4	0.00825	0.02922	0.02517
1028.35	0.00825	0.02924	0.0252
1028.3	0.00825	0.02926	0.02522
1028.25	0.00826	0.02929	0.02524
1028.2	0.00826	0.02931	0.02527
1028.15	0.00826	0.02933	0.02529
1028.1	0.00826	0.02936	0.02532
1028.05	0.00827	0.02938	0.02534
1028	0.00827	0.0294	0.02536
1027.95	0.00827	0.02942	0.02539
1027.9	0.00827	0.02945	0.02541
1027.85	0.00828	0.02947	0.02544
1027.8	0.00828	0.02949	0.02546
1027.75	0.00828	0.02951	0.02548
1027.7	0.00829	0.02954	0.02551
1027.65	0.00829	0.02956	0.02553
1027.6	0.00829	0.02958	0.02555
1027.55	0.00829	0.02961	0.02558
1027.5	0.0083	0.02963	0.0256
1027.45	0.0083	0.02965	0.02562
1027.4	0.0083	0.02967	0.02565
1027.35	0.00831	0.0297	0.02567
1027.3	0.00831	0.02972	0.0257
1027.25	0.00831	0.02974	0.02572
1027.2	0.00832	0.02977	0.02575
1027.15	0.00833	0.0298	0.02577
1027.1	0.00833	0.02982	0.0258
1027.05	0.00834	0.02985	0.02582
1027	0.00835	0.02988	0.02585
1026.95	0.00835	0.0299	0.02587
1026.9	0.00836	0.02993	0.0259
1026.85	0.00836	0.02995	0.02592
1026.8	0.00837	0.02998	0.02595
1026.75	0.00837	0.03001	0.02597
1026.7	0.00838	0.03003	0.026
1026.65	0.00839	0.03006	0.02603
1026.6	0.00839	0.03008	0.02605
1026.55	0.0084	0.03011	0.02608
1026.5	0.00841	0.03014	0.0261
1026.45	0.00841	0.03016	0.02613
1026.4	0.00842	0.03019	0.02615
1026.35	0.00842	0.03021	0.02618
1026.3	0.00843	0.03024	0.0262
1026.25	0.00844	0.03027	0.02623
1026.2	0.00844	0.03029	0.02625
1026.15	0.00845	0.03032	0.02628
1026.1	0.00846	0.03034	0.0263
1026.05	0.00846	0.03037	0.02633
1026	0.00847	0.0304	0.02635
1025.95	0.00848	0.03042	0.02637
1025.9	0.00848	0.03044	0.02639
1025.85	0.00849	0.03047	0.02641
1025.8	0.00849	0.03049	0.02643
1025.75	0.0085	0.03052	0.02645
1025.7	0.00851	0.03054	0.02647
1025.65	0.00851	0.03057	0.02649
1025.6	0.00852	0.03059	0.02651
1025.55	0.00853	0.03062	0.02653
1025.5	0.00853	0.03064	0.02656
1025.45	0.00854	0.03066	0.02658
1025.4	0.00854	0.03069	0.0266
1025.35	0.00855	0.03071	0.02662
1025.3	0.00856	0.03074	0.02664
1025.25	0.00856	0.03076	0.02666
1025.2	0.00857	0.03079	0.02668
1025.15	0.00857	0.03081	0.0267
1025.1	0.00858	0.03084	0.02672
1025.05	0.00859	0.03086	0.02674
1025	0.00859	0.03088	0.02676
1024.95	0.0086	0.03091	0.02678
1024.9	0.00861	0.03093	0.0268
1024.85	0.00861	0.03096	0.02683
1024.8	0.00862	0.03098	0.02685
1024.75	0.00863	0.031	0.02687
1024.7	0.00863	0.03103	0.02689
1024.65	0.00864	0.03105	0.02692
1024.6	0.00865	0.03107	0.02694
1024.55	0.00866	0.0311	0.02696
1024.5	0.00866	0.03112	0.02699
1024.45	0.00867	0.03114	0.02701
1024.4	0.00868	0.03116	0.02704
1024.35	0.00869	0.03119	0.02706
1024.3	0.00869	0.03121	0.02708
1024.25	0.0087	0.03123	0.02711
1024.2	0.00871	0.03126	0.02713
1024.15	0.00872	0.03128	0.02715
1024.1	0.00872	0.0313	0.02718
1024.05	0.00873	0.03132	0.0272
1024	0.00874	0.03135	0.02723
1023.95	0.00875	0.03137	0.02725
1023.9	0.00875	0.03139	0.02727
1023.85	0.00876	0.03141	0.0273
1023.8	0.00877	0.03144	0.02732
1023.75	0.00878	0.03146	0.02734
1023.7	0.00878	0.03148	0.02737
1023.65	0.00879	0.03151	0.02739
1023.6	0.0088	0.03153	0.02742
1023.55	0.0088	0.03155	0.02744
1023.5	0.00881	0.03158	0.02746
1023.45	0.00882	0.03161	0.02748
1023.4	0.00883	0.03163	0.0275
1023.35	0.00884	0.03166	0.02753
1023.3	0.00884	0.03169	0.02755
1023.25	0.00885	0.03171	0.02757
1023.2	0.00886	0.03174	0.02759
1023.15	0.00887	0.03177	0.02761
1023.1	0.00887	0.03179	0.02763
1023.05	0.00888	0.03182	0.02766
1023	0.00889	0.03185	0.02768
1022.95	0.0089	0.03187	0.0277
1022.9	0.00891	0.0319	0.02772
1022.85	0.00891	0.03193	0.02775
1022.8	0.00892	0.03195	0.02777
1022.75	0.00893	0.03198	0.02779
1022.7	0.00893	0.032	0.02781
1022.65	0.00894	0.03203	0.02783
1022.6	0.00895	0.03206	0.02785
1022.55	0.00896	0.03208	0.02788
1022.5	0.00897	0.03211	0.0279
1022.45	0.00897	0.03214	0.02792
1022.4	0.00898	0.03217	0.02794
1022.35	0.00899	0.03219	0.02796
1022.3	0.009	0.03222	0.02799
1022.25	0.009	0.03224	0.02801
1022.2	0.009	0.03226	0.02803
1022.15	0.00901	0.03228	0.02806
1022.1	0.00901	0.0323	0.02808
1022.05	0.00901	0.03233	0.0281
1022	0.00902	0.03235	0.02813
1021.95	0.00902	0.03237	0.02815
1021.9	0.00903	0.03239	0.02817
1021.85	0.00903	0.03241	0.0282
1021.8	0.00904	0.03244	0.02822
1021.75	0.00904	0.03246	0.02824
1021.7	0.00904	0.03248	0.02827
1021.65	0.00905	0.0325	0.02829
1021.6	0.00905	0.03252	0.02831
1021.55	0.00905	0.03255	0.02833
1021.5	0.00906	0.03257	0.02836
1021.45	0.00906	0.03259	0.02838
1021.4	0.00907	0.03261	0.0284
1021.35	0.00907	0.03263	0.02843
1021.3	0.00908	0.03265	0.02845
1021.25	0.00908	0.03268	0.02847
1021.2	0.00908	0.0327	0.0285
1021.15	0.00909	0.03272	0.02852
1021.1	0.00909	0.03274	0.02854
1021.05	0.0091	0.03277	0.02857
1021	0.0091	0.03279	0.02859
1020.95	0.00911	0.03282	0.02861
1020.9	0.00912	0.03285	0.02864
1020.85	0.00912	0.03287	0.02866
1020.8	0.00913	0.0329	0.02868
1020.75	0.00914	0.03293	0.02871
1020.7	0.00915	0.03295	0.02873
1020.65	0.00915	0.03298	0.02875
1020.6	0.00916	0.033	0.02878
1020.55	0.00917	0.03303	0.0288
1020.5	0.00917	0.03306	0.02882
1020.45	0.00918	0.03308	0.02885
1020.4	0.00919	0.03311	0.02887
1020.35	0.00919	0.03314	0.02889
1020.3	0.0092	0.03316	0.02892
1020.25	0.00921	0.03319	0.02894
1020.2	0.00922	0.03322	0.02896
1020.15	0.00922	0.03324	0.02899
1020.1	0.00923	0.03327	0.02901
1020.05	0.00924	0.03329	0.02903
1020	0.00925	0.03332	0.02906
1019.95	0.00925	0.03335	0.02908
1019.9	0.00926	0.03337	0.0291
1019.85	0.00927	0.0334	0.02913
1019.8	0.00927	0.03343	0.02915
1019.75	0.00928	0.03345	0.02918
1019.7	0.00928	0.03348	0.0292
1019.65	0.00929	0.0335	0.02923
1019.6	0.00929	0.03353	0.02926
1019.55	0.00929	0.03355	0.02928
1019.5	0.0093	0.03358	0.02931
1019.45	0.0093	0.0336	0.02933
1019.4	0.0093	0.03363	0.02936
1019.35	0.00931	0.03365	0.02939
1019.3	0.00931	0.03368	0.02941
1019.25	0.00932	0.0337	0.02944
1019.2	0.00932	0.03373	0.02947
1019.15	0.00932	0.03375	0.02949
1019.1	0.00933	0.03378	0.02952
1019.05	0.00933	0.0338	0.02954
1019	0.00934	0.03383	0.02957
1018.95	0.00934	0.03385	0.0296
1018.9	0.00934	0.03388	0.02962
1018.85	0.00935	0.0339	0.02965
1018.8	0.00935	0.03393	0.02967
1018.75	0.00936	0.03395	0.0297
1018.7	0.00936	0.03398	0.02973
1018.65	0.00936	0.034	0.02975
1018.6	0.00937	0.03403	0.02978
1018.55	0.00938	0.03406	0.0298
1018.5	0.00939	0.03408	0.02983
1018.45	0.0094	0.03411	0.02985
1018.4	0.00941	0.03414	0.02987
1018.35	0.00942	0.03416	0.02989
1018.3	0.00943	0.03419	0.02991
1018.25	0.00944	0.03422	0.02994
1018.2	0.00945	0.03425	0.02996
1018.15	0.00946	0.03427	0.02998
1018.1	0.00947	0.0343	0.03001
1018.05	0.00948	0.03433	0.03003
1018	0.00948	0.03435	0.03005
1017.95	0.00949	0.03438	0.03007
1017.9	0.00951	0.03441	0.03009
1017.85	0.00952	0.03444	0.03012
1017.8	0.00952	0.03446	0.03014
1017.75	0.00953	0.03449	0.03016
1017.7	0.00955	0.03452	0.03019
1017.65	0.00955	0.03455	0.03021
1017.6	0.00956	0.03457	0.03023
1017.55	0.00957	0.0346	0.03025
1017.5	0.00959	0.03463	0.03028
1017.45	0.00959	0.03466	0.0303
1017.4	0.0096	0.03468	0.03032
1017.35	0.00961	0.03471	0.03034
1017.3	0.00962	0.03473	0.03037
1017.25	0.00962	0.03476	0.03039
1017.2	0.00963	0.03478	0.03041
1017.15	0.00963	0.0348	0.03043
1017.1	0.00964	0.03482	0.03046
1017.05	0.00964	0.03485	0.03048
1017	0.00964	0.03487	0.0305
1016.95	0.00965	0.03489	0.03052
1016.9	0.00965	0.03492	0.03055
1016.85	0.00965	0.03494	0.03057
1016.8	0.00966	0.03496	0.03059
1016.75	0.00966	0.03498	0.03061
1016.7	0.00967	0.03501	0.03064
1016.65	0.00967	0.03503	0.03066
1016.6	0.00968	0.03505	0.03068
1016.55	0.00968	0.03508	0.03071
1016.5	0.00968	0.0351	0.03073
1016.45	0.00969	0.03512	0.03075
1016.4	0.00969	0.03514	0.03077
1016.35	0.00969	0.03517	0.0308
1016.3	0.0097	0.03519	0.03082
1016.25	0.0097	0.03521	0.03084
1016.2	0.00971	0.03524	0.03086
1016.15	0.00971	0.03526	0.03089
1016.1	0.00972	0.03528	0.03091
1016.05	0.00972	0.03531	0.03093
1016	0.00973	0.03533	0.03096
1015.95	0.00974	0.03535	0.03098
1015.9	0.00974	0.03538	0.031
1015.85	0.00975	0.0354	0.03103
1015.8	0.00976	0.03543	0.03105
1015.75	0.00977	0.03545	0.03107
1015.7	0.00977	0.03548	0.0311
1015.65	0.00978	0.0355	0.03112
1015.6	0.00979	0.03553	0.03115
1015.55	0.0098	0.03555	0.03117
1015.5	0.0098	0.03557	0.03119
1015.45	0.00981	0.0356	0.03121
1015.4	0.00982	0.03562	0.03124
1015.35	0.00983	0.03565	0.03126
1015.3	0.00983	0.03567	0.03129
1015.25	0.00984	0.0357	0.03131
1015.2	0.00985	0.03572	0.03133
1015.15	0.00986	0.03574	0.03136
1015.1	0.00986	0.03577	0.03138
1015.05	0.00987	0.03579	0.0314
1015	0.00988	0.03582	0.03143
1014.95	0.00989	0.03584	0.03145
1014.9	0.00989	0.03587	0.03147
1014.85	0.0099	0.03589	0.0315
1014.8	0.00991	0.03592	0.03152
1014.75	0.00992	0.03594	0.03155
1014.7	0.00992	0.03597	0.03158
1014.65	0.00993	0.036	0.0316
1014.6	0.00994	0.03603	0.03163
1014.55	0.00995	0.03605	0.03166
1014.5	0.00995	0.03608	0.03168
1014.45	0.00996	0.03611	0.03171
1014.4	0.00997	0.03613	0.03174
1014.35	0.00998	0.03616	0.03176
1014.3	0.00999	0.03619	0.03179
1014.25	0.00999	0.03621	0.03182
1014.2	0.01	0.03624	0.03184
1014.15	0.01001	0.03627	0.03187
1014.1	0.01002	0.0363	0.0319
1014.05	0.01003	0.03632	0.03192
1014	0.01003	0.03635	0.03195
1013.95	0.01004	0.03638	0.03198
1013.9	0.01005	0.0364	0.032
1013.85	0.01006	0.03643	0.03203
1013.8	0.01007	0.03646	0.03206
1013.75	0.01007	0.03648	0.03208
1013.7	0.01008	0.03651	0.03211
1013.65	0.01009	0.03654	0.03214
1013.6	0.01009	0.03656	0.03216
1013.55	0.0101	0.03659	0.03218
1013.5	0.01011	0.03661	0.0322
1013.45	0.01011	0.03663	0.03222
1013.4	0.01012	0.03665	0.03224
1013.35	0.01012	0.03668	0.03226
1013.3	0.01013	0.0367	0.03228
1013.25	0.01013	0.03672	0.0323
1013.2	0.01014	0.03674	0.03232
1013.15	0.01015	0.03677	0.03234
1013.1	0.01015	0.03679	0.03236
1013.05	0.01016	0.03681	0.03238
1013	0.01016	0.03683	0.0324
1012.95	0.01017	0.03685	0.03242
1012.9	0.01017	0.03688	0.03244
1012.85	0.01018	0.0369	0.03246
1012.8	0.01019	0.03692	0.03248
1012.75	0.01019	0.03694	0.0325
1012.7	0.0102	0.03697	0.03252
1012.65	0.0102	0.03699	0.03254
1012.6	0.01021	0.03701	0.03256
1012.55	0.01021	0.03703	0.03258
1012.5	0.01022	0.03706	0.0326
1012.45	0.01022	0.03708	0.03262
1012.4	0.01023	0.0371	0.03264
1012.35	0.01024	0.03712	0.03266
1012.3	0.01024	0.03715	0.03269
1012.25	0.01025	0.03718	0.03271
1012.2	0.01026	0.03721	0.03274
1012.15	0.01027	0.03724	0.03276
1012.1	0.01028	0.03727	0.03279
1012.05	0.01028	0.03729	0.03282
1012	0.01029	0.03732	0.03284
1011.95	0.0103	0.03735	0.03287
1011.9	0.0103	0.03738	0.03289
1011.85	0.01031	0.03741	0.03292
1011.8	0.01032	0.03744	0.03295
1011.75	0.01033	0.03746	0.03297
1011.7	0.01034	0.03749	0.033
1011.65	0.01034	0.03752	0.03302
1011.6	0.01035	0.03755	0.03305
1011.55	0.01036	0.03758	0.03308
1011.5	0.01037	0.03761	0.0331
1011.45	0.01037	0.03763	0.03313
1011.4	0.01038	0.03766	0.03316
1011.35	0.01039	0.03769	0.03318
1011.3	0.01039	0.03772	0.03321
1011.25	0.0104	0.03775	0.03323
1011.2	0.01041	0.03778	0.03326
1011.15	0.01042	0.0378	0.03329
1011.1	0.01042	0.03783	0.03331
1011.05	0.01043	0.03786	0.03334
1011	0.01043	0.03789	0.03336
1010.95	0.01044	0.03791	0.03338
1010.9	0.01044	0.03794	0.03341
1010.85	0.01045	0.03797	0.03343
1010.8	0.01045	0.03799	0.03346
1010.75	0.01045	0.03802	0.03348
1010.7	0.01046	0.03805	0.03351
1010.65	0.01046	0.03808	0.03353
1010.6	0.01046	0.0381	0.03355
1010.55	0.01047	0.03813	0.03358
1010.5	0.01047	0.03816	0.0336
1010.45	0.01048	0.03818	0.03363
1010.4	0.01048	0.03821	0.03365
1010.35	0.01049	0.03824	0.03368
1010.3	0.01049	0.03827	0.0337
1010.25	0.01049	0.03829	0.03372
1010.2	0.0105	0.03832	0.03375
1010.15	0.0105	0.03835	0.03377
1010.1	0.0105	0.03837	0.0338
1010.05	0.01051	0.0384	0.03382
1010	0.01051	0.03843	0.03384
1009.95	0.01052	0.03845	0.03387
1009.9	0.01052	0.03848	0.03389
1009.85	0.01052	0.03851	0.03392
1009.8	0.01053	0.03853	0.03395
1009.75	0.01053	0.03856	0.03397
1009.7	0.01054	0.03858	0.034
1009.65	0.01054	0.03861	0.03403
1009.6	0.01054	0.03864	0.03405
1009.55	0.01055	0.03866	0.03408
1009.5	0.01055	0.03869	0.03411
1009.45	0.01056	0.03871	0.03413
1009.4	0.01056	0.03874	0.03416
1009.35	0.01056	0.03876	0.03419
1009.3	0.01057	0.03879	0.03421
1009.25	0.01057	0.03881	0.03424
1009.2	0.01058	0.03884	0.03427
1009.15	0.01058	0.03886	0.03429
1009.1	0.01058	0.03889	0.03432
1009.05	0.01059	0.03892	0.03435
1009	0.01059	0.03894	0.03437
1008.95	0.0106	0.03897	0.0344
1008.9	0.0106	0.03899	0.03443
1008.85	0.0106	0.03902	0.03445
1008.8	0.01061	0.03904	0.03448
1008.75	0.01061	0.03907	0.03451
1008.7	0.01062	0.03909	0.03453
1008.65	0.01062	0.03912	0.03456
1008.6	0.01063	0.03915	0.03459
1008.55	0.01063	0.03917	0.03461
1008.5	0.01064	0.0392	0.03464
1008.45	0.01065	0.03923	0.03466
1008.4	0.01065	0.03926	0.03469
1008.35	0.01066	0.03929	0.03472
1008.3	0.01067	0.03931	0.03474
1008.25	0.01068	0.03934	0.03477
1008.2	0.01068	0.03937	0.03479
1008.15	0.01069	0.0394	0.03482
1008.1	0.0107	0.03943	0.03484
1008.05	0.01071	0.03945	0.03487
1008	0.01071	0.03948	0.0349
1007.95	0.01072	0.03951	0.03492
1007.9	0.01073	0.03954	0.03495
1007.85	0.01073	0.03957	0.03497
1007.8	0.01074	0.03959	0.035
1007.75	0.01075	0.03962	0.03502
1007.7	0.01075	0.03965	0.03505
1007.65	0.01076	0.03968	0.03507
1007.6	0.01077	0.03971	0.0351
1007.55	0.01077	0.03973	0.03513
1007.5	0.01078	0.03976	0.03515
1007.45	0.01079	0.03979	0.03518
1007.4	0.0108	0.03982	0.0352
1007.35	0.0108	0.03985	0.03523
1007.3	0.01081	0.03988	0.03526
1007.25	0.01082	0.03991	0.03529
1007.2	0.01083	0.03993	0.03532
1007.15	0.01084	0.03996	0.03535
1007.1	0.01085	0.03999	0.03538
1007.05	0.01086	0.04002	0.03541
1007	0.01087	0.04005	0.03544
1006.95	0.01088	0.04008	0.03547
1006.9	0.01088	0.04011	0.0355
1006.85	0.01089	0.04014	0.03553
1006.8	0.0109	0.04017	0.03556
1006.75	0.01091	0.0402	0.03559
1006.7	0.01092	0.04023	0.03562
1006.65	0.01093	0.04026	0.03565
1006.6	0.01094	0.04029	0.03568
1006.55	0.01094	0.04032	0.03571
1006.5	0.01095	0.04035	0.03574
1006.45	0.01096	0.04038	0.03577
1006.4	0.01097	0.04041	0.0358
1006.35	0.01098	0.04044	0.03582
1006.3	0.01099	0.04047	0.03585
1006.25	0.011	0.0405	0.03588
1006.2	0.01101	0.04053	0.03591
1006.15	0.01102	0.04056	0.03594
1006.1	0.01102	0.04058	0.03597
1006.05	0.01103	0.04061	0.036
1006	0.01104	0.04064	0.03603
1005.95	0.01105	0.04067	0.03606
1005.9	0.01106	0.0407	0.03609
1005.85	0.01107	0.04073	0.03612
1005.8	0.01108	0.04076	0.03615
1005.75	0.01109	0.04079	0.03618
1005.7	0.0111	0.04082	0.03621
1005.65	0.01111	0.04085	0.03624
1005.6	0.01112	0.04087	0.03627
1005.55	0.01113	0.0409	0.0363
1005.5	0.01114	0.04093	0.03633
1005.45	0.01115	0.04096	0.03636
1005.4	0.01116	0.04099	0.03639
1005.35	0.01117	0.04102	0.03642
1005.3	0.01118	0.04105	0.03645
1005.25	0.01119	0.04108	0.03648
1005.2	0.0112	0.04111	0.03651
1005.15	0.0112	0.04113	0.03654
1005.1	0.01122	0.04116	0.03657
1005.05	0.01122	0.04119	0.0366
1005	0.01123	0.04122	0.03663
1004.95	0.01124	0.04125	0.03666
1004.9	0.01125	0.04128	0.03669
1004.85	0.01126	0.04131	0.03672
1004.8	0.01127	0.04134	0.03675
1004.75	0.01128	0.04137	0.03678
1004.7	0.01128	0.04139	0.03681
1004.65	0.01129	0.04142	0.03684
1004.6	0.0113	0.04145	0.03686
1004.55	0.01131	0.04148	0.03689
1004.5	0.01132	0.04151	0.03692
1004.45	0.01133	0.04154	0.03695
1004.4	0.01133	0.04157	0.03698
1004.35	0.01134	0.0416	0.03701
1004.3	0.01135	0.04162	0.03703
1004.25	0.01136	0.04165	0.03706
1004.2	0.01137	0.04168	0.03709
1004.15	0.01137	0.04171	0.03712
1004.1	0.01138	0.04174	0.03715
1004.05	0.01139	0.04177	0.03718
1004	0.0114	0.0418	0.03721
1003.95	0.01141	0.04183	0.03723
1003.9	0.01142	0.04185	0.03726
1003.85	0.01142	0.04188	0.03729
1003.8	0.01143	0.04191	0.03732
1003.75	0.01144	0.04194	0.03735
1003.7	0.01145	0.04197	0.03738
1003.65	0.01146	0.042	0.03741
1003.6	0.01146	0.04203	0.03743
1003.55	0.01146	0.04206	0.03746
1003.5	0.01146	0.04208	0.03748
1003.45	0.01146	0.04211	0.03751
1003.4	0.01146	0.04214	0.03754
1003.35	0.01146	0.04217	0.03756
1003.3	0.01147	0.0422	0.03759
1003.25	0.01147	0.04223	0.03762
1003.2	0.01147	0.04226	0.03764
1003.15	0.01147	0.04229	0.03767
1003.1	0.01147	0.04232	0.0377
1003.05	0.01147	0.04234	0.03772
1003	0.01148	0.04237	0.03775
1002.95	0.01148	0.0424	0.03778
1002.9	0.01148	0.04243	0.0378
1002.85	0.01148	0.04246	0.03783
1002.8	0.01148	0.04249	0.03786
1002.75	0.01148	0.04252	0.03788
1002.7	0.01148	0.04255	0.03791
1002.65	0.01148	0.04258	0.03794
1002.6	0.01149	0.0426	0.03796
1002.55	0.01149	0.04263	0.03799
1002.5	0.01149	0.04266	0.03802
1002.45	0.01149	0.04269	0.03804
1002.4	0.01149	0.04272	0.03807
1002.35	0.0115	0.04275	0.0381
1002.3	0.01151	0.04278	0.03813
1002.25	0.01152	0.04281	0.03816
1002.2	0.01153	0.04284	0.03819
1002.15	0.01154	0.04287	0.03822
1002.1	0.01155	0.0429	0.03825
1002.05	0.01156	0.04293	0.03828
1002	0.01157	0.04296	0.03831
1001.95	0.01158	0.04299	0.03834
1001.9	0.01159	0.04302	0.03837
1001.85	0.01161	0.04305	0.0384
1001.8	0.01162	0.04309	0.03843
1001.75	0.01162	0.04312	0.03846
1001.7	0.01163	0.04315	0.03849
1001.65	0.01165	0.04318	0.03852
1001.6	0.01166	0.04321	0.03855
1001.55	0.01167	0.04324	0.03858
1001.5	0.01168	0.04327	0.03861
1001.45	0.01169	0.0433	0.03864
1001.4	0.0117	0.04333	0.03867
1001.35	0.01171	0.04336	0.0387
1001.3	0.01172	0.04339	0.03873
1001.25	0.01173	0.04342	0.03876
1001.2	0.01174	0.04345	0.0388
1001.15	0.01175	0.04348	0.03883
1001.1	0.01176	0.04352	0.03886
1001.05	0.01176	0.04355	0.03889
1001	0.01177	0.04358	0.03892
1000.95	0.01178	0.04361	0.03895
1000.9	0.01178	0.04365	0.03898
1000.85	0.01179	0.04368	0.03901
1000.8	0.0118	0.04371	0.03904
1000.75	0.0118	0.04375	0.03907
1000.7	0.01181	0.04378	0.0391
1000.65	0.01182	0.04381	0.03914
1000.6	0.01182	0.04384	0.03917
1000.55	0.01183	0.04388	0.0392
1000.5	0.01184	0.04391	0.03923
1000.45	0.01184	0.04394	0.03926
1000.4	0.01185	0.04397	0.03929
1000.35	0.01185	0.04401	0.03932
1000.3	0.01186	0.04404	0.03935
1000.25	0.01187	0.04407	0.03938
1000.2	0.01187	0.04411	0.03941
1000.15	0.01188	0.04414	0.03945
[truncated: 13,003 more rows]

## Sheet: Fig. 3a
	PM6:BTP-eC9	PM6:o-BTP-eC9	Ternary
Voltage (V)	Current density(mA cm-2)
-0.1	-28.2987	-26.4062	-28.765
-0.095	-28.3145	-26.3925	-28.7906
-0.09	-28.3216	-26.3802	-28.812
-0.085	-28.3302	-26.3749	-28.8224
-0.08	-28.325	-26.3696	-28.8222
-0.075	-28.3036	-26.3618	-28.8186
-0.07	-28.2853	-26.3546	-28.8186
-0.065	-28.2755	-26.3517	-28.8172
-0.06	-28.2747	-26.3443	-28.8109
-0.055	-28.2859	-26.3329	-28.8083
-0.05	-28.3008	-26.3115	-28.8014
-0.045	-28.3145	-26.2912	-28.7909
-0.04	-28.3224	-26.2705	-28.7744
-0.035	-28.3239	-26.2548	-28.7448
-0.03	-28.3202	-26.251	-28.7138
-0.025	-28.316	-26.2661	-28.6935
-0.02	-28.3059	-26.2837	-28.6774
-0.015	-28.2955	-26.299	-28.6807
-0.01	-28.2853	-26.3135	-28.7019
-0.005	-28.2815	-26.3237	-28.7252
0	-28.2747	-26.332	-28.7479
0.005	-28.266	-26.3382	-28.7689
0.01	-28.2526	-26.3358	-28.7823
0.015	-28.2428	-26.3231	-28.7926
0.02	-28.2347	-26.3096	-28.7937
0.025	-28.2421	-26.2951	-28.7841
0.03	-28.2561	-26.2651	-28.7697
0.035	-28.2605	-26.2461	-28.7562
0.04	-28.2505	-26.2385	-28.7434
0.045	-28.2363	-26.2145	-28.7358
0.05	-28.2169	-26.1861	-28.732
0.055	-28.2082	-26.1853	-28.7306
0.06	-28.2157	-26.1894	-28.7272
0.065	-28.2373	-26.1931	-28.7279
0.07	-28.2512	-26.2127	-28.7272
0.075	-28.2532	-26.2308	-28.7298
0.08	-28.2436	-26.2284	-28.7277
0.085	-28.2274	-26.2169	-28.7205
0.09	-28.2075	-26.2036	-28.7087
0.095	-28.1916	-26.1886	-28.695
0.1	-28.1774	-26.1713	-28.6793
0.105	-28.1611	-26.163	-28.6688
0.11	-28.1509	-26.159	-28.6602
0.115	-28.1449	-26.1539	-28.6493
0.12	-28.1359	-26.1565	-28.6469
0.125	-28.1336	-26.1672	-28.641
0.13	-28.1396	-26.1791	-28.6375
0.135	-28.1537	-26.1835	-28.6359
0.14	-28.1639	-26.1875	-28.6389
0.145	-28.1755	-26.1859	-28.6334
0.15	-28.1859	-26.1814	-28.6368
0.155	-28.1857	-26.1771	-28.6305
0.16	-28.1771	-26.1765	-28.6151
0.165	-28.1661	-26.1761	-28.6
0.17	-28.1592	-26.1772	-28.5856
0.175	-28.1531	-26.1779	-28.565
0.18	-28.1544	-26.1793	-28.5468
0.185	-28.1597	-26.18	-28.5307
0.19	-28.1631	-26.1823	-28.5175
0.195	-28.1641	-26.1812	-28.5179
0.2	-28.1608	-26.1787	-28.5294
0.205	-28.1546	-26.1698	-28.5522
0.21	-28.1465	-26.1591	-28.5851
0.215	-28.1407	-26.1434	-28.619
0.22	-28.1332	-26.1364	-28.6398
0.225	-28.1254	-26.1332	-28.6487
0.23	-28.1169	-26.1318	-28.6462
0.235	-28.1055	-26.1326	-28.6263
0.24	-28.0924	-26.1353	-28.5941
0.245	-28.0786	-26.1286	-28.562
0.25	-28.0636	-26.1201	-28.5275
0.255	-28.0465	-26.1143	-28.4918
0.26	-28.0301	-26.1164	-28.4639
0.265	-28.0206	-26.1224	-28.4416
0.27	-28.0164	-26.1312	-28.4294
0.275	-28.0157	-26.1321	-28.4288
0.28	-28.0207	-26.1193	-28.4374
0.285	-28.0315	-26.0978	-28.4644
0.29	-28.0371	-26.0825	-28.5002
0.295	-28.0462	-26.062	-28.5329
0.3	-28.0565	-26.0471	-28.5579
0.305	-28.0638	-26.0551	-28.5708
0.31	-28.0671	-26.0644	-28.5711
0.315	-28.0705	-26.0515	-28.5604
0.32	-28.0697	-26.0356	-28.5446
0.325	-28.0706	-26.0267	-28.5265
0.33	-28.0762	-26.0161	-28.5139
0.335	-28.0804	-26.0014	-28.4953
0.34	-28.0759	-25.999	-28.4875
0.345	-28.0671	-26.0008	-28.4898
0.35	-28.0576	-25.9979	-28.4914
0.355	-28.0462	-25.9816	-28.495
0.36	-28.0373	-25.9601	-28.5032
0.365	-28.0309	-25.9353	-28.5045
0.37	-28.0252	-25.9189	-28.4945
0.375	-28.0197	-25.9149	-28.4866
0.38	-28.0195	-25.9246	-28.4823
0.385	-28.0109	-25.9423	-28.4766
0.39	-28.009	-25.9635	-28.4684
0.395	-28.0094	-25.9855	-28.4594
0.4	-28.0111	-25.9977	-28.4505
0.405	-28.0104	-25.9979	-28.4358
0.41	-28.0178	-25.9991	-28.4178
0.415	-28.0218	-26.0024	-28.3987
0.42	-28.0208	-25.9981	-28.3776
0.425	-28.0149	-25.9929	-28.3542
0.43	-28.0031	-25.9925	-28.3415
0.435	-27.9859	-25.9896	-28.3364
0.44	-27.9722	-25.9954	-28.3416
0.445	-27.9594	-25.9894	-28.3504
0.45	-27.9467	-25.9786	-28.3729
0.455	-27.9345	-25.9663	-28.3855
0.46	-27.9301	-25.9586	-28.3923
0.465	-27.9262	-25.9374	-28.3935
0.47	-27.9297	-25.93	-28.3955
0.475	-27.9335	-25.9228	-28.3949
0.48	-27.9388	-25.9147	-28.392
0.485	-27.9381	-25.9068	-28.3875
0.49	-27.9297	-25.9021	-28.3772
0.495	-27.9167	-25.8965	-28.3633
0.5	-27.9034	-25.8904	-28.3402
0.505	-27.8856	-25.8835	-28.3144
0.51	-27.8667	-25.8738	-28.2955
0.515	-27.8549	-25.8613	-28.2791
0.52	-27.8392	-25.847	-28.2598
0.525	-27.8241	-25.8327	-28.2405
0.53	-27.8148	-25.8182	-28.226
0.535	-27.8096	-25.799	-28.207
0.54	-27.8056	-25.7807	-28.1918
0.545	-27.8052	-25.7623	-28.1805
0.55	-27.8048	-25.7456	-28.1703
0.555	-27.8038	-25.7304	-28.1573
0.56	-27.8015	-25.7173	-28.1501
0.565	-27.7923	-25.707	-28.1475
0.57	-27.7809	-25.7001	-28.1466
0.575	-27.7639	-25.6939	-28.1434
0.58	-27.74	-25.6812	-28.1401
0.585	-27.7143	-25.6731	-28.1315
0.59	-27.6893	-25.6596	-28.1153
0.595	-27.6637	-25.6421	-28.1047
0.6	-27.6439	-25.6202	-28.0988
0.605	-27.6267	-25.5982	-28.0958
0.61	-27.6133	-25.564	-28.0938
0.615	-27.5989	-25.5262	-28.094
0.62	-27.5801	-25.5047	-28.0878
0.625	-27.5571	-25.5022	-28.0794
0.63	-27.5345	-25.5051	-28.0692
0.635	-27.5002	-25.5213	-28.0531
0.64	-27.466	-25.5454	-28.0284
0.645	-27.4339	-25.5575	-28.0033
0.65	-27.3916	-25.5487	-27.9764
0.655	-27.3409	-25.5359	-27.9452
0.66	-27.2794	-25.5171	-27.9141
0.665	-27.2014	-25.494	-27.8849
0.67	-27.1125	-25.4649	-27.8508
0.675	-27.0252	-25.4344	-27.8093
0.68	-26.9433	-25.4014	-27.7645
0.685	-26.8726	-25.3614	-27.7138
0.69	-26.8126	-25.3211	-27.6578
0.695	-26.751	-25.2802	-27.5915
0.7	-26.6882	-25.2427	-27.5194
0.705	-26.6082	-25.2078	-27.4461
0.71	-26.5035	-25.1784	-27.3725
0.715	-26.3733	-25.1515	-27.299
0.72	-26.2159	-25.124	-27.2256
0.725	-26.0279	-25.0927	-27.1501
0.73	-25.8153	-25.0512	-27.067
0.735	-25.5772	-24.9976	-26.9645
0.74	-25.3195	-24.9315	-26.8387
0.745	-25.0367	-24.8548	-26.6921
0.75	-24.7251	-24.7609	-26.5153
0.755	-24.3775	-24.6583	-26.3082
0.76	-23.989	-24.5456	-26.0785
0.765	-23.542	-24.4215	-25.8135
0.77	-23.0307	-24.2845	-25.5023
0.775	-22.4383	-24.1403	-25.1418
0.78	-21.7539	-23.9836	-24.7234
0.785	-20.9683	-23.8119	-24.2419
0.79	-20.0672	-23.6238	-23.6968
0.795	-19.0415	-23.4169	-23.0847
0.8	-17.877	-23.1767	-22.4003
0.805	-16.5675	-22.9058	-21.62
0.81	-15.093	-22.6015	-20.7213
0.815	-13.4408	-22.253	-19.6805
0.82	-11.5955	-21.8538	-18.4789
0.825	-9.5436	-21.4029	-17.0883
0.83	-7.25679	-20.8829	-15.4894
0.835	-4.72342	-20.286	-13.6619
0.84	-1.93538	-19.5974	-11.5806
0.845	1.12086	-18.8062	-9.21933
0.85	4.4418	-17.9068	-6.55258
0.855	8.05255	-16.8876	-3.55428
0.86	11.9384	-15.7355	-0.19572
0.865	16.1015	-14.443	3.54926
0.87	20.546	-12.9997	7.70081
0.875	25.2742	-11.3906	12.2715
0.88	30.259	-9.61047	17.274
0.885	35.505	-7.65656	22.7114
0.89	41.0145	-5.52315	28.5942
0.895	46.7699	-3.20192	34.9209
0.9	52.7634	-0.69262	41.6963
0.905	58.9844	2.00882	48.9147
0.91	65.4272	4.90712	56.5737
0.915	72.0772	8.00058	64.6522
0.92	78.9338	11.2862	73.1425
0.925	85.9885	14.7607	82.0298
0.93	93.218	18.4177	91.2975
0.935	100.624	22.254	100.928
0.94	108.2	26.264	110.903
0.945	115.922	30.4398	121.213
0.95	123.795	34.775	131.838
0.955	131.811	39.2646	142.765
0.96	139.958	43.9028	153.985
0.965	148.236	48.6833	165.481
0.97	156.575	53.5992	177.238
0.975	165.019	58.6437	189.246
0.98	173.576	63.8139	201.496
0.985	182.236	69.1022	213.971
0.99	190.98	74.5026	226.666
0.995	199.88	80.0115	239.569
1	208.872	85.6231	252.673

## Sheet: Fig. 3b
	PM6:BTP-eC9	PM6:o-BTP-eC9	Ternary
Wavelength (nm)	EQE (%)
300	21.6538	22.5487	23.0047
310	31.6162	32.9446	33.3528
320	42.7991	43.5438	45.413
330	53.8424	54.1082	57.5198
340	57.8978	58.8404	62.1661
350	57.1486	59.1373	60.744
360	54.5352	57.2868	57.1977
370	52.6658	55.015	54.309
380	52.4292	52.2481	52.5476
390	52.9825	50.546	51.8621
400	57.1966	52.6213	54.9877
410	62.9406	57.2192	60.3805
420	68.0657	62.6395	65.9442
430	72.2623	67.9361	71.4282
440	74.1671	71.5383	74.8098
450	75.2418	73.6721	76.7866
460	75.3815	74.5263	77.427
470	76.1405	75.4399	78.2902
480	77.3349	76.7	79.4424
490	79.2905	78.1082	81.2721
500	81.3603	79.9569	83.1992
510	83.4559	81.7027	85.1642
520	85.4314	83.0387	86.9488
530	86.967	84.418	88.5178
540	87.8644	85.3069	89.2245
550	88.7342	86.1246	90.0598
560	89.2942	86.5587	90.5061
570	89.3769	86.4958	90.5807
580	89.3407	86.1758	90.2824
590	89.1845	86.0373	90.1077
600	88.9884	85.7806	89.8752
610	88.3806	85.2218	89.3015
620	87.6185	84.3406	88.3575
630	86.9254	83.4502	87.5361
640	86.6552	82.8216	87.033
650	86.3627	82.5406	86.7882
660	85.9891	82.5655	86.8291
670	85.8176	83.2958	87.4302
680	85.9179	84.6211	88.2398
690	86.3212	85.7167	89.3585
700	86.6462	86.5533	89.8016
710	87.0718	86.9773	90.2241
720	87.4646	87.155	90.3064
730	87.4709	87.3396	90.4082
740	87.6167	87.0761	90.3358
750	87.486	86.7577	90.2115
760	87.2576	86.3558	89.9077
770	87.1869	86.0611	89.7365
780	87.2808	85.3557	89.536
790	87.0966	84.5859	89.2999
800	86.8349	83.5216	88.5431
810	85.9594	81.5242	87.4067
820	84.5657	78.6772	85.5408
830	83.2567	76.186	84.093
840	80.0434	69.807	80.4151
850	75.1505	59.9079	75.368
860	68.4901	46.2045	68.2728
870	59.9436	32.3199	59.5192
880	47.2226	18.4674	46.5938
890	39.8828	13.0058	39.1718
900	28.8605	7.11658	28.2265
910	20.5301	4.06904	20.0541
920	13.3218	2.16842	13.0497
930	8.51561	1.20517	8.32199
940	4.88733	0.65318	4.89313
950	2.94062	0.37211	2.88595
960	1.716	0.21698	1.75113
970	0.91647	0.10898	1.00675
980	0.50654	0.07101	0.50905
990	0.28019	0.0379	0.30829
1000	0.16368	0.0193	0.2204
1010		0.00879
1020		0.005
1030		0.01596
1040		0.00215
1050		0.00521
1060		0.00155
1070		0.00706
1080		0.00823
1090		0.01335
1100		0.02797

## Sheet: Fig. 3c
Volt (V)	Current (mA)
0	1.75
0.662	1.69
0.682	1.69
0.702	1.67
0.722	1.64
0.742	1.6
0.762	1.52
0.782	1.37
0.802	1.14
0.808	1.04
0.84786	0

## Sheet: Fig. 3d
year	efficiency (%)
2019	15.7
2019	15.98
2020	17.8
2021	18.32
2022	18.48
2022	18.33
2022	18.33
2022	18.05
2022	18.51
2022	18.2
2021	19
2022	19.17
2022	19.22
2022	19.6
2023	19.88
2023	19.5
2021	18.6
2020	16.5
2023	19.3
2020	16.88
2020	17.13

## Sheet: Table 2
PM6:BTP-eC9	PM6:o-BTP-eC9	Ternary
PCE (%)
18.87	18.32	19.71
18.71	18.31	19.63
18.75	18.4	19.61
18.63	18.38	19.54
18.66	18.71	19.55
18.55	18.62	19.41
18.42	18.41	19.41
18.41	18.42	19.32
18.52	18.5	19.3
18.63	18.55	19.51
18.64	18.53	19.42
18.75	18.64	19.4
18.81	18.71	19.51
18.69	18.52	19.6
18.47	18.62	19.62
18.52	18.48	19.53
18.65	18.57	19.53
18.68	18.62	19.79
18.62	18.33	19.85
18.51	18.41	19.55
18.5	18.52	19.88
18.7	18.53	19.78
18.73	18.56	19.67
18.78	18.61	19.33
18.62	18.44	19.52
18.51	18.42	19.41
18.71	18.31	19.52
18.62	18.42	19.42
18.62	18.53	19.5
18.54	18.51	19.77

## Sheet: Fig. 4b
Energy (Ev)	Normalized EL	Energy (Ev)	Normalized EQE	Energy (Ev)	Fitted EL	Energy (Ev)	Fitted EQE
1.60207	0.000871458	2.21429	0.99956	0.96717	6.95514e-05	1.17414	1.00232e-05
1.6	0.000289011	2.17544	1	0.97879	0.000137261	1.18545	2.47207e-05
1.59794	0.000356841	2.13793	0.99698	0.9904	0.000263902	1.19677	5.8688e-05
1.59588	0.000488075	2.10169	0.99473	1.00202	0.000494301	1.20808	0.000134112
1.59383	0.000389281	2.06667	0.99117	1.01364	0.000901971	1.21939	0.000294995
1.59178	0.00102	2.03279	0.98454	1.02525	0.0016	1.23071	0.000624585
1.58974	0.00174	2	0.96932	1.03687	0.00278	1.24202	0.00127
1.58771	0.00118	1.96825	0.9557	1.04848	0.00468	1.25333	0.0025
1.58568	0.000868509	1.9375	0.94505	1.0601	0.0077	1.26465	0.00472
1.58365	0.0016	1.90769	0.94273	1.07172	0.01233	1.27596	0.00857
1.58163	0.00241	1.87879	0.94229	1.08333	0.01923	1.28727	0.01499
1.57962	0.00298	1.85075	0.94963	1.09495	0.02922	1.29859	0.02525
1.57761	0.0032	1.82353	0.95575	1.10657	0.04326	1.3099	0.04092
1.5756	0.00319	1.7971	0.96215	1.11818	0.06239	1.32121	0.06385
1.5736	0.00315	1.77143	0.96333	1.1298	0.08766	1.33253	0.09589
1.57161	0.0035	1.74648	0.96495	1.14141	0.11997	1.34384	0.13861
1.56962	0.00387	1.72222	0.96466	1.15303	0.15996	1.35515	0.19287
1.56764	0.0035	1.69863	0.96384	1.16465	0.20777	1.36646	0.2583
1.56566	0.0031	1.67568	0.95696	1.17626	0.2629	1.37778	0.33299
1.56368	0.00313	1.65333	0.95339	1.18788	0.32407	1.38909	0.41318
1.56171	0.00354	1.63158	0.94935	1.19949	0.38914	1.4004	0.49349
1.55975	0.00402	1.61039	0.94056	1.21111	0.45522	1.41172	0.56733
1.55779	0.004	1.58974	0.93309	1.22273	0.51876	1.42303	0.62779
1.55583	0.00419	1.56962	0.92837	1.23434	0.5759	1.43434	0.66867
1.55388	0.00494	1.55	0.92036	1.24596	0.62281	1.44566	0.68552
1.55194	0.00547	1.53086	0.91047	1.25758	0.65614	1.45697	0.67648
1.55	0.00588	1.5122	0.90172	1.26919	0.6734	1.46828	0.64255
1.54806	0.00669	1.49398	0.87837	1.28081	0.67324	1.4796	0.58745
1.54613	0.00724	1.47619	0.84702	1.29242	0.6557	1.49091	0.51696
1.54421	0.00732	1.45882	0.80336	1.30404	0.62211	1.50222	0.43788
1.54229	0.00797	1.44186	0.73754	1.31566	0.57498	1.51354	0.357
1.54037	0.00889	1.42529	0.65088	1.32727	0.51769	1.52485	0.28016
1.53846	0.00922	1.40909	0.53957	1.33889	0.45406	1.53616	0.21162
1.53656	0.00984	1.39326	0.44856	1.35051	0.38795	1.54747	0.15386
1.53465	0.01083	1.37778	0.33185	1.36212	0.3229	1.55879	0.10767
1.53276	0.01058	1.36264	0.23842	1.37374	0.26181	1.5701	0.07252
1.53086	0.00995	1.34783	0.1542	1.38535	0.20679	1.58141	0.04702
1.52898	0.01051	1.33333	0.09788	1.39697	0.15911	1.59273	0.02934
1.52709	0.01169	1.31915	0.05755	1.40859	0.11926	1.60404	0.01763
1.52522	0.01298	1.30526	0.03412	1.4202	0.08708	1.61535	0.01019
1.52334	0.01364	1.29167	0.02051	1.43182	0.06194	1.62667	0.00567
1.52147	0.01406	1.27835	0.01135	1.44343	0.04292	1.63798	0.00304
1.51961	0.01512	1.26531	0.00532	1.45505	0.02897	1.64929	0.00157
1.51775	0.01628	1.25253	0.0029	1.46667	0.01905	1.66061	0.000777128
1.51589	0.01738	1.24	0.00128	1.47828	0.0122	1.67192	0.000371192
1.51404	0.01872	1.22772	0.00112	1.4899	0.00761	1.68323	0.000170654
1.5122	0.02009	1.21569	0.000626405	1.50152	0.00463	1.69455	7.55173e-05
1.51035	0.02128			1.51313	0.00274	1.70586	3.21652e-05
1.50852	0.02243			1.52475	0.00158	1.71717	1.31867e-05
1.50668	0.02363			1.53636	0.000887641
1.50485	0.02488			1.54798	0.000485822
1.50303	0.02643			1.5596	0.000259021
1.50121	0.02841			1.57121	0.000134528
1.4994	0.03068			1.58283	6.8062e-05
1.49758	0.03289
1.49578	0.03447
1.49398	0.03603
1.49218	0.0382
1.49038	0.04032
1.4886	0.04234
1.48681	0.04459
1.48503	0.04624
1.48325	0.04705
1.48148	0.04871
1.47971	0.05103
1.47795	0.05289
1.47619	0.05485
1.47444	0.05725
1.47268	0.05967
1.47094	0.06221
1.46919	0.06491
1.46746	0.06731
1.46572	0.0695
1.46399	0.07238
1.46226	0.07578
1.46054	0.07926
1.45882	0.08301
1.45711	0.087
1.4554	0.09076
1.45369	0.09571
1.45199	0.10267
1.45029	0.10793
1.4486	0.1122
1.44691	0.11868
1.44522	0.12574
1.44354	0.13204
1.44186	0.13825
1.44019	0.1445
1.43852	0.15191
1.43685	0.1597
1.43519	0.16795
1.43353	0.17823
1.43187	0.18827
1.43022	0.19589
1.42857	0.20466
1.42693	0.21461
1.42529	0.22228
1.42365	0.23211
1.42202	0.24487
1.42039	0.2586
1.41876	0.27127
1.41714	0.28456
1.41553	0.29592
1.41391	0.30677
1.4123	0.31921
1.41069	0.33323
1.40909	0.34924
1.40749	0.36504
1.4059	0.37941
1.4043	0.39286
1.40271	0.40587
1.40113	0.41868
1.39955	0.43433
1.39797	0.45251
1.3964	0.46906
1.39483	0.4861
1.39326	0.50424
1.39169	0.51706
1.39013	0.52764
1.38858	0.54015
1.38702	0.55612
1.38547	0.57465
1.38393	0.59353
1.38239	0.6115
1.38085	0.62866
1.37931	0.6417
1.37778	0.65373
1.37625	0.66801
1.37472	0.68415
1.3732	0.70348
1.37168	0.72593
1.37017	0.74473
1.36865	0.75964
1.36714	0.76991
1.36564	0.77906
1.36414	0.78947
1.36264	0.80927
1.36114	0.82905
1.35965	0.84718
1.35816	0.85994
1.35667	0.87165
1.35519	0.87813
1.35371	0.88268
1.35224	0.89052
1.35076	0.90424
1.34929	0.91049
1.34783	0.92559
1.34636	0.9426
1.3449	0.95937
1.34345	0.96828
1.34199	0.97234
1.34054	0.98051
1.33909	0.98343
1.33765	0.97692
1.33621	0.97493
1.33477	0.97789
1.33333	0.9846
1.3319	0.99171
1.33047	0.99258
1.32905	0.99701
1.32762	1
1.3262	0.99923
1.32479	0.9969
1.32337	0.99564
1.32196	0.99128
1.32055	0.98061
1.31915	0.97915
1.31775	0.97983
1.31635	0.98403
1.31495	0.98627
1.31356	0.98035
1.31217	0.97824
1.31078	0.976
1.3094	0.96957
1.30802	0.9599
1.30664	0.95383
1.30526	0.95597
1.30389	0.96275
1.30252	0.96313
1.30115	0.95863
1.29979	0.95865
1.29843	0.94909
1.29707	0.93653
1.29572	0.93164
1.29436	0.92578
1.29301	0.91616
1.29167	0.90991
1.29032	0.90557
1.28898	0.9051
1.28764	0.8999
1.28631	0.88904
1.28497	0.87238
1.28364	0.85565
1.28232	0.84416
1.28099	0.83794
1.27967	0.83173
1.27835	0.82278
1.27703	0.81268
1.27572	0.80781
1.27441	0.80125
1.2731	0.78802
1.27179	0.77292
1.27049	0.76067
1.26919	0.74956
1.26789	0.7438
1.2666	0.73655
1.26531	0.7264
1.26402	0.71566
1.26273	0.71629
1.26144	0.71558
1.26016	0.70334
1.25888	0.6859
1.25761	0.67059
1.25633	0.66259
1.25506	0.65971
1.25379	0.65571
1.25253	0.64442
1.25126	0.63727
1.25	0.63553
1.24874	0.62815
1.24748	0.61896
1.24623	0.61054
1.24498	0.59808
1.24373	0.58941
1.24248	0.58971
1.24124	0.58633
1.24	0.58176
1.23876	0.57941
1.23752	0.57737
1.23629	0.57452
1.23506	0.57137
1.23383	0.56895
1.2326	0.56624
1.23138	0.55854
1.23016	0.55128
1.22894	0.54706
1.22772	0.54012
1.22651	0.53313
1.2253	0.52871
1.22409	0.52472
1.22288	0.52052
1.22167	0.51536
1.22047	0.50681
1.21927	0.49625
1.21807	0.48626
1.21688	0.48231
1.21569	0.48146
1.2145	0.47384
1.21331	0.46966
1.21212	0.46974
1.21094	0.46306
1.20976	0.45309
1.20858	0.44342
1.2074	0.43606
1.20623	0.43192
1.20505	0.42974
1.20388	0.42571
1.20272	0.42056
1.20155	0.416
1.20039	0.40899
1.19923	0.40154
1.19807	0.39622
1.19691	0.38949
1.19576	0.38141
1.19461	0.37312
1.19346	0.36578
1.19231	0.35836
1.19116	0.34668
1.19002	0.34612
1.18888	0.34896
1.18774	0.32829
1.1866	0.31726
1.18547	0.31971
1.18434	0.30487
1.18321	0.29434
1.18208	0.29321
1.18095	0.28102
1.17983	0.27946
1.17871	0.29069
1.17759	0.2774
1.17647	0.26637
1.17536	0.26993
1.17424	0.25082
1.17313	0.23775
1.17202	0.24566
1.17092	0.23528
1.16981	0.2221
1.16871	0.21884
1.16761	0.20771
1.16651	0.19718
1.16541	0.19349
1.16432	0.18751
1.16323	0.1813
1.16214	0.17807
1.16105	0.17894
1.15996	0.18037
1.15888	0.17882
1.1578	0.17346
1.15672	0.17002
1.15564	0.17167
1.15456	0.15846
1.15349	0.15216
1.15242	0.16941
1.15135	0.1711
1.15028	0.16482
1.14921	0.16293
1.14815	0.15962
1.14709	0.15296
1.14603	0.14305
1.14497	0.14027
1.14391	0.13907
1.14286	0.13431
1.1418	0.13301
1.14075	0.12956
1.13971	0.12072
1.13866	0.10865
1.13761	0.10193
1.13657	0.09957
1.13553	0.08033
1.13449	0.06039
1.13346	0.05084
1.13242	0.04945
1.13139	0.04477
1.13036	0.03889
1.12933	0.0469
1.1283	0.05835
1.12727	0.04548

## Sheet: Fig. 4c
Energy (Ev)	Normalized EL	Energy (Ev)	Normalized EQE	Energy (Ev)	Fitted EL	Energy (Ev)	Fitted EQE
1.64021	0.000535369	2.21429	0.99706	1.24798	3.06959e-05	0.99091	0.000166454
1.63804	0.000880323	2.17544	1	1.26263	0.000107419	1.00152	0.000285083
1.63588	0.000558826	2.13793	0.99874	1.27727	0.000344526	1.01212	0.000479589
1.63373	0.00138	2.10169	0.99703	1.29192	0.00101	1.02273	0.000792479
1.63158	0.00251	2.06667	0.99522	1.30657	0.00273	1.03333	0.00129
1.62943	0.00251	2.03279	0.98967	1.32121	0.00674	1.04394	0.00205
1.6273	0.00253	2	0.97775	1.33586	0.01525	1.05455	0.00321
1.62516	0.0029	1.96825	0.97	1.35051	0.03162	1.06515	0.00494
1.62304	0.00265	1.9375	0.96236	1.36515	0.06011	1.07576	0.00746
1.62092	0.0022	1.90769	0.95364	1.3798	0.10472	1.08636	0.01107
1.6188	0.00227	1.87879	0.94225	1.39444	0.16721	1.09697	0.01614
1.61669	0.00224	1.85075	0.93507	1.40909	0.24468	1.10758	0.02311
1.61458	0.0019	1.82353	0.9337	1.42374	0.32816	1.11818	0.0325
1.61248	0.00173	1.7971	0.93939	1.43838	0.40336	1.12879	0.04489
1.61039	0.00187	1.77143	0.94588	1.45303	0.45439	1.13939	0.0609
1.6083	0.00237	1.74648	0.95246	1.46768	0.46913	1.15	0.08115
1.60622	0.00303	1.72222	0.95598	1.48232	0.44389	1.16061	0.10622
1.60414	0.00366	1.69863	0.95626	1.49697	0.38493	1.17121	0.13656
1.60207	0.00418	1.67568	0.95006	1.51162	0.30593	1.18182	0.17244
1.6	0.00463	1.65333	0.9435	1.52626	0.22283	1.19242	0.21388
1.59794	0.00513	1.63158	0.93889	1.54091	0.14875	1.20303	0.26056
1.59588	0.00578	1.61039	0.93341	1.55556	0.091	1.21364	0.31178
1.59383	0.00663	1.58974	0.93117	1.5702	0.05102	1.22424	0.36644
1.59178	0.0075	1.56962	0.92994	1.58485	0.02622	1.23485	0.42302
1.58974	0.0082	1.55	0.92179	1.59949	0.01235	1.24545	0.47965
1.58771	0.0086	1.53086	0.90864	1.61414	0.00533	1.25606	0.53419
1.58568	0.00859	1.5122	0.88652	1.62879	0.00211	1.26667	0.58434
1.58365	0.00827	1.49398	0.8506	1.64343	0.00076413	1.27727	0.62783
1.58163	0.00878	1.47619	0.78513	1.65808	0.000253862	1.28788	0.66255
1.57962	0.0096	1.45882	0.68658	1.67273	7.72935e-05	1.29848	0.68675
1.57761	0.00937	1.44186	0.54241	1.68737	2.15677e-05	1.30909	0.69917
1.5756	0.00945	1.42529	0.38551			1.3197	0.69914
1.5736	0.01056	1.40909	0.24331			1.3303	0.68667
1.57161	0.01143	1.39326	0.16619			1.34091	0.66242
1.56962	0.0122	1.37778	0.09311			1.35152	0.62765
1.56764	0.01358	1.36264	0.05311			1.36212	0.58412
1.56566	0.01485	1.34783	0.02754			1.37273	0.53393
1.56368	0.01571	1.33333	0.01558			1.38333	0.47937
1.56171	0.01673	1.31915	0.00836			1.39394	0.42272
1.55975	0.01784	1.30526	0.00485			1.40455	0.36613
1.55779	0.01865	1.29167	0.00303			1.41515	0.31146
1.55583	0.01982	1.27835	0.00195			1.42576	0.26024
1.55388	0.02153	1.26531	0.000559198			1.43636	0.21358
1.55194	0.02276	1.25253	0.000331404			1.44697	0.17216
1.55	0.02375					1.45758	0.1363
1.54806	0.02523					1.46818	0.10598
1.54613	0.02715					1.47879	0.08095
1.54421	0.02939					1.48939	0.06072
1.54229	0.03126					1.5	0.04474
1.54037	0.03309					1.51061	0.03238
1.53846	0.03569					1.52121	0.02301
1.53656	0.03806					1.53182	0.01607
1.53465	0.03998					1.54242	0.01102
1.53276	0.04289					1.55303	0.00742
1.53086	0.0464					1.56364	0.00491
1.52898	0.04943					1.57424	0.00319
1.52709	0.05256					1.58485	0.00203
1.52522	0.05602					1.59545	0.00128
1.52334	0.05927					1.60606	0.000784895
1.52147	0.06267					1.61667	0.000474551
1.51961	0.06682					1.62727	0.000281803
1.51775	0.0701					1.63788	0.000164361
1.51589	0.07261
1.51404	0.0769
1.5122	0.08206
1.51035	0.08635
1.50852	0.09072
1.50668	0.09555
1.50485	0.10053
1.50303	0.10627
1.50121	0.11306
1.4994	0.11989
1.49758	0.12629
1.49578	0.13236
1.49398	0.13839
1.49218	0.14503
1.49038	0.15136
1.4886	0.15824
1.48681	0.16753
1.48503	0.17588
1.48325	0.18124
1.48148	0.18733
1.47971	0.19449
1.47795	0.20127
1.47619	0.20943
1.47444	0.21931
1.47268	0.22763
1.47094	0.23505
1.46919	0.24282
1.46746	0.25063
1.46572	0.2586
1.46399	0.26742
1.46226	0.27741
1.46054	0.28904
1.45882	0.30287
1.45711	0.31795
1.4554	0.33368
1.45369	0.34841
1.45199	0.36239
1.45029	0.37931
1.4486	0.39937
1.44691	0.41945
1.44522	0.43736
1.44354	0.45478
1.44186	0.4742
1.44019	0.49492
1.43852	0.51678
1.43685	0.53882
1.43519	0.56225
1.43353	0.58717
1.43187	0.61016
1.43022	0.63117
1.42857	0.65199
1.42693	0.67201
1.42529	0.68999
1.42365	0.7098
1.42202	0.7298
1.42039	0.75562
1.41876	0.77967
1.41714	0.80123
1.41553	0.81743
1.41391	0.83001
1.4123	0.84093
1.41069	0.86004
1.40909	0.87687
1.40749	0.89817
1.4059	0.91035
1.4043	0.91981
1.40271	0.92832
1.40113	0.9344
1.39955	0.94079
1.39797	0.95089
1.3964	0.96691
1.39483	0.98075
1.39326	0.98745
1.39169	0.9878
1.39013	0.98446
1.38858	0.98056
1.38702	0.98252
1.38547	0.9903
1.38393	0.99736
1.38239	1
1.38085	0.99686
1.37931	0.9925
1.37778	0.98794
1.37625	0.98145
1.37472	0.97985
1.3732	0.98339
1.37168	0.9873
1.37017	0.98995
1.36865	0.98728
1.36714	0.97806
1.36564	0.96726
1.36414	0.96328
1.36264	0.95834
1.36114	0.96225
1.35965	0.96409
1.35816	0.95804
1.35667	0.95022
1.35519	0.93829
1.35371	0.93253
1.35224	0.92018
1.35076	0.90974
1.34929	0.90674
1.34783	0.90413
1.34636	0.90453
1.3449	0.90867
1.34345	0.90168
1.34199	0.8989
1.34054	0.89206
1.33909	0.87805
1.33765	0.8625
1.33621	0.85384
1.33477	0.84924
1.33333	0.84208
1.3319	0.83777
1.33047	0.83397
1.32905	0.83232
1.32762	0.82443
1.3262	0.81315
1.32479	0.80535
1.32337	0.80014
1.32196	0.79532
1.32055	0.78316
1.31915	0.77557
1.31775	0.77081
1.31635	0.76996
1.31495	0.76913
1.31356	0.76487
1.31217	0.75693
1.31078	0.74882
1.3094	0.74193
1.30802	0.73625
1.30664	0.7288
1.30526	0.72551
1.30389	0.72684
1.30252	0.73069
1.30115	0.73184
1.29979	0.72832
1.29843	0.72202
1.29707	0.7157
1.29572	0.71175
1.29436	0.70608
1.29301	0.69511
1.29167	0.69643
1.29032	0.69696
1.28898	0.68693
1.28764	0.68105
1.28631	0.67465
1.28497	0.663
1.28364	0.65094
1.28232	0.64148
1.28099	0.638
1.27967	0.63801
1.27835	0.63122
1.27703	0.62629
1.27572	0.62546
1.27441	0.62373
1.2731	0.61597
1.27179	0.60245
1.27049	0.59148
1.26919	0.58204
1.26789	0.57413
1.2666	0.56835
1.26531	0.56412
1.26402	0.56126
1.26273	0.5621
1.26144	0.5586
1.26016	0.54401
1.25888	0.53359
1.25761	0.52521
1.25633	0.51387
1.25506	0.50674
1.25379	0.50364
1.25253	0.50156
1.25126	0.49868
1.25	0.494
1.24874	0.48944
1.24748	0.48154
1.24623	0.47074
1.24498	0.46478
1.24373	0.46094
1.24248	0.45527
1.24124	0.44827
1.24	0.44199
1.23876	0.43854
1.23752	0.43835
1.23629	0.4386
1.23506	0.43505
1.23383	0.42947
1.2326	0.42299
1.23138	0.41527
1.23016	0.4089
1.22894	0.40459
1.22772	0.40031
1.22651	0.39417
1.2253	0.38573
1.22409	0.37981
1.22288	0.37363
1.22167	0.3632
1.22047	0.35257
1.21927	0.34331
1.21807	0.33544
1.21688	0.33292
1.21569	0.33263
1.2145	0.32696
1.21331	0.32144
1.21212	0.31811
1.21094	0.31573
1.20976	0.30858
1.20858	0.29652
1.2074	0.29405
1.20623	0.2917
1.20505	0.28214
1.20388	0.27864
1.20272	0.27546
1.20155	0.26694
1.20039	0.26412
1.19923	0.26224
1.19807	0.2537
1.19691	0.24091
1.19576	0.22819
1.19461	0.22005
1.19346	0.21549
1.19231	0.21144
1.19116	0.205
1.19002	0.20051
1.18888	0.19938
1.18774	0.19962
1.1866	0.19831
1.18547	0.1937
1.18434	0.18679
1.18321	0.17935
1.18208	0.17387
1.18095	0.17751
1.17983	0.1688
1.17871	0.14566
1.17759	0.14701
1.17647	0.14432
1.17536	0.12344
1.17424	0.11797
1.17313	0.11673
1.17202	0.11274
1.17092	0.12291
1.16981	0.12781
1.16871	0.11581
1.16761	0.11314
1.16651	0.11105
1.16541	0.10238
1.16432	0.10469
1.16323	0.10322
1.16214	0.08744
1.16105	0.06782
1.15996	0.06561
1.15888	0.08785
1.1578	0.09348
1.15672	0.08646
1.15564	0.08252
1.15456	0.08135
1.15349	0.08925
1.15242	0.10217
1.15135	0.09174
1.15028	0.07662
1.14921	0.07769
1.14815	0.07084
1.14709	0.06759
1.14603	0.07086
1.14497	0.03903
1.14286	0.03085
1.1418	0.04191
1.14075	0.04833
1.13971	0.05137
1.13866	0.04612
1.13761	0.04494
1.13657	0.05196
1.13553	0.05274
1.13449	0.04674
1.13346	0.03606

## Sheet: Fig. 4d
Energy (Ev)	Normalized EL	Energy (Ev)	Normalized EQE	Energy (Ev)	Fitted EL	Energy (Ev)	Fitted EQE
1.59588	0.00227	2.17544	0.99827	0.95	6.08396e-05	1.17475	1.03237e-05
1.59383	0.00187	2.13793	0.99835	0.96111	0.000113371	1.18939	3.21773e-05
1.59178	0.00169	2.10169	1	0.97222	0.000206841	1.20404	9.4299e-05
1.58974	0.00184	2.06667	0.99741	0.98333	0.000369484	1.21869	0.000259842
1.58771	0.00186	2.03279	0.99102	0.99444	0.000646212	1.23333	0.000673213
1.58568	0.00201	2	0.98429	1.00556	0.00111	1.24798	0.00164
1.58365	0.00218	1.96825	0.98301	1.01667	0.00186	1.26263	0.00376
1.58163	0.00208	1.9375	0.97944	1.02778	0.00305	1.27727	0.00809
1.57962	0.00173	1.90769	0.97631	1.03889	0.00489	1.29192	0.01638
1.57761	0.00124	1.87879	0.96371	1.05	0.0077	1.30657	0.03119
1.5756	0.00121	1.85075	0.95021	1.06111	0.01186	1.32121	0.05582
1.5736	0.00185	1.82353	0.93954	1.07222	0.01789	1.33586	0.09395
1.57161	0.0018	1.7971	0.93636	1.08333	0.02642	1.35051	0.14868
1.56962	0.00151	1.77143	0.93637	1.09444	0.0382	1.36515	0.22121
1.56764	0.00231	1.74648	0.93939	1.10556	0.05408	1.3798	0.30946
1.56566	0.00311	1.72222	0.94448	1.11667	0.07495	1.39444	0.40702
1.56368	0.00338	1.69863	0.9465	1.12778	0.1017	1.40909	0.50334
1.56171	0.00392	1.67568	0.94557	1.13889	0.1351	1.42374	0.58524
1.55975	0.00461	1.65333	0.94259	1.15	0.17571	1.43838	0.63978
1.55779	0.00509	1.63158	0.93726	1.16111	0.22375	1.45303	0.65759
1.55583	0.00535	1.61039	0.92971	1.17222	0.27895	1.46768	0.63547
1.55388	0.00546	1.58974	0.92366	1.18333	0.34048	1.48232	0.57738
1.55194	0.00571	1.56962	0.9198	1.19444	0.40688	1.49697	0.49324
1.55	0.00614	1.55	0.90925	1.20556	0.47603	1.51162	0.39615
1.54806	0.00667	1.53086	0.89643	1.21667	0.54527	1.52626	0.29915
1.54613	0.00688	1.5122	0.88532	1.22778	0.61148	1.54091	0.2124
1.54421	0.00664	1.49398	0.85191	1.23889	0.67137	1.55556	0.14178
1.54229	0.00659	1.47619	0.81445	1.25	0.72167	1.5702	0.08898
1.54037	0.00681	1.45882	0.75961	1.26111	0.75947	1.58485	0.05251
1.53846	0.00708	1.44186	0.69285	1.27222	0.7825	1.59949	0.02913
1.53656	0.00763	1.42529	0.60199	1.28333	0.78933	1.61414	0.01519
1.53465	0.0085	1.40909	0.49519	1.29444	0.77952	1.62879	0.00745
1.53276	0.00899	1.39326	0.39954	1.30556	0.7537	1.64343	0.00344
1.53086	0.00969	1.37778	0.29572	1.31667	0.71344	1.65808	0.00149
1.52898	0.01149	1.36264	0.20997	1.32778	0.66118	1.67273	0.000606931
1.52709	0.0132	1.34783	0.13632	1.33889	0.59989	1.68737	0.000232565
1.52522	0.0142	1.33333	0.0851	1.35	0.53287	1.70202	8.37837e-05
1.52334	0.01505	1.31915	0.05048	1.36111	0.46341	1.71667	2.83784e-05
1.52147	0.01575	1.30526	0.0299	1.37222	0.39455	1.73131	9.03703e-06
1.51961	0.01634	1.29167	0.01786	1.38333	0.32888
1.51775	0.01754	1.27835	0.01003	1.39444	0.26839
1.51589	0.01929	1.26531	0.00471	1.40556	0.21443
1.51404	0.02027	1.25253	0.00254	1.41667	0.16772
1.5122	0.02077	1.24	0.00106	1.42778	0.12844
1.51035	0.02155	1.22772	0.001	1.43889	0.09629
1.50852	0.02227	1.21569	0.000550838	1.45	0.07067
1.50668	0.02316	1.20388	0.000707491	1.46111	0.05078
1.50485	0.02489			1.47222	0.03573
1.50303	0.02683			1.48333	0.02461
1.50121	0.02826			1.49444	0.01659
1.4994	0.02984			1.50556	0.01095
1.49758	0.03161			1.51667	0.00708
1.49578	0.03313			1.52778	0.00448
1.49398	0.03474			1.53889	0.00277
1.49218	0.03672			1.55	0.00168
1.49038	0.03864			1.56111	0.000998861
1.4886	0.04059			1.57222	0.000580582
1.48681	0.04306			1.58333	0.000330376
1.48503	0.04524			1.59444	0.000184052
1.48325	0.04676			1.60556	0.000100382
1.48148	0.04922
1.47971	0.05206
1.47795	0.05376
1.47619	0.0554
1.47444	0.05774
1.47268	0.06074
1.47094	0.06376
1.46919	0.06583
1.46746	0.06698
1.46572	0.06787
1.46399	0.07024
1.46226	0.07362
1.46054	0.07695
1.45882	0.08098
1.45711	0.0854
1.4554	0.08949
1.45369	0.09308
1.45199	0.09672
1.45029	0.10274
1.4486	0.10989
1.44691	0.11472
1.44522	0.11942
1.44354	0.12552
1.44186	0.133
1.44019	0.14032
1.43852	0.1458
1.43685	0.15169
1.43519	0.15949
1.43353	0.16868
1.43187	0.17818
1.43022	0.18674
1.42857	0.195
1.42693	0.20166
1.42529	0.21097
1.42365	0.222
1.42202	0.23444
1.42039	0.24589
1.41876	0.25724
1.41714	0.26999
1.41553	0.28257
1.41391	0.29457
1.4123	0.30433
1.41069	0.31749
1.40909	0.33072
1.40749	0.34513
1.4059	0.3599
1.4043	0.37218
1.40271	0.38375
1.40113	0.39714
1.39955	0.40975
1.39797	0.4246
1.3964	0.44628
1.39483	0.46479
1.39326	0.47754
1.39169	0.49006
1.39013	0.50293
1.38858	0.51416
1.38702	0.52959
1.38547	0.55052
1.38393	0.56664
1.38239	0.58328
1.38085	0.59859
1.37931	0.61348
1.37778	0.62644
1.37625	0.63933
1.37472	0.65606
1.3732	0.67449
1.37168	0.68991
1.37017	0.70854
1.36865	0.72764
1.36714	0.73846
1.36564	0.74613
1.36414	0.7585
1.36264	0.77578
1.36114	0.79785
1.35965	0.81763
1.35816	0.83151
1.35667	0.8432
1.35519	0.85001
1.35371	0.86259
1.35224	0.86564
1.35076	0.87977
1.34929	0.88784
1.34783	0.90321
1.34636	0.92138
1.3449	0.93814
1.34345	0.9471
1.34199	0.95324
1.34054	0.96425
1.33909	0.96547
1.33765	0.96043
1.33621	0.96108
1.33477	0.96525
1.33333	0.97071
1.3319	0.97927
1.33047	0.98921
1.32905	0.9939
1.32762	0.99456
1.3262	0.99493
1.32479	0.99444
1.32337	0.99521
1.32196	0.99821
1.32055	0.99512
1.31915	0.98975
1.31775	0.98954
1.31635	0.99407
1.31495	0.99643
1.31356	1
1.31217	0.99765
1.31078	0.98738
1.3094	0.98391
1.30802	0.98459
1.30664	0.97973
1.30526	0.97711
1.30389	0.98153
1.30252	0.9883
1.30115	0.99178
1.29979	0.98907
1.29843	0.98134
1.29707	0.9723
1.29572	0.96741
1.29436	0.96291
1.29301	0.9583
1.29167	0.95544
1.29032	0.95406
1.28898	0.95122
1.28764	0.94689
1.28631	0.93428
1.28497	0.90821
1.28364	0.89612
1.28232	0.8935
1.28099	0.88352
1.27967	0.87758
1.27835	0.8764
1.27703	0.86955
1.27572	0.86176
1.27441	0.85662
1.2731	0.8503
1.27179	0.83883
1.27049	0.82156
1.26919	0.8073
1.26789	0.79848
1.2666	0.79199
1.26531	0.78662
1.26402	0.78131
1.26273	0.78167
1.26144	0.77915
1.26016	0.7675
1.25888	0.75264
1.25761	0.73919
1.25633	0.73015
1.25506	0.72613
1.25379	0.72218
1.25253	0.71251
1.25126	0.70515
1.25	0.70291
1.24874	0.69816
1.24748	0.69028
1.24623	0.68024
1.24498	0.66724
1.24373	0.65978
1.24248	0.66208
1.24124	0.66095
1.24	0.65533
1.23876	0.64911
1.23752	0.64812
1.23629	0.65043
1.23506	0.64861
1.23383	0.64072
1.2326	0.62811
1.23138	0.61667
1.23016	0.60813
1.22894	0.603
1.22772	0.60137
1.22651	0.59901
1.2253	0.59374
1.22409	0.5909
1.22288	0.59071
1.22167	0.59
1.22047	0.58384
1.21927	0.57079
1.21807	0.55304
1.21688	0.54933
1.21569	0.55721
1.2145	0.55861
1.21331	0.55153
1.21212	0.54045
1.21094	0.54092
1.20976	0.53707
1.20858	0.52169
1.2074	0.51548
1.20623	0.50601
1.20505	0.4861
1.20388	0.47403
1.20272	0.46971
1.20155	0.4641
1.20039	0.45278
1.19923	0.44113
1.19807	0.43708
1.19691	0.43085
1.19576	0.42174
1.19461	0.41365
1.19346	0.40388
1.19231	0.39643
1.19116	0.39732
1.19002	0.38976
1.18888	0.37489
1.18774	0.36861
1.1866	0.36371
1.18547	0.35711
1.18434	0.35244
1.18321	0.33693
1.18208	0.31496
1.18095	0.31527
1.17983	0.31279
1.17871	0.29774
1.17759	0.29021
1.17647	0.29477
1.17536	0.30579
1.17424	0.29487
1.17313	0.28124
1.17202	0.28173
1.17092	0.27786
1.16981	0.27803
1.16871	0.28274
1.16761	0.25976
1.16651	0.24283
1.16541	0.25554
1.16432	0.24305
1.16323	0.22928
1.16214	0.23376
1.16105	0.21177
1.15996	0.18622
1.15888	0.18311
1.1578	0.18895
1.15672	0.19589
1.15564	0.1938
1.15456	0.17592
1.15349	0.15757
1.15242	0.15497
1.15135	0.17201
1.15028	0.18327
1.14921	0.17188
1.14815	0.18018
1.14709	0.18711
1.14603	0.174
1.14497	0.17017
1.14391	0.16292
1.14286	0.14134
1.1418	0.11193
1.14075	0.09149
1.13971	0.0898
1.13866	0.08933
1.13761	0.08655
1.13657	0.07994
1.13553	0.06932
1.13449	0.06429
1.13346	0.0665
1.13242	0.06236
1.13139	0.05566
1.13036	0.04929
1.12933	0.02933
1.1283	0.04811
1.12727	0.0673

## Sheet: Fig. 4e
PM6:BTP-Ec9		PM6:o-BTP-eC9		Ternary
Current density(mA cm-2)	EQE-EL(%)	Current density(mA cm-2)	EQE-EL(%)	Current density(mA cm-2)	EQE-EL(%)
0.52324	0.02399	0.12616	0.05343	0.24817	0.07121
1.77824	0.03288	0.37826	0.04909	1.14864	0.06667
6.9768	0.04002	1.53315	0.06068	5.17626	0.07071
22.2316	0.03999	6.80313	0.06616	17.4588	0.0675
49.2289	0.03744	22.4273	0.06275	39.7068	0.06163
84.3144	0.03499	49.5212	0.05767	69.053	0.05657
124.408	0.03296	84.2273	0.05358	103.039	0.05261
167.683	0.03138	123.503	0.05048	140.497	0.04947
213.254	0.03004	165.772	0.04814	180.77	0.04702
260.342	0.02895	210.243	0.04617	223.573	0.04487

[truncated: 10 more sheets: Fig. 4f, Fig. 6d, Fig. 6e, Fig. 6f, Supplementary Fig. 14, Supplementary Fig. 21, Supplementary Fig. 22, Supplementary Fig. 23, Supplementary Fig. 24, Supplementary Fig. 26]
